# Supplementary material for: Molecular evolution and diversity of isomerase–reductase clusters involved in the bacterial metabolism of glycosaminoglycans
Source: mSphere. 2025 Dec 29;11(1):e00817-25. doi: 10.1128/msphere.00817-25 (PMC12838403; doi:10.1128/msphere.00817-25)
Supplement: Supplemental tables — Tables S1 to S14. [file msphere.00817-25-s0002.xlsx]

## Sheet: S1_gene_or_operons_all_strains
Supplementary Table 1. Bacterial strains, genome sequence IDs, and number of genes or clusters in each sequence
The "assembly" column contains the ID from the NCBI Assembly database, with each ID corresponding to a single bacterial strain.
The "nucleotide" column contains the ID from the NCBI Nucleotide database, with the gene and cluster counts aggregated by each nucleotide ID.
A single bacterial strain may contain multiple nucleotide sequences.
Columns A through H show the detection count for each cluster.
The gene name columns indicate the detection count for each gene (using HMMER with E-value < 10^-5).
assembly	nuclacc	taxid	phylum	class	order	family	genus	species	strain	A	Ac	B	Bc	C	Cc	D	Dc	E	Ec	F	Fc	G	Gc	H	Hc	kduI	kduD	dhuI	dhuD	ugl	ogl	urgh	kdgA	kdgK	kdgF
GCF_000008725.1	NC_000117.1	272561	Chlamydiota	Chlamydiia	Chlamydiales	Chlamydiaceae	Chlamydia	Chlamydia trachomatis	Chlamydia trachomatis D/UW-3/CX	0	0	0	0	0	0	0	0	0	0	0	0	0	0	0	0	0	2	0	0	0	0	0	0	0	0
GCF_000027325.1	NC_000908.2	243273	Mycoplasmatota	unclassified Mycoplasmatota class	Mycoplasmoidales	Metamycoplasmataceae	Mycoplasmoides	Mycoplasmoides genitalium	Mycoplasmoides genitalium G37	0	0	0	0	0	0	0	0	0	0	0	0	0	0	0	0	0	0	0	0	0	0	0	0	0	0
GCF_000005845.2	NC_000913.3	511145	Pseudomonadota	Gammaproteobacteria	Enterobacterales	Enterobacteriaceae	Escherichia	Escherichia coli	Escherichia coli K-12	1	0	0	0	0	0	0	0	0	0	0	0	0	0	0	0	1	12	0	5	0	0	0	2	2	0
GCF_000008625.1	NC_000918.1	224324	Aquificota	Aquificae	Aquificales	Aquificaceae	Aquifex	Aquifex aeolicus	Aquifex aeolicus VF5	0	0	0	0	0	0	0	0	0	0	0	0	0	0	0	0	0	2	0	1	0	0	0	0	0	0
GCF_000195955.2	NC_000962.3	83332	Actinomycetota	Actinomycetes	Mycobacteriales	Mycobacteriaceae	Mycobacterium	Mycobacterium tuberculosis	Mycobacterium tuberculosis H37Rv	0	0	0	0	0	0	0	0	0	0	0	0	0	0	0	0	0	32	0	11	0	0	0	0	0	0
GCF_000009045.1	NC_000964.3	224308	Bacillota	Bacilli	Bacillales	Bacillaceae	Bacillus	Bacillus subtilis	Bacillus subtilis subsp. subtilis str. 168	1	0	0	0	0	0	0	0	0	0	0	0	0	0	0	0	1	27	0	7	0	0	2	1	4	0
GCF_000009085.1	NC_002163.1	192222	Campylobacterota	Epsilonproteobacteria	Campylobacterales	Campylobacteraceae	Campylobacter	Campylobacter jejuni	Campylobacter jejuni subsp. jejuni NCTC 11168 = ATCC 700819	0	0	0	0	0	0	0	0	0	0	0	0	0	0	0	0	0	4	0	2	0	0	0	0	0	0
GCF_000006765.1	NC_002516.2	208964	Pseudomonadota	Gammaproteobacteria	Pseudomonadales	Pseudomonadaceae	Pseudomonas	Pseudomonas aeruginosa	Pseudomonas aeruginosa PAO1	0	0	0	0	0	0	0	0	0	0	0	0	0	0	0	0	0	34	0	12	0	0	0	2	1	0
GCF_000011145.1	NC_002570.2	272558	Bacillota	Bacilli	Bacillales	Bacillaceae	Halalkalibacterium (ex Joshi et al. 2022)	Halalkalibacterium halodurans	Halalkalibacterium halodurans C-125	0	0	1	0	0	0	0	0	0	0	0	0	0	0	0	0	1	17	0	4	1	0	2	1	3	1
GCF_000006685.1	NC_002620.2	243161	Chlamydiota	Chlamydiia	Chlamydiales	Chlamydiaceae	Chlamydia	Chlamydia muridarum	Chlamydia muridarum str. Nigg	0	0	0	0	0	0	0	0	0	0	0	0	0	0	0	0	0	2	0	0	0	0	0	0	0	0
GCF_000008865.2	NC_002695.2	386585	Pseudomonadota	Gammaproteobacteria	Enterobacterales	Enterobacteriaceae	Escherichia	Escherichia coli	Escherichia coli O157:H7 str. Sakai	1	0	0	0	0	0	0	0	0	0	0	0	0	0	0	0	1	16	0	4	0	0	0	1	2	0
GCF_000006985.1	NC_002932.3	194439	Chlorobiota	Chlorobiia	Chlorobiales	Chlorobiaceae	Chlorobaculum	Chlorobaculum tepidum	Chlorobaculum tepidum TLS	0	0	0	0	0	0	0	0	0	0	0	0	0	0	0	0	0	9	0	1	0	0	0	0	0	0
GCF_000007985.2	NC_002939.5	243231	Thermodesulfobacteriota	Desulfuromonadia	Geobacterales	Geobacteraceae	Geobacter	Geobacter sulfurreducens	Geobacter sulfurreducens PCA	0	0	0	0	0	0	0	0	0	0	0	0	0	0	0	0	0	5	0	2	0	0	0	0	0	0
GCF_000008185.1	NC_002967.9	243275	Spirochaetota	Spirochaetia	Spirochaetales	Treponemataceae	Treponema	Treponema denticola	Treponema denticola ATCC 35405	0	0	0	0	0	0	0	0	0	0	0	0	0	0	0	0	0	2	0	0	0	0	0	0	1	0
GCF_000007765.2	NC_002971.4	227377	Pseudomonadota	Gammaproteobacteria	Legionellales	Coxiellaceae	Coxiella	Coxiella burnetii	Coxiella burnetii RSA 493	0	0	0	0	0	0	0	0	0	0	0	0	0	0	0	0	0	6	0	3	0	0	0	1	1	0
GCF_000008325.1	NC_002977.6	243233	Pseudomonadota	Gammaproteobacteria	Methylococcales	Methylococcaceae	Methylococcus	Methylococcus capsulatus	Methylococcus capsulatus str. Bath	0	0	0	0	0	0	0	0	0	0	0	0	0	0	0	0	0	4	0	2	0	0	0	1	0	0
GCF_000007025.1	NC_003103.1	272944	Pseudomonadota	Alphaproteobacteria	Rickettsiales	Rickettsiaceae	Rickettsia	Rickettsia conorii	Rickettsia conorii str. Malish 7	0	0	0	0	0	0	0	0	0	0	0	0	0	0	0	0	0	3	0	0	0	0	0	0	0	0
GCF_000009765.2	NC_003155.5	227882	Actinomycetota	Actinomycetes	Kitasatosporales	Streptomycetaceae	Streptomyces	Streptomyces avermitilis	Streptomyces avermitilis MA-4680 = NBRC 14893	0	0	0	0	0	0	0	0	0	0	0	0	0	0	0	0	0	45	0	17	1	0	0	1	3	0
GCF_000006945.2	NC_003197.2	99287	Pseudomonadota	Gammaproteobacteria	Enterobacterales	Enterobacteriaceae	Salmonella	Salmonella enterica	Salmonella enterica subsp. enterica serovar Typhimurium str. LT2	1	0	0	0	0	0	0	0	0	0	0	0	0	0	0	0	1	8	1	4	0	0	1	1	6	0
GCF_000196035.1	NC_003210.1	169963	Bacillota	Bacilli	Bacillales	Listeriaceae	Listeria	Listeria monocytogenes	Listeria monocytogenes EGD-e	0	0	0	0	0	0	0	0	0	0	0	0	0	0	0	0	0	8	0	2	0	0	0	1	1	0
GCF_000007125.1	NC_003317.1	224914	Pseudomonadota	Alphaproteobacteria	Hyphomicrobiales	Brucellaceae	Brucella	Brucella melitensis	Brucella melitensis bv. 1 str. 16M	0	0	0	0	0	0	0	0	0	0	0	0	0	0	0	0	0	13	0	3	0	0	0	0	1	0
GCF_000007125.1	NC_003318.1	224914	Pseudomonadota	Alphaproteobacteria	Hyphomicrobiales	Brucellaceae	Brucella	Brucella melitensis	Brucella melitensis bv. 1 str. 16M	0	0	0	0	0	0	0	0	0	0	0	0	0	0	0	0	0	7	0	3	0	0	0	2	2	0
GCF_000007605.1	NC_003361.3	227941	Chlamydiota	Chlamydiia	Chlamydiales	Chlamydiaceae	Chlamydia	Chlamydia caviae	Chlamydia caviae GPIC	0	0	0	0	0	0	0	0	0	0	0	0	0	0	0	0	0	2	0	0	0	1	0	0	0	0
GCF_000007085.1	NC_003869.1	273068	Bacillota	Clostridia	Thermoanaerobacterales	Thermoanaerobacteraceae	Caldanaerobacter	Caldanaerobacter subterraneus	Caldanaerobacter subterraneus subsp. tengcongensis MB4	0	0	0	0	0	0	0	0	0	0	0	0	0	0	0	0	0	6	0	0	0	0	0	0	1	0
GCF_000011965.2	NC_003911.12	246200	Pseudomonadota	Alphaproteobacteria	Rhodobacterales	Roseobacteraceae	Ruegeria	Ruegeria pomeroyi	Ruegeria pomeroyi DSS-3	0	0	0	0	0	0	0	0	0	0	0	0	0	0	0	0	0	17	1	15	0	0	0	1	1	0
GCF_000011345.1	NC_004113.1	197221	Cyanobacteriota	Cyanophyceae	Pseudanabaenales	Thermosynechococcaceae	Thermosynechococcus	Thermosynechococcus vestitus	Thermosynechococcus vestitus BP-1	0	0	0	0	0	0	0	0	0	0	0	0	0	0	0	0	0	5	0	1	0	0	0	1	1	0
GCF_000011245.1	NC_004193.1	221109	Bacillota	Bacilli	Bacillales	Bacillaceae	Oceanobacillus	Oceanobacillus iheyensis	Oceanobacillus iheyensis HTE831	0	0	1	0	0	0	0	0	0	0	0	0	0	0	0	0	1	22	0	6	0	0	1	2	3	0
GCF_000007505.1	NC_004310.3	204722	Pseudomonadota	Alphaproteobacteria	Hyphomicrobiales	Brucellaceae	Brucella	Brucella suis	Brucella suis 1330	0	0	0	0	0	0	0	0	0	0	0	0	0	0	0	0	0	14	0	3	0	0	0	0	1	0
GCF_000007505.1	NC_004311.2	204722	Pseudomonadota	Alphaproteobacteria	Hyphomicrobiales	Brucellaceae	Brucella	Brucella suis	Brucella suis 1330	0	0	0	0	0	0	0	0	0	0	0	0	0	0	0	0	0	7	0	3	0	0	0	1	1	0
GCF_000006925.2	NC_004337.2	198214	Pseudomonadota	Gammaproteobacteria	Enterobacterales	Enterobacteriaceae	Shigella	Shigella flexneri	Shigella flexneri 2a str. 301	1	0	0	0	0	0	0	0	0	0	0	0	0	0	0	0	1	13	0	3	0	0	0	1	2	0
GCF_000146165.2	NC_004347.2	211586	Pseudomonadota	Gammaproteobacteria	Alteromonadales	Shewanellaceae	Shewanella	Shewanella oneidensis	Shewanella oneidensis MR-1	0	0	0	0	0	0	0	0	0	0	0	0	0	0	0	0	0	9	0	3	0	0	0	1	0	0
GCF_000011305.1	NC_004369.1	196164	Actinomycetota	Actinomycetes	Mycobacteriales	Corynebacteriaceae	Corynebacterium	Corynebacterium efficiens	Corynebacterium efficiens YS-314	0	0	0	0	0	0	0	0	0	0	0	0	0	0	0	0	0	6	0	2	0	0	0	0	0	0
GCF_000196075.1	NC_004551.1	218496	Actinomycetota	Actinomycetes	Micrococcales	Tropherymataceae	Tropheryma	Tropheryma whipplei	Tropheryma whipplei TW08/27	0	0	0	0	0	0	0	0	0	0	0	0	0	0	0	0	0	1	0	0	0	0	0	0	1	0
GCF_000007245.1	NC_004556.1	183190	Pseudomonadota	Gammaproteobacteria	Xanthomonadales	Xanthomonadaceae	Xylella	Xylella fastidiosa	Xylella fastidiosa Temecula1	0	0	0	0	0	0	0	0	0	0	0	0	0	0	0	0	0	5	0	1	0	0	0	1	1	0
GCF_000007625.1	NC_004557.1	212717	Bacillota	Clostridia	Eubacteriales	Clostridiaceae	Clostridium	Clostridium tetani	Clostridium tetani E88	0	0	0	0	0	0	0	0	0	0	0	0	0	0	0	0	0	4	0	0	0	0	0	0	2	0
GCF_000007805.1	NC_004578.1	223283	Pseudomonadota	Gammaproteobacteria	Pseudomonadales	Pseudomonadaceae	Pseudomonas	Pseudomonas syringae group genomosp. 3	Pseudomonas syringae pv. tomato str. DC3000	0	0	0	0	0	0	0	0	0	0	0	0	0	0	0	0	0	24	0	12	0	0	0	2	2	0
GCF_000196095.1	NC_004603.1	223926	Pseudomonadota	Gammaproteobacteria	Vibrionales	Vibrionaceae	Vibrio	Vibrio parahaemolyticus	Vibrio parahaemolyticus RIMD 2210633	0	0	0	0	0	0	0	0	0	0	0	0	0	0	0	0	0	5	0	2	0	0	0	1	0	0
GCF_000196095.1	NC_004605.1	223926	Pseudomonadota	Gammaproteobacteria	Vibrionales	Vibrionaceae	Vibrio	Vibrio parahaemolyticus	Vibrio parahaemolyticus RIMD 2210633	0	0	0	0	0	0	0	0	0	0	0	0	0	0	0	0	0	7	1	1	0	1	0	2	2	1
GCF_000009145.1	NC_004757.1	228410	Pseudomonadota	Betaproteobacteria	Nitrosomonadales	Nitrosomonadaceae	Nitrosomonas	Nitrosomonas europaea	Nitrosomonas europaea ATCC 19718	0	0	0	0	0	0	0	0	0	0	0	0	0	0	0	0	0	5	0	3	1	0	0	0	0	0
GCF_000196115.1	NC_005027.1	243090	Planctomycetota	Planctomycetia	Pirellulales	Pirellulaceae	Rhodopirellula	Rhodopirellula baltica	Rhodopirellula baltica SH 1	0	0	0	0	0	0	0	0	0	0	0	0	0	0	0	0	0	21	0	5	0	0	0	0	1	0
GCF_000007205.1	NC_005043.1	182082	Chlamydiota	Chlamydiia	Chlamydiales	Chlamydiaceae	Chlamydia	Chlamydia pneumoniae	Chlamydia pneumoniae TW-183	0	0	0	0	0	0	0	0	0	0	0	0	0	0	0	0	0	2	0	0	0	0	0	0	0	0
GCF_000195975.1	NC_005070.1	84588	Cyanobacteriota	Cyanophyceae	Synechococcales	Prochlorococcaceae	Parasynechococcus	Parasynechococcus marenigrum	Parasynechococcus marenigrum WH 8102	0	0	0	0	0	0	0	0	0	0	0	0	0	0	0	0	0	5	0	1	0	0	0	1	1	0
GCF_000196135.1	NC_005090.1	273121	Campylobacterota	Epsilonproteobacteria	Campylobacterales	Helicobacteraceae	Wolinella	Wolinella succinogenes	Wolinella succinogenes DSM 1740	0	0	0	0	0	0	0	0	0	0	0	0	0	0	0	0	0	3	0	1	0	0	0	0	0	0
GCF_000011385.1	NC_005125.1	251221	Cyanobacteriota	Cyanophyceae	Gloeobacterales	Gloeobacteraceae	Gloeobacter	Gloeobacter violaceus	Gloeobacter violaceus PCC 7421	0	0	0	0	0	0	0	0	0	0	0	0	0	0	0	0	0	18	0	2	0	0	0	1	1	0
GCF_000196155.1	NC_005126.1	243265	Pseudomonadota	Gammaproteobacteria	Enterobacterales	Morganellaceae	Photorhabdus	Photorhabdus laumondii	Photorhabdus laumondii subsp. laumondii TTO1	0	0	0	0	0	0	0	0	0	0	0	0	0	0	0	0	0	12	0	2	0	1	0	1	3	0
GCF_000046845.1	NC_005966.1	62977	Pseudomonadota	Gammaproteobacteria	Moraxellales	Moraxellaceae	Acinetobacter	Acinetobacter baylyi	Acinetobacter baylyi ADP1	0	0	0	0	0	0	0	0	0	0	0	0	0	0	0	0	0	20	0	7	0	0	0	1	1	0
GCF_000008305.1	NC_006055.1	265311	Mycoplasmatota	Mollicutes	Entomoplasmatales	Entomoplasmataceae	Mesoplasma	Mesoplasma florum	Mesoplasma florum L1	0	0	0	0	0	0	0	0	0	0	0	0	0	0	0	0	0	2	0	0	0	0	0	0	1	0
GCF_000025945.1	NC_006138.1	177439	Thermodesulfobacteriota	Desulfobulbia	Desulfobulbales	Desulfocapsaceae	Desulfotalea	Desulfotalea psychrophila	Desulfotalea psychrophila LSv54	0	0	0	0	0	0	0	0	0	0	0	0	0	0	0	0	0	6	0	1	0	0	0	0	0	0
GCF_000196215.1	NC_006156.1	290434	Spirochaetota	Spirochaetia	Spirochaetales	Borreliaceae	Borreliella	Borreliella garinii	Borrelia garinii subsp. bavariensis PBi	0	0	0	0	0	0	0	0	0	0	0	0	0	0	0	0	0	0	0	0	0	0	0	0	0	0
GCF_000009905.1	NC_006177.1	292459	Bacillota	Clostridia	Eubacteriales	Symbiobacteriaceae	Symbiobacterium	Symbiobacterium thermophilum	Symbiobacterium thermophilum IAM 14863	0	0	0	0	0	0	0	0	0	0	0	0	0	0	0	0	0	8	0	4	0	0	0	0	0	0
GCF_000009805.1	NC_006361.1	247156	Actinomycetota	Actinomycetes	Mycobacteriales	Nocardiaceae	Nocardia	Nocardia farcinica	Nocardia farcinica IFM 10152	0	0	0	0	0	0	0	0	0	0	0	0	0	0	0	0	0	45	0	34	0	0	0	0	0	0
GCF_000091545.1	NC_006461.1	300852	Deinococcota	Deinococci	Thermales	Thermaceae	Thermus	Thermus thermophilus	Thermus thermophilus HB8	0	0	0	0	0	0	0	0	0	0	0	0	0	0	0	0	0	6	0	5	0	0	0	0	0	0
GCF_000009785.1	NC_006510.1	235909	Bacillota	Bacilli	Bacillales	Bacillaceae	Geobacillus	Geobacillus kaustophilus	Geobacillus kaustophilus HTA426	0	0	0	0	0	0	0	0	0	0	0	0	0	0	0	0	0	14	0	3	0	0	0	1	2	0
GCF_000008465.1	NC_006512.1	283942	Pseudomonadota	Gammaproteobacteria	Alteromonadales	Idiomarinaceae	Idiomarina	Idiomarina loihiensis	Idiomarina loihiensis L2TR	0	0	0	0	0	0	0	0	0	0	0	0	0	0	0	0	0	10	0	5	0	0	0	0	0	0
GCF_000025965.1	NC_006513.1	76114	Pseudomonadota	Betaproteobacteria	Rhodocyclales	Rhodocyclaceae	Aromatoleum	Aromatoleum aromaticum	Aromatoleum aromaticum EbN1	0	0	0	0	0	0	0	0	0	0	0	0	0	0	0	0	0	21	0	5	0	0	0	0	0	0
GCF_000007105.1	NC_006526.2	264203	Pseudomonadota	Alphaproteobacteria	Sphingomonadales	Zymomonadaceae	Zymomonas	Zymomonas mobilis	Zymomonas mobilis subsp. mobilis ZM4 = ATCC 31821	0	0	0	0	0	0	0	0	0	0	0	0	0	0	0	0	0	11	0	4	0	0	0	1	0	0
GCF_000008365.1	NC_006908.1	267748	Mycoplasmatota	Mollicutes	Mycoplasmatales	Mycoplasmataceae	Mesomycoplasma	Mesomycoplasma mobile	Mesomycoplasma mobile 163K	0	0	0	0	0	0	0	0	0	0	0	0	0	0	0	0	0	0	0	0	0	0	0	0	0	0
GCF_000006605.1	NC_007164.1	306537	Actinomycetota	Actinomycetes	Mycobacteriales	Corynebacteriaceae	Corynebacterium	Corynebacterium jeikeium	Corynebacterium jeikeium K411	0	0	0	0	0	0	0	0	0	0	0	0	0	0	0	0	0	7	0	3	0	0	0	0	0	0
GCF_000012305.1	NC_007204.1	259536	Pseudomonadota	Gammaproteobacteria	Moraxellales	Moraxellaceae	Psychrobacter	Psychrobacter arcticus	Psychrobacter arcticus 273-4	0	0	0	0	0	0	0	0	0	0	0	0	0	0	0	0	0	8	0	3	0	0	0	0	0	0
GCF_000012345.1	NC_007205.1	335992	Pseudomonadota	Alphaproteobacteria	Pelagibacterales	Pelagibacteraceae	Candidatus Pelagibacter	Candidatus Pelagibacter ubique	Candidatus Pelagibacter ubique HTCC1062	0	0	0	0	0	0	0	0	0	0	0	0	0	0	0	0	0	13	0	1	0	0	0	0	1	0
GCF_000012725.1	NC_007406.1	323098	Pseudomonadota	Alphaproteobacteria	Hyphomicrobiales	Nitrobacteraceae	Nitrobacter	Nitrobacter winogradskyi	Nitrobacter winogradskyi Nb-255	0	0	0	0	0	0	0	0	0	0	0	0	0	0	0	0	0	11	0	1	0	0	0	0	0	0
GCF_000026085.1	NC_007481.1	166935	Pseudomonadota	Gammaproteobacteria	Alteromonadales	Pseudoalteromonadaceae	Pseudoalteromonas	Pseudoalteromonas translucida	unclassified Pseudoalteromonas translucida subspecies/strain	0	0	0	0	0	0	0	0	0	0	0	0	0	0	0	0	0	11	0	5	0	0	0	2	1	1
GCF_000026085.1	NC_007482.1	166935	Pseudomonadota	Gammaproteobacteria	Alteromonadales	Pseudoalteromonadaceae	Pseudoalteromonas	Pseudoalteromonas translucida	unclassified Pseudoalteromonas translucida subspecies/strain	0	0	0	0	0	0	0	0	0	0	0	0	0	0	0	0	0	3	0	0	0	0	0	0	0	0
GCF_000012805.1	NC_007484.1	323261	Pseudomonadota	Gammaproteobacteria	Chromatiales	Chromatiaceae	Nitrosococcus	Nitrosococcus oceani	Nitrosococcus oceani ATCC 19707	0	0	0	0	0	0	0	0	0	0	0	0	0	0	0	0	0	5	0	2	0	0	0	0	0	0
GCF_000012885.1	NC_007498.2	338963	Thermodesulfobacteriota	Desulfuromonadia	Desulfuromonadales	Syntrophotaleaceae	Syntrophotalea	Syntrophotalea carbinolica	Syntrophotalea carbinolica DSM 2380	0	0	0	0	0	0	0	0	0	0	0	0	0	0	0	0	0	8	0	2	0	0	0	0	0	0
GCF_000012865.1	NC_007503.1	246194	Bacillota	Clostridia	Thermoanaerobacterales	Thermoanaerobacteraceae	Carboxydothermus	Carboxydothermus hydrogenoformans	Carboxydothermus hydrogenoformans Z-2901	0	0	0	0	0	0	0	0	0	0	0	0	0	0	0	0	0	3	1	0	0	0	0	0	1	0
GCF_000012945.1	NC_007509.1	482957	Pseudomonadota	Betaproteobacteria	Burkholderiales	Burkholderiaceae	Burkholderia	Burkholderia lata	unclassified Burkholderia lata subspecies/strain	0	0	0	0	0	0	0	0	0	0	0	0	0	0	0	0	0	15	0	11	0	0	0	0	0	0
GCF_000012945.1	NC_007510.1	482957	Pseudomonadota	Betaproteobacteria	Burkholderiales	Burkholderiaceae	Burkholderia	Burkholderia lata	unclassified Burkholderia lata subspecies/strain	0	0	0	0	0	0	0	0	0	0	0	0	0	0	0	0	0	23	0	5	0	0	0	2	4	0
GCF_000012945.1	NC_007511.1	482957	Pseudomonadota	Betaproteobacteria	Burkholderiales	Burkholderiaceae	Burkholderia	Burkholderia lata	unclassified Burkholderia lata subspecies/strain	0	0	0	0	0	0	0	0	0	0	0	0	0	0	0	0	0	44	0	19	0	0	0	0	0	0
GCF_000012485.1	NC_007512.1	319225	Chlorobiota	Chlorobiia	Chlorobiales	Chlorobiaceae	Pelodictyon	Pelodictyon luteolum	Pelodictyon luteolum DSM 273	0	0	0	0	0	0	0	0	0	0	0	0	0	0	0	0	0	6	0	2	0	0	0	0	0	0
GCF_000012925.1	NC_007517.1	269799	Thermodesulfobacteriota	Desulfuromonadia	Geobacterales	Geobacteraceae	Geobacter	Geobacter metallireducens	Geobacter metallireducens GS-15	0	0	0	0	0	0	0	0	0	0	0	0	0	0	0	0	0	15	0	2	0	0	0	0	0	0
GCF_000012665.1	NC_007519.1	207559	Thermodesulfobacteriota	Desulfovibrionia	Desulfovibrionales	Desulfovibrionaceae	Oleidesulfovibrio	Oleidesulfovibrio alaskensis	Oleidesulfovibrio alaskensis G20	0	0	0	0	0	0	0	0	0	0	0	0	0	0	0	0	0	3	0	1	0	0	0	0	0	0
GCF_000008445.1	NC_007530.2	261594	Bacillota	Bacilli	Bacillales	Bacillaceae	Bacillus	Bacillus anthracis	Bacillus anthracis str. Ames Ancestor	0	0	0	0	0	0	0	0	0	0	0	0	0	0	0	0	0	17	0	4	0	0	0	0	3	0
GCF_000012965.1	NC_007575.1	326298	Campylobacterota	Epsilonproteobacteria	Campylobacterales	Thiovulaceae	Sulfurimonas	Sulfurimonas denitrificans	Sulfurimonas denitrificans DSM 1251	0	0	0	0	0	0	0	0	0	0	0	0	0	0	0	0	0	5	0	3	0	0	0	0	0	0
GCF_000012525.1	NC_007604.1	1140	Cyanobacteriota	Cyanophyceae	Synechococcales	Synechococcaceae	Synechococcus	Synechococcus elongatus	Synechococcus elongatus PCC 7942 = FACHB-805	0	0	0	0	0	0	0	0	0	0	0	0	0	0	0	0	0	3	0	2	0	0	0	1	1	0
GCF_000196355.1	NC_007614.1	323848	Pseudomonadota	Betaproteobacteria	Nitrosomonadales	Nitrosomonadaceae	Nitrosospira	Nitrosospira multiformis	Nitrosospira multiformis ATCC 25196	0	0	0	0	0	0	0	0	0	0	0	0	0	0	0	0	0	12	0	4	0	0	0	0	0	0
GCF_000054005.1	NC_007618.1	359391	Pseudomonadota	Alphaproteobacteria	Hyphomicrobiales	Brucellaceae	Brucella	Brucella abortus	Brucella abortus 2308	0	0	0	0	0	0	0	0	0	0	0	0	0	0	0	0	0	13	0	3	0	0	0	0	0	0
GCF_000054005.1	NC_007624.1	359391	Pseudomonadota	Alphaproteobacteria	Hyphomicrobiales	Brucellaceae	Brucella	Brucella abortus	Brucella abortus 2308	0	0	0	0	0	0	0	0	0	0	0	0	0	0	0	0	0	6	0	3	0	0	0	2	2	0
GCF_000012765.1	NC_007633.1	340047	Mycoplasmatota	Mollicutes	Mycoplasmatales	Mycoplasmataceae	Mycoplasma	Mycoplasma capricolum	Mycoplasma capricolum subsp. capricolum ATCC 27343	0	0	0	0	0	0	0	0	0	0	0	0	0	0	0	0	0	1	0	2	0	0	0	0	0	0
GCF_000012985.1	NC_007645.1	349521	Pseudomonadota	Gammaproteobacteria	Oceanospirillales	Hahellaceae	Hahella	Hahella chejuensis	Hahella chejuensis KCTC 2396	0	0	0	0	0	0	0	0	0	0	0	0	0	0	0	0	0	22	0	7	0	0	0	1	2	0
GCF_000013405.1	NC_007759.1	56780	Thermodesulfobacteriota	Syntrophia	Syntrophales	Syntrophaceae	Syntrophus	Syntrophus aciditrophicus	Syntrophus aciditrophicus SB	0	0	0	0	0	0	0	0	0	0	0	0	0	0	0	0	0	3	0	0	0	0	0	0	0	0
GCF_000013345.1	NC_007777.1	106370	Actinomycetota	Actinomycetes	Frankiales	Frankiaceae	Frankia	Frankia casuarinae	unclassified Frankia casuarinae subspecies/strain	0	0	0	0	0	0	0	0	0	0	0	0	0	0	0	0	0	15	0	5	0	0	0	0	0	0
GCF_000013325.1	NC_007794.1	279238	Pseudomonadota	Alphaproteobacteria	Sphingomonadales	Sphingomonadaceae	Novosphingobium	Novosphingobium aromaticivorans	Novosphingobium aromaticivorans DSM 12444	0	0	0	0	0	0	0	0	0	0	0	0	0	0	0	0	0	28	0	12	0	0	0	1	0	0
GCF_000013425.1	NC_007795.1	93061	Bacillota	Bacilli	Bacillales	Staphylococcaceae	Staphylococcus	Staphylococcus aureus	Staphylococcus aureus subsp. aureus NCTC 8325	0	0	0	0	0	0	0	0	0	0	0	0	0	0	0	0	0	7	0	1	0	0	0	0	1	0
GCF_000013165.1	NC_007798.1	222891	Pseudomonadota	Alphaproteobacteria	Rickettsiales	Anaplasmataceae	Neorickettsia	Neorickettsia sennetsu	Neorickettsia sennetsu str. Miyayama	0	0	0	0	0	0	0	0	0	0	0	0	0	0	0	0	0	2	0	1	0	0	0	0	0	0
GCF_000013605.1	NC_007908.1	338969	Pseudomonadota	Betaproteobacteria	Burkholderiales	Comamonadaceae	Rhodoferax	Rhodoferax ferrireducens	Rhodoferax ferrireducens T118	0	0	0	0	0	0	0	0	0	0	0	0	0	0	0	0	0	25	0	7	0	0	0	4	2	0
GCF_000013665.1	NC_007912.1	203122	Pseudomonadota	Gammaproteobacteria	Cellvibrionales	Cellvibrionaceae	Saccharophagus	Saccharophagus degradans	Saccharophagus degradans 2-40	0	0	0	0	0	0	0	0	1	0	0	0	0	0	0	0	2	12	1	9	0	0	4	1	4	1
GCF_000013705.1	NC_007947.1	265072	Pseudomonadota	Betaproteobacteria	Nitrosomonadales	Methylophilaceae	Methylobacillus	Methylobacillus flagellatus	Methylobacillus flagellatus KT	0	0	0	0	0	0	0	0	0	0	0	0	0	0	0	0	0	8	0	6	0	0	0	1	0	0
GCF_000013645.1	NC_007951.1	266265	Pseudomonadota	Betaproteobacteria	Burkholderiales	Burkholderiaceae	Paraburkholderia	Paraburkholderia xenovorans	Paraburkholderia xenovorans LB400	0	0	0	0	0	0	0	0	0	0	0	0	0	0	0	0	0	44	0	8	0	0	0	2	3	0
GCF_000013645.1	NC_007952.1	266265	Pseudomonadota	Betaproteobacteria	Burkholderiales	Burkholderiaceae	Paraburkholderia	Paraburkholderia xenovorans	Paraburkholderia xenovorans LB400	0	0	0	0	0	0	0	0	0	0	0	0	0	0	0	0	0	31	0	6	0	0	0	0	0	0
GCF_000013645.1	NC_007953.1	266265	Pseudomonadota	Betaproteobacteria	Burkholderiales	Burkholderiaceae	Paraburkholderia	Paraburkholderia xenovorans	Paraburkholderia xenovorans LB400	0	0	0	0	0	0	0	0	0	0	0	0	0	0	0	0	0	23	0	6	0	0	0	0	0	0
GCF_000013765.1	NC_007954.1	318161	Pseudomonadota	Gammaproteobacteria	Alteromonadales	Shewanellaceae	Shewanella	Shewanella denitrificans	Shewanella denitrificans OS217	0	0	0	0	0	0	0	0	0	0	0	0	0	0	0	0	0	8	0	3	0	0	0	1	0	0
GCF_000055785.1	NC_007963.1	290398	Pseudomonadota	Gammaproteobacteria	Oceanospirillales	Halomonadaceae	Chromohalobacter	Chromohalobacter salexigens	Chromohalobacter salexigens DSM 3043	0	0	0	0	0	0	0	0	0	0	0	0	0	0	0	0	0	21	0	8	0	0	0	2	1	0
GCF_000013885.1	NC_007964.1	323097	Pseudomonadota	Alphaproteobacteria	Hyphomicrobiales	Nitrobacteraceae	Nitrobacter	Nitrobacter hamburgensis	Nitrobacter hamburgensis X14	0	0	0	0	0	0	0	0	0	0	0	0	0	0	0	0	0	9	0	2	0	0	0	0	0	0
GCF_000196275.1	NC_008025.1	319795	Deinococcota	Deinococci	Deinococcales	Deinococcaceae	Deinococcus	Deinococcus geothermalis	Deinococcus geothermalis DSM 11300	0	0	0	0	0	0	0	0	0	0	0	0	0	0	0	0	0	13	0	3	0	0	0	0	0	0
GCF_000026105.1	NC_008027.1	384676	Pseudomonadota	Gammaproteobacteria	Pseudomonadales	Pseudomonadaceae	Pseudomonas	Pseudomonas entomophila	Pseudomonas entomophila L48	0	0	0	0	0	0	0	0	0	0	0	0	0	0	0	0	0	26	0	8	0	0	0	1	0	0
GCF_000013985.1	NC_008048.1	317655	Pseudomonadota	Alphaproteobacteria	Sphingomonadales	Sphingomonadaceae	Sphingopyxis	Sphingopyxis alaskensis	Sphingopyxis alaskensis RB2256	0	0	0	0	0	0	0	0	0	0	0	0	1	0	0	0	0	32	1	7	0	0	0	2	1	0
GCF_000012685.1	NC_008095.1	246197	Myxococcota	Myxococcia	Myxococcales	Myxococcaceae	Myxococcus	Myxococcus xanthus	Myxococcus xanthus DK 1622	0	0	0	0	0	0	0	0	0	0	0	0	0	0	0	0	0	30	0	12	0	0	0	0	1	0
GCF_000009305.1	NC_008229.1	382638	Campylobacterota	Epsilonproteobacteria	Campylobacterales	Helicobacteraceae	Helicobacter	Helicobacter acinonychis	Helicobacter acinonychis str. Sheeba	0	0	0	0	0	0	0	0	0	0	0	0	0	0	0	0	0	3	0	1	0	0	0	1	0	0
GCF_000014145.1	NC_008255.1	269798	Bacteroidota	Cytophagia	Cytophagales	Cytophagaceae	Cytophaga	Cytophaga hutchinsonii	Cytophaga hutchinsonii ATCC 33406	0	0	0	0	0	0	0	0	0	0	0	0	0	0	0	0	0	16	0	1	0	0	0	0	0	0
GCF_000009365.1	NC_008260.1	393595	Pseudomonadota	Gammaproteobacteria	Oceanospirillales	Alcanivoracaceae	Alcanivorax	Alcanivorax borkumensis	Alcanivorax borkumensis SK2	0	0	0	0	0	0	0	0	0	0	0	0	0	0	0	0	0	21	0	5	0	0	0	0	0	0
GCF_000058485.1	NC_008278.1	326424	Actinomycetota	Actinomycetes	Frankiales	Frankiaceae	Frankia	Frankia alni	Frankia alni ACN14a	0	0	0	0	0	0	0	0	0	0	0	0	0	0	0	0	0	75	0	24	0	0	0	0	0	0
GCF_000014765.1	NC_008344.1	335283	Pseudomonadota	Betaproteobacteria	Nitrosomonadales	Nitrosomonadaceae	Nitrosomonas	Nitrosomonas eutropha	Nitrosomonas eutropha C91	0	0	0	0	0	0	0	0	0	0	0	0	0	0	0	0	0	7	0	3	0	0	0	0	0	0
GCF_000014705.1	NC_008345.1	318167	Pseudomonadota	Gammaproteobacteria	Alteromonadales	Shewanellaceae	Shewanella	Shewanella frigidimarina	Shewanella frigidimarina NCIMB 400	0	0	0	0	0	0	0	0	0	0	0	0	0	0	0	0	0	13	0	5	0	0	0	1	2	1
GCF_000014505.1	NC_008525.1	278197	Bacillota	Bacilli	Lactobacillales	Lactobacillaceae	Pediococcus	Pediococcus pentosaceus	Pediococcus pentosaceus ATCC 25745	0	0	0	0	0	0	0	0	0	0	0	0	0	0	0	0	0	10	0	1	0	0	0	0	0	0
GCF_000014965.1	NC_008554.1	335543	Thermodesulfobacteriota	Syntrophobacteria	Syntrophobacterales	Syntrophobacteraceae	Syntrophobacter	Syntrophobacter fumaroxidans	Syntrophobacter fumaroxidans MPOB	0	0	0	0	0	0	0	0	0	0	0	0	0	0	0	0	0	5	0	0	0	0	0	0	0	0
GCF_000060345.1	NC_008571.1	411154	Bacteroidota	Flavobacteriia	Flavobacteriales	Flavobacteriaceae	Gramella	Gramella forsetii	Gramella forsetii KT0803	0	0	0	0	0	0	0	0	0	0	0	0	0	0	0	0	0	19	0	2	0	0	0	2	3	1
GCF_000014865.1	NC_008576.1	156889	Pseudomonadota	Alphaproteobacteria	Magnetococcales	Magnetococcaceae	Magnetococcus	Magnetococcus marinus	Magnetococcus marinus MC-1	0	0	0	0	0	0	0	0	0	0	0	0	0	0	0	0	0	8	0	0	0	0	0	0	0	0
GCF_000015025.1	NC_008578.1	351607	Actinomycetota	Actinomycetes	Acidothermales	Acidothermaceae	Acidothermus	Acidothermus cellulolyticus	Acidothermus cellulolyticus 11B	0	0	0	0	0	0	0	0	0	0	0	0	0	0	0	0	0	5	0	1	0	0	0	1	2	0
GCF_000015045.1	NC_008609.1	338966	Thermodesulfobacteriota	Desulfuromonadia	Desulfuromonadales	Desulfuromonadaceae	Pelobacter	Pelobacter propionicus	Pelobacter propionicus DSM 2379	0	0	0	0	0	0	0	0	0	0	0	0	0	0	0	0	0	8	0	0	0	0	0	0	0	1
GCF_000015125.1	NC_008639.1	290317	Chlorobiota	Chlorobiia	Chlorobiales	Chlorobiaceae	Chlorobium	Chlorobium phaeobacteroides	Chlorobium phaeobacteroides DSM 266	0	0	0	0	0	0	0	0	0	0	0	0	0	0	0	0	0	15	0	5	0	0	0	0	0	0
GCF_000203895.1	NC_008686.1	318586	Pseudomonadota	Alphaproteobacteria	Rhodobacterales	Paracoccaceae	Paracoccus	Paracoccus denitrificans	Paracoccus denitrificans PD1222	0	0	0	0	0	0	0	0	0	0	0	0	0	0	0	0	0	19	0	6	0	0	0	2	0	0
GCF_000203895.1	NC_008687.1	318586	Pseudomonadota	Alphaproteobacteria	Rhodobacterales	Paracoccaceae	Paracoccus	Paracoccus denitrificans	Paracoccus denitrificans PD1222	0	0	0	0	0	0	0	0	0	0	0	0	0	0	0	0	0	7	0	2	0	0	0	0	0	0
GCF_000015245.1	NC_008700.1	326297	Pseudomonadota	Gammaproteobacteria	Alteromonadales	Shewanellaceae	Shewanella	Shewanella amazonensis	Shewanella amazonensis SB2B	0	0	0	0	0	0	0	0	0	0	0	0	0	0	0	0	0	8	0	3	0	0	0	1	2	0
GCF_000015285.1	NC_008709.1	357804	Pseudomonadota	Gammaproteobacteria	Alteromonadales	Psychromonadaceae	Psychromonas	Psychromonas ingrahamii	Psychromonas ingrahamii 37	0	0	0	0	0	0	0	0	0	0	0	0	0	0	0	0	0	10	0	1	0	0	0	2	2	0
GCF_000012085.2	NC_008710.1	314724	Spirochaetota	Spirochaetia	Spirochaetales	Borreliaceae	Borrelia	Borrelia turicatae	Borrelia turicatae 91E135	0	0	0	0	0	0	0	0	0	0	0	0	0	0	0	0	0	0	0	0	0	0	0	0	0	0
GCF_000015305.1	NC_008726.1	350058	Actinomycetota	Actinomycetes	Mycobacteriales	Mycobacteriaceae	Mycolicibacterium	Mycolicibacterium vanbaalenii	Mycolicibacterium vanbaalenii PYR-1	0	0	0	0	0	0	0	0	0	0	0	0	0	0	0	0	0	90	0	33	0	0	0	1	1	0
GCF_000015485.1	NC_008751.1	391774	Thermodesulfobacteriota	Desulfovibrionia	Desulfovibrionales	Desulfovibrionaceae	Desulfovibrio	Desulfovibrio vulgaris	Desulfovibrio vulgaris DP4	0	0	0	0	0	0	0	0	0	0	0	0	0	0	0	0	0	2	0	2	0	0	0	0	0	0
GCF_000015505.1	NC_008781.1	365044	Pseudomonadota	Betaproteobacteria	Burkholderiales	Comamonadaceae	Polaromonas	Polaromonas naphthalenivorans	Polaromonas naphthalenivorans CJ2	0	0	0	0	0	0	0	0	0	0	0	0	0	0	0	0	0	23	0	7	0	0	0	1	2	0
GCF_000015565.1	NC_008786.1	391735	Pseudomonadota	Betaproteobacteria	Burkholderiales	Comamonadaceae	Verminephrobacter	Verminephrobacter eiseniae	Verminephrobacter eiseniae EF01-2	0	0	0	0	0	0	0	0	0	0	0	0	0	0	0	0	0	52	0	10	0	0	0	2	2	0
GCF_000015585.1	NC_008789.1	349124	Pseudomonadota	Gammaproteobacteria	Chromatiales	Ectothiorhodospiraceae	Halorhodospira	Halorhodospira halophila	Halorhodospira halophila SL1	0	0	0	0	0	0	0	0	0	0	0	0	0	0	0	0	0	8	0	1	0	0	0	0	0	0
GCF_000016065.1	NC_009092.1	323850	Pseudomonadota	Gammaproteobacteria	Alteromonadales	Shewanellaceae	Shewanella	Shewanella loihica	Shewanella loihica PV-4	0	0	0	0	0	0	0	0	0	0	0	0	0	0	0	0	0	13	0	4	0	0	0	1	1	0
GCF_000062885.1	NC_009142.1	405948	Actinomycetota	Actinomycetes	Pseudonocardiales	Pseudonocardiaceae	Saccharopolyspora	Saccharopolyspora erythraea	Saccharopolyspora erythraea NRRL 2338	0	0	0	0	0	0	0	0	0	0	0	0	0	0	0	0	0	41	0	23	0	0	0	4	3	0
GCF_000016165.1	NC_009253.1	349161	Bacillota	Clostridia	Eubacteriales	Peptococcaceae	Desulforamulus	Desulforamulus reducens	Desulforamulus reducens MI-1	0	0	0	0	0	0	0	0	0	0	0	0	0	0	0	0	0	2	0	0	0	0	0	0	1	0
GCF_000016345.1	NC_009379.1	312153	Pseudomonadota	Betaproteobacteria	Burkholderiales	Burkholderiaceae	Polynucleobacter	Polynucleobacter asymbioticus	Polynucleobacter asymbioticus QLW-P1DMWA-1	0	0	0	0	0	0	0	0	0	0	0	0	0	0	0	0	0	6	0	6	0	0	0	0	0	0
GCF_000016425.1	NC_009380.1	369723	Actinomycetota	Actinomycetes	Micromonosporales	Micromonosporaceae	Salinispora	Salinispora tropica	Salinispora tropica CNB-440	0	0	0	0	0	0	0	0	0	0	0	0	0	0	0	0	0	31	0	7	0	0	0	0	0	0
GCF_000016545.1	NC_009437.1	351627	Bacillota	Clostridia	Thermoanaerobacterales	Thermoanaerobacterales Family III. Incertae Sedis	Caldicellulosiruptor	Caldicellulosiruptor saccharolyticus	Caldicellulosiruptor saccharolyticus DSM 8903	2	0	0	0	0	0	0	0	0	0	0	0	0	0	0	0	2	4	0	2	1	0	1	1	3	0
GCF_000016645.1	NC_009441.1	376686	Bacteroidota	Flavobacteriia	Flavobacteriales	Flavobacteriaceae	Flavobacterium	Flavobacterium johnsoniae	Flavobacterium johnsoniae UW101	0	0	0	0	0	0	0	0	1	0	0	0	0	0	0	0	1	39	1	7	2	0	4	2	2	1
GCF_000015345.1	NC_009446.1	246195	Pseudomonadota	Gammaproteobacteria	Cardiobacteriales	Cardiobacteriaceae	Dichelobacter	Dichelobacter nodosus	Dichelobacter nodosus VCS1703A	0	0	0	0	0	0	0	0	0	0	0	0	0	0	0	0	0	2	0	2	0	0	0	0	0	0
GCF_000016745.1	NC_009483.1	351605	Thermodesulfobacteriota	Desulfuromonadia	Geobacterales	Geobacteraceae	Geotalea	Geotalea uraniireducens	Geotalea uraniireducens Rf4	0	0	0	0	0	0	0	0	0	0	0	0	0	0	0	0	0	5	0	2	0	0	0	0	0	0
GCF_000016785.1	NC_009486.1	390874	Thermotogota	Thermotogae	Thermotogales	Thermotogaceae	Thermotoga	Thermotoga petrophila	Thermotoga petrophila RKU-1	0	0	0	0	0	0	0	0	0	0	0	0	0	0	0	0	0	6	0	0	0	0	0	1	2	0
GCF_000063585.1	NC_009495.1	413999	Bacillota	Clostridia	Eubacteriales	Clostridiaceae	Clostridium	Clostridium botulinum	Clostridium botulinum A str. ATCC 3502	0	0	0	0	0	0	0	0	0	0	0	0	0	0	0	0	0	6	0	0	0	0	0	1	2	0
GCF_000016845.1	NC_009504.1	444178	Pseudomonadota	Alphaproteobacteria	Hyphomicrobiales	Brucellaceae	Brucella	Brucella ovis	Brucella ovis ATCC 25840	0	0	0	0	0	0	0	0	0	0	0	0	0	0	0	0	0	7	0	2	0	0	0	2	0	0
GCF_000016845.1	NC_009505.1	444178	Pseudomonadota	Alphaproteobacteria	Hyphomicrobiales	Brucellaceae	Brucella	Brucella ovis	Brucella ovis ATCC 25840	0	0	0	0	0	0	0	0	0	0	0	0	0	0	0	0	0	13	0	3	0	0	0	0	1	0
GCF_000016985.1	NC_009633.1	293826	Bacillota	Clostridia	Eubacteriales	Clostridiaceae	Alkaliphilus	Alkaliphilus metalliredigens	Alkaliphilus metalliredigens QYMF	1	0	0	0	0	0	0	0	0	0	0	0	0	0	0	0	1	3	0	0	0	0	1	1	2	1
GCF_000017305.1	NC_009664.2	266940	Actinomycetota	Actinomycetes	Kineosporiales	Kineosporiaceae	Kineococcus	Kineococcus radiotolerans	Kineococcus radiotolerans SRS30216 = ATCC BAA-149	0	0	0	0	0	0	0	0	0	0	0	0	0	0	0	0	1	46	0	13	0	0	0	2	3	0
GCF_000017585.1	NC_009714.1	360107	Campylobacterota	Epsilonproteobacteria	Campylobacterales	Campylobacteraceae	Campylobacter	Campylobacter hominis	Campylobacter hominis ATCC BAA-381	0	0	0	0	0	0	0	0	0	0	0	0	0	0	0	0	0	3	0	1	0	0	0	0	0	0
GCF_000017545.1	NC_009718.1	381764	Thermotogota	Thermotogae	Thermotogales	Fervidobacteriaceae	Fervidobacterium	Fervidobacterium nodosum	Fervidobacterium nodosum Rt17-B1	0	0	0	0	0	0	0	0	0	0	0	0	0	0	0	0	0	6	0	0	0	0	0	0	2	0
GCF_000017565.1	NC_009719.1	402881	Pseudomonadota	Alphaproteobacteria	Hyphomicrobiales	Parvibaculaceae	Parvibaculum	Parvibaculum lavamentivorans	Parvibaculum lavamentivorans DS-1	0	0	0	0	0	0	0	0	0	0	0	0	0	0	0	0	0	40	0	17	0	0	0	0	0	0
GCF_000017805.1	NC_009767.1	383372	Chloroflexota	Chloroflexia	Chloroflexales	Roseiflexaceae	Roseiflexus	Roseiflexus castenholzii	Roseiflexus castenholzii DSM 13941	0	0	0	0	0	0	0	0	0	0	0	0	0	0	0	0	0	23	0	5	0	2	0	0	3	1
GCF_000018045.1	NC_009792.1	290338	Pseudomonadota	Gammaproteobacteria	Enterobacterales	Enterobacteriaceae	Citrobacter	Citrobacter koseri	Citrobacter koseri ATCC BAA-895	1	0	0	0	0	0	0	0	0	0	0	0	0	0	0	0	1	11	1	5	2	0	1	2	5	1
GCF_000018025.1	NC_009831.1	425104	Pseudomonadota	Gammaproteobacteria	Alteromonadales	Shewanellaceae	Shewanella	Shewanella sediminis	Shewanella sediminis HAW-EB3	0	0	0	0	0	0	0	0	0	0	0	0	0	0	0	0	0	11	0	2	0	0	0	1	1	0
GCF_000018285.1	NC_009901.1	398579	Pseudomonadota	Gammaproteobacteria	Alteromonadales	Shewanellaceae	Shewanella	Shewanella pealeana	Shewanella pealeana ATCC 700345	0	0	0	0	0	0	0	0	0	0	0	0	0	0	0	0	0	14	0	4	0	0	0	1	1	0
GCF_000018325.1	NC_009922.1	350688	Bacillota	Clostridia	Eubacteriales	Clostridiaceae	Alkaliphilus	Alkaliphilus oremlandii	Alkaliphilus oremlandii OhILAs	0	0	0	0	0	0	0	0	0	0	0	0	0	0	0	0	0	5	0	0	0	0	0	0	0	0
GCF_000018105.1	NC_009925.1	329726	Cyanobacteriota	Cyanophyceae	Synechococcales	Acaryochloridaceae	Acaryochloris	Acaryochloris marina	Acaryochloris marina MBIC11017	0	0	0	0	0	0	0	0	0	0	0	0	0	0	0	0	0	21	0	4	0	0	0	1	1	0
GCF_000010525.1	NC_009937.1	438753	Pseudomonadota	Alphaproteobacteria	Hyphomicrobiales	Xanthobacteraceae	Azorhizobium	Azorhizobium caulinodans	Azorhizobium caulinodans ORS 571	1	0	0	0	0	0	0	0	0	0	0	0	0	0	0	0	1	43	0	6	0	0	0	2	1	1
GCF_000018405.1	NC_009943.1	96561	Thermodesulfobacteriota	Desulfobacteria	Desulfobacterales	Desulfosudaceae	Desulfosudis	Desulfosudis oleivorans	Desulfosudis oleivorans Hxd3	0	0	0	0	0	0	0	0	0	0	0	0	0	0	0	0	0	15	0	3	0	0	0	0	0	0
GCF_000018145.1	NC_009952.1	398580	Pseudomonadota	Alphaproteobacteria	Rhodobacterales	Roseobacteraceae	Dinoroseobacter	Dinoroseobacter shibae	Dinoroseobacter shibae DFL 12 = DSM 16493	0	0	0	0	0	0	0	0	0	0	0	0	0	0	0	0	0	23	0	8	0	0	0	2	1	0
GCF_000018685.1	NC_010001.1	357809	Bacillota	Clostridia	Eubacteriales	Lachnospiraceae	Lachnoclostridium	Lachnoclostridium phytofermentans	Lachnoclostridium phytofermentans ISDg	0	0	0	0	0	0	1	0	0	0	0	0	0	0	0	0	1	4	2	4	4	0	4	1	2	2
GCF_000018665.1	NC_010002.1	398578	Pseudomonadota	Betaproteobacteria	Burkholderiales	Comamonadaceae	Delftia	Delftia acidovorans	Delftia acidovorans SPH-1	0	0	0	0	0	0	0	0	0	0	0	0	0	0	0	0	0	33	0	17	0	0	0	1	2	0
GCF_000018605.1	NC_010003.1	403833	Thermotogota	Thermotogae	Petrotogales	Petrotogaceae	Petrotoga	Petrotoga mobilis	Petrotoga mobilis SJ95	0	0	0	0	0	0	0	0	0	0	0	0	0	0	0	0	0	4	0	0	0	0	0	0	3	0
GCF_000018525.1	NC_010103.1	483179	Pseudomonadota	Alphaproteobacteria	Hyphomicrobiales	Brucellaceae	Brucella	Brucella canis	Brucella canis ATCC 23365	0	0	0	0	0	0	0	0	0	0	0	0	0	0	0	0	0	14	0	3	0	0	0	0	1	0
GCF_000018525.1	NC_010104.1	483179	Pseudomonadota	Alphaproteobacteria	Hyphomicrobiales	Brucellaceae	Brucella	Brucella canis	Brucella canis ATCC 23365	0	0	0	0	0	0	0	0	0	0	0	0	0	0	0	0	0	7	0	3	0	0	0	2	1	0
GCF_000196435.1	NC_010161.1	382640	Pseudomonadota	Alphaproteobacteria	Hyphomicrobiales	Bartonellaceae	Bartonella	Bartonella tribocorum	Bartonella tribocorum CIP 105476	0	0	0	0	0	0	0	0	0	0	0	0	0	0	0	0	0	4	0	0	0	0	0	1	0	0
GCF_000018885.1	NC_010168.1	288705	Actinomycetota	Actinomycetes	Micrococcales	Micrococcaceae	Renibacterium	Renibacterium salmoninarum	Renibacterium salmoninarum ATCC 33209	0	0	0	0	0	0	0	0	0	0	0	0	0	0	0	0	0	12	0	8	0	0	0	1	1	0
GCF_000018865.1	NC_010175.1	324602	Chloroflexota	Chloroflexia	Chloroflexales	Chloroflexaceae	Chloroflexus	Chloroflexus aurantiacus	Chloroflexus aurantiacus J-10-fl	0	0	0	0	0	0	0	0	0	0	0	0	0	0	0	0	0	21	0	4	0	0	0	0	2	1
GCF_000017445.4	NC_010263.3	452659	Pseudomonadota	Alphaproteobacteria	Rickettsiales	Rickettsiaceae	Rickettsia	Rickettsia rickettsii	Rickettsia rickettsii str. Iowa	0	0	0	0	0	0	0	0	0	0	0	0	0	0	0	0	0	3	0	0	0	0	0	0	0	0
GCF_000019185.1	NC_010334.1	458817	Pseudomonadota	Gammaproteobacteria	Alteromonadales	Shewanellaceae	Shewanella	Shewanella halifaxensis	Shewanella halifaxensis HAW-EB4	0	0	0	0	0	0	0	0	0	0	0	0	0	0	0	0	0	12	0	6	0	0	0	1	1	0
GCF_000019165.1	NC_010337.2	498761	Bacillota	Clostridia	Eubacteriales	Heliobacteriaceae	Heliomicrobium	Heliomicrobium modesticaldum	Heliomicrobium modesticaldum Ice1	0	0	0	0	0	0	0	0	0	0	0	0	0	0	0	0	0	1	0	1	0	0	0	0	0	0
GCF_000019345.1	NC_010503.1	505682	Mycoplasmatota	Mollicutes	Mycoplasmatales	Mycoplasmataceae	Ureaplasma	Ureaplasma parvum	Ureaplasma parvum serovar 3 str. ATCC 27815	0	0	0	0	0	0	0	0	0	0	0	0	0	0	0	0	0	0	0	0	0	0	0	0	0	0
GCF_000019725.1	NC_010505.1	426355	Pseudomonadota	Alphaproteobacteria	Hyphomicrobiales	Methylobacteriaceae	Methylobacterium	Methylobacterium radiotolerans	Methylobacterium radiotolerans JCM 2831	0	0	0	0	0	0	0	0	0	0	0	0	0	0	0	0	0	34	0	13	0	0	0	2	1	0
GCF_000019525.1	NC_010506.1	392500	Pseudomonadota	Gammaproteobacteria	Alteromonadales	Shewanellaceae	Shewanella	Shewanella woodyi	Shewanella woodyi ATCC 51908	0	0	0	0	0	0	0	0	0	0	0	0	0	0	0	0	0	13	0	7	0	0	0	1	1	0
GCF_000019405.1	NC_010519.1	228400	Pseudomonadota	Gammaproteobacteria	Pasteurellales	Pasteurellaceae	Histophilus	Histophilus somni	Histophilus somni 2336	0	0	0	0	0	0	0	0	0	0	0	0	0	0	0	0	0	5	0	2	0	1	0	1	3	0
GCF_000017845.1	NC_010546.1	43989	Cyanobacteriota	Cyanophyceae	Chroococcales	Aphanothecaceae	Crocosphaera	Crocosphaera subtropica	Crocosphaera subtropica ATCC 51142	0	0	0	0	0	0	0	0	0	0	0	0	0	0	0	0	0	13	0	2	1	0	0	1	1	0
GCF_000017845.1	NC_010547.1	43989	Cyanobacteriota	Cyanophyceae	Chroococcales	Aphanothecaceae	Crocosphaera	Crocosphaera subtropica	Crocosphaera subtropica ATCC 51142	0	0	0	0	0	0	0	0	0	0	0	0	0	0	0	0	0	3	0	0	0	0	0	0	0	0
GCF_000069965.1	NC_010554.1	529507	Pseudomonadota	Gammaproteobacteria	Enterobacterales	Morganellaceae	Proteus	Proteus mirabilis	Proteus mirabilis HI4320	1	0	0	0	0	0	0	0	0	0	0	0	0	0	0	0	1	11	0	2	0	0	1	2	4	0
GCF_000019905.1	NC_010556.1	262543	Bacillota	Bacilli	Bacillales	unclassified Bacillales family	Exiguobacterium	Exiguobacterium sibiricum	Exiguobacterium sibiricum 255-15	0	0	0	0	0	0	0	0	0	0	0	0	0	0	0	0	0	18	0	9	0	0	0	0	1	0
GCF_000019965.1	NC_010571.1	452637	Verrucomicrobiota	Opitutae	Opitutales	Opitutaceae	Opitutus	Opitutus terrae	Opitutus terrae PB90-1	1	0	0	0	0	0	0	0	0	0	0	0	0	0	0	0	1	14	0	4	2	0	5	1	1	0
GCF_000010605.1	NC_010572.1	455632	Actinomycetota	Actinomycetes	Kitasatosporales	Streptomycetaceae	Streptomyces	Streptomyces griseus	Streptomyces griseus subsp. griseus NBRC 13350	0	0	0	0	0	0	0	0	0	0	0	0	0	0	0	0	0	37	0	9	0	0	0	1	2	0
GCF_000019845.1	NC_010581.1	395963	Pseudomonadota	Alphaproteobacteria	Hyphomicrobiales	Beijerinckiaceae	Beijerinckia	Beijerinckia indica	Beijerinckia indica subsp. indica ATCC 9039	0	0	0	0	0	0	0	0	0	0	0	0	0	0	0	0	0	35	0	8	0	0	0	3	1	0
GCF_000017685.1	NC_010602.1	456481	Spirochaetota	Spirochaetia	Leptospirales	Leptospiraceae	Leptospira	Leptospira biflexa	Leptospira biflexa serovar Patoc strain Patoc 1 (Paris)	0	0	0	0	0	0	0	0	0	0	0	0	0	0	0	0	0	16	0	3	0	0	0	0	0	0
GCF_000020045.1	NC_010622.1	391038	Pseudomonadota	Betaproteobacteria	Burkholderiales	Burkholderiaceae	Paraburkholderia	Paraburkholderia phymatum	Paraburkholderia phymatum STM815	0	0	0	0	0	0	0	0	0	0	0	0	0	0	0	0	0	18	0	6	0	0	0	2	3	0
GCF_000020045.1	NC_010623.1	391038	Pseudomonadota	Betaproteobacteria	Burkholderiales	Burkholderiaceae	Paraburkholderia	Paraburkholderia phymatum	Paraburkholderia phymatum STM815	0	0	0	0	0	0	0	0	0	0	0	0	0	0	0	0	0	22	0	10	0	0	0	0	0	0
GCF_000020025.1	NC_010628.1	63737	Cyanobacteriota	Cyanophyceae	Nostocales	Nostocaceae	Nostoc	Nostoc punctiforme	Nostoc punctiforme PCC 73102	0	0	0	0	0	0	0	0	0	0	0	0	0	0	0	0	0	41	0	8	0	0	0	1	2	0
GCF_000020145.1	NC_010644.1	445932	Elusimicrobiota	Elusimicrobia	Elusimicrobiales	Elusimicrobiaceae	Elusimicrobium	Elusimicrobium minutum	Elusimicrobium minutum Pei191	0	0	0	0	0	0	0	0	0	0	0	0	0	0	0	0	0	1	0	0	0	0	0	0	0	0
GCF_000070465.1	NC_010645.1	360910	Pseudomonadota	Betaproteobacteria	Burkholderiales	Alcaligenaceae	Bordetella	Bordetella avium	Bordetella avium 197N	0	0	0	0	0	0	0	0	0	0	0	0	0	0	0	0	0	17	0	10	0	0	0	0	0	0
GCF_000020125.1	NC_010676.1	398527	Pseudomonadota	Betaproteobacteria	Burkholderiales	Burkholderiaceae	Paraburkholderia	Paraburkholderia phytofirmans	Paraburkholderia phytofirmans PsJN	0	0	0	0	0	0	0	0	0	0	0	0	0	0	0	0	0	32	0	11	0	0	0	0	0	0
GCF_000020125.1	NC_010681.1	398527	Pseudomonadota	Betaproteobacteria	Burkholderiales	Burkholderiaceae	Paraburkholderia	Paraburkholderia phytofirmans	Paraburkholderia phytofirmans PsJN	1	0	0	0	0	0	0	0	0	0	0	0	0	0	0	0	1	34	0	10	0	0	0	2	3	0
GCF_000026185.1	NC_010694.1	465817	Pseudomonadota	Gammaproteobacteria	Enterobacterales	Erwiniaceae	Erwinia	Erwinia tasmaniensis	Erwinia tasmaniensis Et1/99	0	0	0	0	0	0	0	0	0	0	0	0	0	0	0	0	0	6	0	5	0	0	0	1	5	0
GCF_000020005.1	NC_010718.1	457570	Bacillota	Clostridia	Natranaerobiales	Natranaerobiaceae	Natranaerobius	Natranaerobius thermophilus	Natranaerobius thermophilus JW/NM-WN-LF	0	0	0	0	0	0	0	0	0	0	0	0	0	0	0	0	0	5	0	0	0	0	0	0	1	0
GCF_000010505.1	NC_010729.1	431947	Bacteroidota	Bacteroidia	Bacteroidales	Porphyromonadaceae	Porphyromonas	Porphyromonas gingivalis	Porphyromonas gingivalis ATCC 33277	0	0	0	0	0	0	0	0	0	0	0	0	0	0	0	0	0	2	0	1	0	0	0	0	0	0
GCF_000010205.1	NC_010793.1	334380	Pseudomonadota	Alphaproteobacteria	Rickettsiales	Rickettsiaceae	Orientia	Orientia tsutsugamushi	Orientia tsutsugamushi str. Ikeda	0	0	0	0	0	0	0	0	0	0	0	0	0	0	0	0	0	3	0	0	0	0	0	0	0	0
GCF_000020465.1	NC_010803.1	290315	Chlorobiota	Chlorobiia	Chlorobiales	Chlorobiaceae	Chlorobium	Chlorobium limicola	Chlorobium limicola DSM 245	0	0	0	0	0	0	0	0	0	0	0	0	0	0	0	0	0	10	0	4	0	0	0	0	0	0
GCF_000020385.1	NC_010814.1	398767	Thermodesulfobacteriota	Desulfuromonadia	Geobacterales	Geobacteraceae	Trichlorobacter	Trichlorobacter lovleyi	Trichlorobacter lovleyi SZ	0	0	0	0	0	0	0	0	0	0	0	0	0	0	0	0	0	4	0	3	0	0	0	0	0	0
GCF_000017685.1	NC_010843.1	456481	Spirochaetota	Spirochaetia	Leptospirales	Leptospiraceae	Leptospira	Leptospira biflexa	Leptospira biflexa serovar Patoc strain Patoc 1 (Paris)	0	0	0	0	0	0	0	0	0	0	0	0	0	0	0	0	0	1	0	1	0	0	0	0	0	0
GCF_000020525.1	NC_011026.1	517418	Chlorobiota	Chlorobiia	Chlorobiales	Chloroherpetonaceae	Chloroherpeton	Chloroherpeton thalassium	Chloroherpeton thalassium ATCC 35110	0	0	0	0	0	0	0	0	0	0	0	0	0	0	0	0	0	12	0	0	0	0	0	0	0	0
GCF_000020625.1	NC_011059.1	290512	Chlorobiota	Chlorobiia	Chlorobiales	Chlorobiaceae	Prosthecochloris	Prosthecochloris aestuarii	Prosthecochloris aestuarii DSM 271	0	0	0	0	0	0	0	0	0	0	0	0	0	0	0	0	0	9	0	3	0	0	0	0	0	0
GCF_000020645.1	NC_011060.1	324925	Chlorobiota	Chlorobiia	Chlorobiales	Chlorobiaceae	Pelodictyon	Pelodictyon phaeoclathratiforme	Pelodictyon phaeoclathratiforme BU-1	0	0	0	0	0	0	0	0	0	0	0	0	0	0	0	0	0	9	0	6	0	0	0	0	0	0
GCF_000017265.1	NC_011144.1	450851	Pseudomonadota	Alphaproteobacteria	Caulobacterales	Caulobacteraceae	Phenylobacterium	Phenylobacterium zucineum	Phenylobacterium zucineum HLK1	1	0	0	0	0	0	0	0	0	0	0	0	0	0	0	0	1	31	0	9	0	0	0	2	0	0
GCF_000020945.1	NC_011295.1	309798	Coprothermobacterota	Coprothermobacteria	Coprothermobacterales	Coprothermobacteraceae	Coprothermobacter	Coprothermobacter proteolyticus	Coprothermobacter proteolyticus DSM 5265	0	0	0	0	0	0	0	0	0	0	0	0	0	0	0	0	0	4	0	1	0	0	0	0	0	0
GCF_000020965.1	NC_011297.1	309799	Dictyoglomota	Dictyoglomia	Dictyoglomales	Dictyoglomaceae	Dictyoglomus	Dictyoglomus thermophilum	Dictyoglomus thermophilum H-6-12	0	0	0	0	0	0	0	0	0	0	0	0	0	0	0	0	0	7	0	2	0	0	0	1	1	0
GCF_000021325.1	NC_011365.1	272568	Pseudomonadota	Alphaproteobacteria	Rhodospirillales	Acetobacteraceae	Gluconacetobacter	Gluconacetobacter diazotrophicus	Gluconacetobacter diazotrophicus PA1 5	0	0	0	0	0	0	0	0	0	0	0	0	0	0	0	0	0	27	0	11	0	0	0	1	1	0
GCF_000021265.1	NC_011374.1	565575	Mycoplasmatota	Mollicutes	Mycoplasmatales	Mycoplasmataceae	Ureaplasma	Ureaplasma urealyticum	Ureaplasma urealyticum serovar 10 str. ATCC 33699	0	0	0	0	0	0	0	0	0	0	0	0	0	0	0	0	0	0	0	0	0	0	0	0	0	0
GCF_000014885.1	NC_011566.1	225849	Pseudomonadota	Gammaproteobacteria	Alteromonadales	Shewanellaceae	Shewanella	Shewanella piezotolerans	Shewanella piezotolerans WP3	0	0	0	0	0	0	0	0	0	0	0	0	0	0	0	0	0	9	0	5	0	0	0	1	0	0
GCF_000021285.1	NC_011653.1	484019	Thermotogota	Thermotogae	Thermotogales	Fervidobacteriaceae	Thermosipho	Thermosipho africanus	Thermosipho africanus TCF52B	0	0	0	0	0	0	0	0	0	0	0	0	0	0	0	0	0	4	0	2	0	0	0	0	1	0
GCF_000021645.1	NC_011661.1	515635	Dictyoglomota	Dictyoglomia	Dictyoglomales	Dictyoglomaceae	Dictyoglomus	Dictyoglomus turgidum	Dictyoglomus turgidum DSM 6724	0	0	0	0	0	0	0	0	0	0	0	0	0	0	0	0	0	7	0	2	0	0	0	1	2	0
GCF_000021745.1	NC_011666.1	395965	Pseudomonadota	Alphaproteobacteria	Hyphomicrobiales	Beijerinckiaceae	Methylocella	Methylocella silvestris	Methylocella silvestris BL2	0	0	0	0	0	0	0	0	0	0	0	0	0	0	0	0	0	19	0	5	0	0	0	1	0	0
GCF_000021805.1	NC_011726.1	41431	Cyanobacteriota	Cyanophyceae	Chroococcales	Aphanothecaceae	Rippkaea	Rippkaea orientalis	Rippkaea orientalis PCC 8801	0	0	0	0	0	0	0	0	0	0	0	0	0	0	0	0	0	13	0	2	1	0	0	1	1	0
GCF_000021825.1	NC_011729.1	65393	Cyanobacteriota	Cyanophyceae	Chroococcales	Aphanothecaceae	Gloeothece	Gloeothece citriformis	Gloeothece citriformis PCC 7424	0	0	0	0	0	0	0	0	0	0	0	0	0	0	0	0	0	18	0	5	0	0	0	1	2	0
GCF_000091465.1	NC_011744.2	693153	Pseudomonadota	Gammaproteobacteria	Vibrionales	Vibrionaceae	Vibrio	Vibrio atlanticus	unclassified Vibrio atlanticus subspecies/strain	0	0	0	0	0	0	0	0	0	0	0	0	0	0	0	0	0	3	0	3	0	0	0	1	1	0
GCF_000091465.1	NC_011753.2	693153	Pseudomonadota	Gammaproteobacteria	Vibrionales	Vibrionaceae	Vibrio	Vibrio atlanticus	unclassified Vibrio atlanticus subspecies/strain	0	0	0	0	0	0	0	0	0	0	0	0	0	0	0	0	0	6	0	1	0	0	0	1	1	1
GCF_000021905.1	NC_011768.1	218208	Thermodesulfobacteriota	Desulfobacteria	Desulfobacterales	Desulfatibacillaceae	Desulfatibacillum	Desulfatibacillum aliphaticivorans	unclassified Desulfatibacillum aliphaticivorans subspecies/strain	0	0	0	0	0	0	0	0	0	0	0	0	0	0	0	0	0	28	0	4	0	0	0	0	0	0
GCF_000021925.1	NC_011830.1	272564	Bacillota	Clostridia	Eubacteriales	Desulfitobacteriaceae	Desulfitobacterium	Desulfitobacterium hafniense	Desulfitobacterium hafniense DCB-2	0	0	0	0	0	0	0	0	0	0	0	0	0	0	0	0	0	8	0	0	0	0	0	0	0	0
GCF_000021945.1	NC_011831.1	326427	Chloroflexota	Chloroflexia	Chloroflexales	Chloroflexaceae	Chloroflexus	Chloroflexus aggregans	Chloroflexus aggregans DSM 9485	0	0	0	0	0	0	0	0	0	0	0	0	0	0	0	0	0	21	0	4	0	0	0	0	1	0
GCF_000010265.1	NC_011837.1	583346	Bacillota	Clostridia	Eubacteriales	Clostridiaceae	Clostridium	Clostridium kluyveri	Clostridium kluyveri NBRC 12016	0	0	0	0	0	0	0	0	0	0	0	0	0	0	0	0	0	5	0	2	0	0	0	0	0	0
GCF_000022025.1	NC_011886.1	452863	Actinomycetota	Actinomycetes	Micrococcales	Micrococcaceae	Pseudarthrobacter	Pseudarthrobacter chlorophenolicus	Pseudarthrobacter chlorophenolicus A6	0	0	0	0	0	0	0	0	0	0	0	0	0	0	0	0	0	17	0	9	0	0	0	2	3	0
GCF_000022145.1	NC_011891.1	455488	Myxococcota	Myxococcia	Myxococcales	Anaeromyxobacteraceae	Anaeromyxobacter	Anaeromyxobacter dehalogenans	Anaeromyxobacter dehalogenans 2CP-1	0	0	0	0	0	0	0	0	0	0	0	0	0	0	0	0	0	10	0	10	0	0	0	0	1	0
GCF_000022085.1	NC_011894.1	460265	Pseudomonadota	Alphaproteobacteria	Hyphomicrobiales	Methylobacteriaceae	Methylobacterium	Methylobacterium nodulans	Methylobacterium nodulans ORS 2060	0	0	0	0	0	0	0	0	0	0	0	0	0	0	0	0	0	44	0	18	0	0	0	2	1	0
GCF_000022065.1	NC_011898.1	394503	Bacillota	Clostridia	Eubacteriales	Oscillospiraceae	Ruminiclostridium	Ruminiclostridium cellulolyticum	Ruminiclostridium cellulolyticum H10	0	0	0	0	0	0	0	0	0	0	0	0	0	0	0	0	0	12	0	2	0	0	0	2	3	0
GCF_000020485.1	NC_011899.1	373903	Bacillota	Clostridia	Halanaerobiales	Halanaerobiaceae	Halothermothrix	Halothermothrix orenii	Halothermothrix orenii H 168	0	0	0	0	0	0	0	0	0	0	0	0	0	0	0	0	0	2	0	0	0	0	0	0	4	0
GCF_000021985.1	NC_011901.1	396588	Pseudomonadota	Gammaproteobacteria	Chromatiales	Ectothiorhodospiraceae	Thioalkalivibrio	Thioalkalivibrio sulfidiphilus	Thioalkalivibrio sulfidiphilus HL-EbGr7	0	0	0	0	0	0	0	0	0	0	0	0	0	0	0	0	0	8	0	3	0	0	0	0	0	0
GCF_000022005.1	NC_011916.1	565050	Pseudomonadota	Alphaproteobacteria	Caulobacterales	Caulobacteraceae	Caulobacter	Caulobacter vibrioides	Caulobacter vibrioides NA1000	1	0	0	0	0	0	0	0	0	0	0	0	0	0	0	0	1	25	0	6	0	0	0	2	2	0
GCF_000021005.1	NC_011958.1	557760	Pseudomonadota	Alphaproteobacteria	Rhodobacterales	Paracoccaceae	Cereibacter	Cereibacter sphaeroides	Cereibacter sphaeroides KD131	0	0	0	0	0	0	0	0	0	0	0	0	0	0	0	0	0	6	0	7	0	0	0	2	1	0
GCF_000021685.1	NC_011959.1	309801	Thermomicrobiota	Thermomicrobia	Thermomicrobiales	Thermomicrobiaceae	Thermomicrobium	Thermomicrobium roseum	Thermomicrobium roseum DSM 5159	0	0	0	0	0	0	0	0	0	0	0	0	0	0	0	0	0	6	0	1	0	0	0	1	1	0
GCF_000021005.1	NC_011963.1	557760	Pseudomonadota	Alphaproteobacteria	Rhodobacterales	Paracoccaceae	Cereibacter	Cereibacter sphaeroides	Cereibacter sphaeroides KD131	0	0	0	0	0	0	0	0	0	0	0	0	0	0	0	0	1	19	0	4	0	0	0	1	1	1
GCF_000018945.1	NC_011978.1	309803	Thermotogota	Thermotogae	Thermotogales	Thermotogaceae	Thermotoga	Thermotoga neapolitana	Thermotoga neapolitana DSM 4359	0	0	0	0	0	0	0	0	0	0	0	0	0	0	0	0	0	7	0	0	0	0	0	1	2	0
GCF_000022265.1	NC_011979.1	316067	Thermodesulfobacteriota	Desulfuromonadia	Geobacterales	Geobacteraceae	Geotalea	Geotalea daltonii	Geotalea daltonii FRC-32	0	0	0	0	0	0	0	0	0	0	0	0	0	0	0	0	0	7	0	5	0	0	0	0	0	0
GCF_000020305.1	NC_012026.1	320483	Pseudomonadota	Alphaproteobacteria	Rickettsiales	Anaplasmataceae	Anaplasma	Anaplasma marginale	Anaplasma marginale str. Florida	0	0	0	0	0	0	0	0	0	0	0	0	0	0	0	0	0	4	0	0	0	0	0	0	0	0
GCF_000022325.1	NC_012034.1	521460	Bacillota	Clostridia	Thermoanaerobacterales	Thermoanaerobacterales Family III. Incertae Sedis	Caldicellulosiruptor	Caldicellulosiruptor bescii	Caldicellulosiruptor bescii DSM 6725	1	0	0	0	0	0	0	0	0	0	0	0	0	0	0	0	1	4	0	1	1	0	1	1	2	0
GCF_000019205.1	NC_012039.1	306263	Campylobacterota	Epsilonproteobacteria	Campylobacterales	Campylobacteraceae	Campylobacter	Campylobacter lari	Campylobacter lari RM2100	0	0	0	0	0	0	0	0	0	0	0	0	0	0	0	0	0	4	0	0	0	0	0	0	0	0
GCF_000020365.1	NC_012108.1	177437	Thermodesulfobacteriota	Desulfobacteria	Desulfobacterales	Desulfobacteraceae	Desulforapulum	Desulforapulum autotrophicum	Desulforapulum autotrophicum HRM2	0	0	0	0	0	0	0	0	0	0	0	0	0	0	0	0	0	9	0	4	0	0	0	0	1	0
GCF_000021545.1	NC_012438.1	204536	Aquificota	Aquificae	Aquificales	Hydrogenothermaceae	Sulfurihydrogenibium	Sulfurihydrogenibium azorense	Sulfurihydrogenibium azorense Az-Fu1	0	0	0	0	0	0	0	0	0	0	0	0	0	0	0	0	0	3	0	1	0	0	0	0	0	0
GCF_000021565.1	NC_012440.1	123214	Aquificota	Aquificae	Aquificales	Hydrogenothermaceae	Persephonella	Persephonella marina	Persephonella marina EX-H1	0	0	0	0	0	0	0	0	0	0	0	0	0	0	0	0	0	4	0	1	0	0	0	0	0	0
GCF_000022565.1	NC_012483.1	240015	Acidobacteriota	Terriglobia	Terriglobales	Acidobacteriaceae	Acidobacterium	Acidobacterium capsulatum	Acidobacterium capsulatum ATCC 51196	0	0	0	0	0	0	0	0	0	0	0	0	0	0	0	0	0	19	0	5	0	0	1	1	2	0
GCF_000010305.1	NC_012489.1	379066	Gemmatimonadota	Gemmatimonadetes	Gemmatimonadales	Gemmatimonadaceae	Gemmatimonas	Gemmatimonas aurantiaca	Gemmatimonas aurantiaca T-27	0	0	0	0	0	0	0	0	0	0	0	0	0	0	0	0	0	21	0	3	0	0	0	0	0	0
GCF_000020685.1	NC_012526.1	546414	Deinococcota	Deinococci	Deinococcales	Deinococcaceae	Deinococcus	Deinococcus deserti	Deinococcus deserti VCD115	0	0	0	0	0	0	0	0	0	0	0	0	0	0	0	0	0	9	0	4	0	0	0	0	0	0
GCF_000022905.1	NC_012590.1	548476	Actinomycetota	Actinomycetes	Mycobacteriales	Corynebacteriaceae	Corynebacterium	Corynebacterium aurimucosum	Corynebacterium aurimucosum ATCC 700975	0	0	0	0	0	0	0	0	0	0	0	0	0	0	0	0	0	6	0	0	0	0	0	0	0	0
GCF_000023105.1	NC_012669.1	471853	Actinomycetota	Actinomycetes	Micrococcales	Beutenbergiaceae	Beutenbergia	Beutenbergia cavernae	Beutenbergia cavernae DSM 12333	0	0	0	0	0	0	0	0	0	0	0	0	0	0	0	0	1	23	0	6	0	0	0	1	3	0
GCF_000023065.1	NC_012691.1	595494	Pseudomonadota	Gammaproteobacteria	Aeromonadales	Aeromonadaceae	Tolumonas	Tolumonas auensis	Tolumonas auensis DSM 9187	1	0	0	0	0	0	0	0	0	0	0	0	0	0	0	0	1	9	0	1	0	0	0	4	4	0
GCF_000023145.1	NC_012704.1	645127	Actinomycetota	Actinomycetes	Mycobacteriales	Corynebacteriaceae	Corynebacterium	Corynebacterium kroppenstedtii	Corynebacterium kroppenstedtii DSM 44385	0	0	0	0	0	0	0	0	0	0	0	0	0	0	0	0	0	8	0	2	0	0	0	0	0	0
GCF_000146185.1	NC_012778.1	515620	Bacillota	Clostridia	Eubacteriales	Lachnospiraceae	Lachnospira	Lachnospira eligens	[Eubacterium] eligens ATCC 27750	0	0	0	0	0	0	0	0	1	0	0	0	0	0	0	0	1	5	1	3	0	0	1	1	2	1
GCF_000023325.1	NC_012785.1	521045	Thermotogota	Thermotogae	Kosmotogales	Kosmotogaceae	Kosmotoga	Kosmotoga olearia	Kosmotoga olearia TBF 19.5.1	0	0	0	0	0	0	0	0	0	0	0	0	0	0	0	0	0	4	0	1	0	0	0	0	3	0
GCF_000010665.1	NC_012796.1	573370	Thermodesulfobacteriota	Desulfovibrionia	Desulfovibrionales	Desulfovibrionaceae	Solidesulfovibrio	Solidesulfovibrio magneticus	Solidesulfovibrio magneticus RS-1	0	0	0	0	0	0	0	0	0	0	0	0	0	0	0	0	0	4	0	0	0	0	0	0	0	0
GCF_000022725.1	NC_012846.1	634504	Pseudomonadota	Alphaproteobacteria	Hyphomicrobiales	Bartonellaceae	Bartonella	Bartonella grahamii	Bartonella grahamii as4aup	0	0	0	0	0	0	0	0	0	0	0	0	0	0	0	0	0	4	0	0	0	0	0	1	0	0
GCF_000023545.1	NC_012880.1	579405	Pseudomonadota	Gammaproteobacteria	Enterobacterales	Pectobacteriaceae	Musicola	Musicola paradisiaca	Musicola paradisiaca Ech703	1	0	0	0	0	0	0	0	0	0	0	0	0	0	0	0	1	17	1	7	0	1	2	1	3	1
GCF_000023445.1	NC_012881.1	526222	Thermodesulfobacteriota	Desulfovibrionia	Desulfovibrionales	Desulfovibrionaceae	Maridesulfovibrio	Maridesulfovibrio salexigens	Maridesulfovibrio salexigens DSM 2638	0	0	0	0	0	0	0	0	0	0	0	0	0	0	0	0	0	4	0	1	0	0	0	0	0	0
GCF_000023565.1	NC_012912.1	561229	Pseudomonadota	Gammaproteobacteria	Enterobacterales	Pectobacteriaceae	Dickeya	Dickeya chrysanthemi	Dickeya chrysanthemi Ech1591	1	0	0	0	0	0	0	0	0	0	0	0	0	0	0	0	1	20	1	7	0	1	2	1	2	1
GCF_000026745.1	NC_012926.1	568814	Bacillota	Bacilli	Lactobacillales	Streptococcaceae	Streptococcus	Streptococcus suis	Streptococcus suis BM407	0	0	0	0	0	0	1	0	0	0	0	0	0	0	0	0	0	3	1	4	1	0	0	2	2	0
GCF_000196475.1	NC_012962.1	291112	Pseudomonadota	Gammaproteobacteria	Enterobacterales	Morganellaceae	Photorhabdus	Photorhabdus asymbiotica	unclassified Photorhabdus asymbiotica subspecies/strain	0	0	0	0	0	0	0	0	0	0	0	0	0	0	0	0	0	10	0	3	0	1	0	1	3	0
GCF_000023705.1	NC_012968.1	583345	Pseudomonadota	Betaproteobacteria	Nitrosomonadales	Methylophilaceae	Methylotenera	Methylotenera mobilis	Methylotenera mobilis JLW8	0	0	0	0	0	0	0	0	0	0	0	0	0	0	0	0	0	8	0	3	0	0	0	1	0	0
GCF_000023745.1	NC_012969.1	582744	Pseudomonadota	Betaproteobacteria	Nitrosomonadales	Methylophilaceae	Methylovorus	Methylovorus glucosotrophus	Methylovorus glucosetrophus SIP3-4	0	0	0	0	0	0	0	0	0	0	0	0	0	0	0	0	0	12	0	4	0	0	0	1	0	0
GCF_000023785.1	NC_012982.1	582402	Pseudomonadota	Alphaproteobacteria	Hyphomonadales	Hyphomonadaceae	Hirschia	Hirschia baltica	Hirschia baltica ATCC 49814	0	0	0	0	0	0	0	0	0	0	0	0	0	0	0	0	0	22	1	6	0	0	0	2	1	0
GCF_000083545.1	NC_012988.1	661410	Pseudomonadota	Alphaproteobacteria	Hyphomicrobiales	Methylobacteriaceae	Methylorubrum	Methylorubrum extorquens	Methylorubrum extorquens DM4	0	0	0	0	0	0	0	0	0	0	0	0	0	0	0	0	0	32	0	6	0	0	0	1	0	0
GCF_000022525.1	NC_013009.1	434131	Pseudomonadota	Alphaproteobacteria	Rickettsiales	Anaplasmataceae	Neorickettsia	Neorickettsia risticii	Neorickettsia risticii str. Illinois	0	0	0	0	0	0	0	0	0	0	0	0	0	0	0	0	0	3	0	1	0	0	0	0	0	0
GCF_000023125.1	NC_013037.1	471854	Bacteroidota	Cytophagia	Cytophagales	Spirosomaceae	Dyadobacter	Dyadobacter fermentans	Dyadobacter fermentans DSM 18053	0	0	1	0	0	0	0	0	0	0	0	0	0	0	0	0	1	46	0	6	1	0	1	2	2	1
GCF_000023825.1	NC_013061.1	485917	Bacteroidota	Sphingobacteriia	Sphingobacteriales	Sphingobacteriaceae	Pedobacter	Pedobacter heparinus	Pedobacter heparinus DSM 2366	0	0	0	0	0	0	0	0	0	0	0	0	0	0	0	0	1	22	0	6	13	0	10	1	1	1
GCF_000023245.1	NC_013093.1	446462	Actinomycetota	Actinomycetes	Pseudonocardiales	Pseudonocardiaceae	Actinosynnema	Actinosynnema mirum	Actinosynnema mirum DSM 43827	0	0	0	0	0	0	0	0	0	0	0	0	0	0	0	0	0	38	0	17	0	0	0	1	3	0
GCF_000023265.1	NC_013124.1	525909	Actinomycetota	Acidimicrobiia	Acidimicrobiales	Acidimicrobiaceae	Acidimicrobium	Acidimicrobium ferrooxidans	Acidimicrobium ferrooxidans DSM 10331	0	0	0	0	0	0	0	0	0	0	0	0	0	0	0	0	0	7	0	1	0	0	0	0	0	0
GCF_000024025.1	NC_013131.1	479433	Actinomycetota	Actinomycetes	Catenulisporales	Catenulisporaceae	Catenulispora	Catenulispora acidiphila	Catenulispora acidiphila DSM 44928	0	0	0	0	0	0	0	0	0	0	0	0	0	0	0	0	0	62	0	27	0	0	1	2	3	0
GCF_000024005.1	NC_013132.1	485918	Bacteroidota	Chitinophagia	Chitinophagales	Chitinophagaceae	Chitinophaga	Chitinophaga pinensis	Chitinophaga pinensis DSM 2588	0	0	0	0	0	0	0	0	0	0	0	0	0	0	0	0	1	83	0	21	1	0	3	1	2	2
GCF_000023865.1	NC_013159.1	471857	Actinomycetota	Actinomycetes	Pseudonocardiales	Pseudonocardiaceae	Saccharomonospora	Saccharomonospora viridis	Saccharomonospora viridis DSM 43017	0	0	0	0	0	0	0	0	0	0	0	0	0	0	0	0	0	23	0	8	0	0	0	1	2	0
GCF_000023285.1	NC_013162.1	521097	Bacteroidota	Flavobacteriia	Flavobacteriales	Flavobacteriaceae	Capnocytophaga	Capnocytophaga ochracea	Capnocytophaga ochracea DSM 7271	0	0	0	0	0	0	0	0	0	0	0	0	0	0	0	0	0	4	0	3	0	0	0	0	0	0
GCF_000024085.1	NC_013166.1	523791	Pseudomonadota	Gammaproteobacteria	Kangiellales	Kangiellaceae	Kangiella	Kangiella koreensis	Kangiella koreensis DSM 16069	0	0	0	0	0	0	0	0	0	0	0	0	0	0	0	0	0	10	0	1	0	0	0	0	0	0
GCF_000023845.1	NC_013170.1	469378	Actinomycetota	Coriobacteriia	Eggerthellales	Eggerthellaceae	Cryptobacterium	Cryptobacterium curtum	Cryptobacterium curtum DSM 15641	0	0	0	0	0	0	0	0	0	0	0	0	0	0	0	0	0	2	0	0	0	0	0	0	0	0
GCF_000023405.1	NC_013172.1	446465	Actinomycetota	Actinomycetes	Micrococcales	Dermabacteraceae	Brachybacterium	Brachybacterium faecium	Brachybacterium faecium DSM 4810	0	0	0	0	0	0	0	0	0	0	0	0	0	0	0	0	0	17	0	5	0	0	0	1	1	0
GCF_000023225.1	NC_013173.1	525897	Thermodesulfobacteriota	Desulfovibrionia	Desulfovibrionales	Desulfomicrobiaceae	Desulfomicrobium	Desulfomicrobium baculatum	Desulfomicrobium baculatum DSM 4028	0	0	0	0	0	0	0	0	0	0	0	0	0	0	0	0	0	1	0	2	0	0	0	0	0	1
GCF_000023905.1	NC_013192.1	523794	Fusobacteriota	Fusobacteriia	Fusobacteriales	Leptotrichiaceae	Leptotrichia	Leptotrichia buccalis	Leptotrichia buccalis C-1013-b	0	0	0	0	0	0	0	0	0	0	0	0	0	0	0	0	0	3	0	3	0	0	0	0	0	0
GCF_000024225.1	NC_013203.1	521095	Actinomycetota	Coriobacteriia	Coriobacteriales	Atopobiaceae	Lancefieldella	Lancefieldella parvula	Lancefieldella parvula DSM 20469	0	0	0	0	0	0	0	0	0	0	0	0	0	0	0	0	0	2	0	0	0	0	0	2	0	0
GCF_000024285.1	NC_013205.1	521098	Bacillota	Bacilli	Bacillales	Alicyclobacillaceae	Alicyclobacillus	Alicyclobacillus acidocaldarius	Alicyclobacillus acidocaldarius subsp. acidocaldarius DSM 446	0	0	0	0	0	0	0	0	0	0	0	0	0	0	0	0	0	21	0	2	0	0	0	1	2	0
GCF_000024205.1	NC_013216.1	485916	Bacillota	Clostridia	Eubacteriales	Peptococcaceae	Desulfofarcimen	Desulfofarcimen acetoxidans	Desulfofarcimen acetoxidans DSM 771	0	0	0	0	0	0	0	0	0	0	0	0	0	0	0	0	0	2	0	0	0	0	0	0	0	0
GCF_000024125.1	NC_013222.1	313596	Bacteroidota	Flavobacteriia	Flavobacteriales	Flavobacteriaceae	Robiginitalea	Robiginitalea biformata	Robiginitalea biformata HTCC2501	0	0	0	0	0	0	0	0	0	0	0	0	0	0	0	0	0	14	0	4	0	0	0	1	2	0
GCF_000024325.1	NC_013223.1	485915	Thermodesulfobacteriota	Desulfovibrionia	Desulfovibrionales	Desulfohalobiaceae	Desulfohalobium	Desulfohalobium retbaense	Desulfohalobium retbaense DSM 5692	0	0	0	0	0	0	0	0	0	0	0	0	0	0	0	0	0	2	0	1	0	0	0	0	0	0
GCF_000024365.1	NC_013235.1	479431	Actinomycetota	Actinomycetes	Nakamurellales	Nakamurellaceae	Nakamurella	Nakamurella multipartita	Nakamurella multipartita DSM 44233	0	0	0	0	0	0	0	0	0	0	0	0	0	0	0	0	0	27	0	6	0	0	0	3	3	0
GCF_000024605.1	NC_013385.1	429009	Bacillota	Clostridia	Thermoanaerobacterales	Thermoanaerobacteraceae	Ammonifex	Ammonifex degensii	Ammonifex degensii KC4	0	0	0	0	0	0	0	0	0	0	0	0	0	0	0	0	0	3	0	0	0	0	0	0	0	0
GCF_000024765.1	NC_013422.1	555778	Pseudomonadota	Gammaproteobacteria	Chromatiales	Halothiobacillaceae	Halothiobacillus	Halothiobacillus neapolitanus	Halothiobacillus neapolitanus c2	0	0	0	0	0	0	0	0	0	0	0	0	0	0	0	0	0	6	0	1	0	0	0	0	0	0
GCF_000024805.1	NC_013440.1	502025	Myxococcota	Myxococcia	Haliangiales	Kofleriaceae	Haliangium	Haliangium ochraceum	Haliangium ochraceum DSM 14365	0	0	0	0	0	0	0	0	0	0	0	0	0	0	0	0	0	26	0	11	0	0	0	1	1	0
GCF_000024785.1	NC_013441.1	526226	Actinomycetota	Actinomycetes	Mycobacteriales	Gordoniaceae	Gordonia	Gordonia bronchialis	Gordonia bronchialis DSM 43247	0	0	0	0	0	0	0	0	0	0	0	0	0	0	0	0	0	34	0	16	0	0	0	0	1	0
GCF_000024825.1	NC_013456.1	150340	Pseudomonadota	Gammaproteobacteria	Vibrionales	Vibrionaceae	Vibrio	Vibrio antiquarius	unclassified Vibrio antiquarius subspecies/strain	0	0	0	0	0	0	0	0	0	0	0	0	0	0	0	0	0	6	0	2	0	0	0	1	0	0
GCF_000024825.1	NC_013457.1	150340	Pseudomonadota	Gammaproteobacteria	Vibrionales	Vibrionaceae	Vibrio	Vibrio antiquarius	unclassified Vibrio antiquarius subspecies/strain	0	0	0	0	0	0	0	0	0	0	0	0	0	0	0	0	0	9	1	0	0	1	0	1	1	1
GCF_000024385.1	NC_013510.1	471852	Actinomycetota	Actinomycetes	Streptosporangiales	Thermomonosporaceae	Thermomonospora	Thermomonospora curvata	Thermomonospora curvata DSM 43183	0	0	0	0	0	0	0	0	0	0	0	0	0	0	0	0	0	33	0	9	0	0	0	1	0	0
GCF_000024885.1	NC_013512.1	525898	Campylobacterota	Epsilonproteobacteria	Campylobacterales	Sulfurospirillaceae	Sulfurospirillum	Sulfurospirillum deleyianum	Sulfurospirillum deleyianum DSM 6946	0	0	0	0	0	0	0	0	0	0	0	0	0	0	0	0	0	4	0	2	0	0	0	0	0	0
GCF_000024565.1	NC_013515.1	519441	Fusobacteriota	Fusobacteriia	Fusobacteriales	Leptotrichiaceae	Streptobacillus	Streptobacillus moniliformis	Streptobacillus moniliformis DSM 12112	0	0	1	0	0	0	0	0	0	0	0	0	0	0	0	0	1	2	0	1	1	0	0	1	1	0
GCF_000024405.1	NC_013517.1	526218	Fusobacteriota	Fusobacteriia	Fusobacteriales	Leptotrichiaceae	Sebaldella	Sebaldella termitidis	Sebaldella termitidis ATCC 33386	0	0	1	0	0	0	0	0	0	0	0	0	0	0	0	0	1	16	1	0	0	0	3	4	5	0
GCF_000024925.1	NC_013521.1	446469	Actinomycetota	Actinomycetes	Micrococcales	Sanguibacteraceae	Sanguibacter	Sanguibacter keddieii	Sanguibacter keddieii DSM 10542	0	0	0	0	0	0	0	0	0	0	0	0	0	0	0	0	0	19	0	4	0	0	0	1	1	0
GCF_000024905.1	NC_013522.1	525903	Synergistota	Synergistia	Synergistales	Synergistaceae	Thermanaerovibrio	Thermanaerovibrio acidaminovorans	Thermanaerovibrio acidaminovorans DSM 6589	0	0	0	0	0	0	0	0	0	0	0	0	0	0	0	0	0	2	0	0	0	0	0	0	0	0
GCF_000024985.1	NC_013523.1	479434	Thermomicrobiota	Thermomicrobia	Sphaerobacterales	Sphaerobacteraceae	Sphaerobacter	Sphaerobacter thermophilus	Sphaerobacter thermophilus DSM 20745	0	0	0	0	0	0	0	0	0	0	0	0	0	0	0	0	0	10	0	2	0	0	0	1	1	0
GCF_000024985.1	NC_013524.1	479434	Thermomicrobiota	Thermomicrobia	Sphaerobacterales	Sphaerobacteraceae	Sphaerobacter	Sphaerobacter thermophilus	Sphaerobacter thermophilus DSM 20745	0	0	0	0	0	0	0	0	0	0	0	0	0	0	0	0	0	10	0	1	0	0	0	0	1	0
GCF_000025005.1	NC_013525.1	525904	Chloroflexota	unclassified Chloroflexota class	unclassified Chloroflexota order	unclassified Chloroflexota family	Thermobaculum	Thermobaculum terrenum	Thermobaculum terrenum ATCC BAA-798	0	0	0	0	0	0	0	0	0	0	0	0	0	0	0	0	0	8	0	3	0	0	0	0	1	0
GCF_000025005.1	NC_013526.1	525904	Chloroflexota	unclassified Chloroflexota class	unclassified Chloroflexota order	unclassified Chloroflexota family	Thermobaculum	Thermobaculum terrenum	Thermobaculum terrenum ATCC BAA-798	0	0	0	0	0	0	0	0	0	0	0	0	0	0	0	0	0	7	0	2	0	0	0	1	1	0
GCF_000024505.1	NC_013532.1	574556	Pseudomonadota	Alphaproteobacteria	Rickettsiales	Anaplasmataceae	Anaplasma	Anaplasma centrale	Anaplasma centrale str. Israel	0	0	0	0	0	0	0	0	0	0	0	0	0	0	0	0	0	4	0	0	0	0	0	0	0	0
GCF_000025065.1	NC_013592.1	590409	Pseudomonadota	Gammaproteobacteria	Enterobacterales	Pectobacteriaceae	Dickeya	Dickeya parazeae	Dickeya parazeae Ech586	1	0	0	0	0	0	0	0	0	0	0	0	0	0	0	0	1	20	1	7	0	1	3	1	3	1
GCF_000024865.1	NC_013595.1	479432	Actinomycetota	Actinomycetes	Streptosporangiales	Streptosporangiaceae	Streptosporangium	Streptosporangium roseum	Streptosporangium roseum DSM 43021	0	0	0	0	0	0	0	0	0	0	0	0	0	0	0	0	0	57	0	16	0	0	0	1	4	0
GCF_000025185.1	NC_013720.1	530564	Planctomycetota	Planctomycetia	Pirellulales	Pirellulaceae	Pirellula	Pirellula staleyi	Pirellula staleyi DSM 6068	0	0	0	0	0	0	0	0	0	0	0	0	0	0	0	0	0	18	0	2	1	0	0	1	0	0
GCF_000024345.1	NC_013729.1	479435	Actinomycetota	Actinomycetes	Propionibacteriales	Kribbellaceae	Kribbella	Kribbella flavida	Kribbella flavida DSM 17836	0	0	0	0	0	0	0	0	0	0	0	0	0	0	0	0	2	63	0	24	0	0	0	2	3	0
GCF_000025265.1	NC_013739.1	469383	Actinomycetota	Thermoleophilia	Solirubrobacterales	Conexibacteraceae	Conexibacter	Conexibacter woesei	Conexibacter woesei DSM 14684	0	0	0	0	0	0	0	0	0	0	0	0	0	0	0	0	0	67	0	19	0	0	0	4	2	0
GCF_000025305.1	NC_013740.1	591001	Bacillota	Negativicutes	Acidaminococcales	Acidaminococcaceae	Acidaminococcus	Acidaminococcus fermentans	Acidaminococcus fermentans DSM 20731	0	0	0	0	0	0	0	0	0	0	0	0	0	0	0	0	0	3	0	0	0	0	0	0	0	0
GCF_000025345.1	NC_013757.1	526225	Actinomycetota	Actinomycetes	Geodermatophilales	Geodermatophilaceae	Geodermatophilus	Geodermatophilus obscurus	Geodermatophilus obscurus DSM 43160	0	0	0	0	0	0	0	0	0	0	0	0	0	0	0	0	0	29	0	13	0	0	0	1	2	0
GCF_000025485.1	NC_013851.1	572477	Pseudomonadota	Gammaproteobacteria	Chromatiales	Chromatiaceae	Allochromatium	Allochromatium vinosum	Allochromatium vinosum DSM 180	0	0	0	0	0	0	0	0	0	0	0	0	0	0	0	0	0	9	0	1	0	0	0	0	0	0
GCF_000091785.1	NC_013861.1	661367	Pseudomonadota	Gammaproteobacteria	Legionellales	Legionellaceae	Legionella	Legionella longbeachae	Legionella longbeachae NSW150	0	0	0	0	0	0	0	0	0	0	0	0	0	0	0	0	0	17	0	5	0	0	0	2	1	0
GCF_000027145.1	NC_013891.1	683837	Bacillota	Bacilli	Bacillales	Listeriaceae	Listeria	Listeria seeligeri	Listeria seeligeri serovar 1/2b str. SLCC3954	0	0	0	0	0	0	0	0	0	0	0	0	0	0	0	0	0	9	0	1	0	0	0	0	1	0
GCF_000025605.1	NC_013894.1	638303	Aquificota	Aquificae	Aquificales	Aquificaceae	Thermocrinis	Thermocrinis albus	Thermocrinis albus DSM 14484	0	0	0	0	0	0	0	0	0	0	0	0	0	0	0	0	0	2	0	1	0	0	0	0	0	0
GCF_000010985.1	NC_013939.1	639282	Deferribacterota	Deferribacteres	Deferribacterales	Deferribacteraceae	Deferribacter	Deferribacter desulfuricans	Deferribacter desulfuricans SSM1	0	0	0	0	0	0	0	0	0	0	0	0	0	0	0	0	0	6	0	1	0	0	0	0	0	0
GCF_000025725.1	NC_013943.1	522772	Deferribacterota	Deferribacteres	Deferribacterales	Geovibrionaceae	Denitrovibrio	Denitrovibrio acetiphilus	Denitrovibrio acetiphilus DSM 12809	0	0	0	0	0	0	0	0	0	0	0	0	0	0	0	0	0	3	1	1	0	0	0	0	1	0
GCF_000024545.1	NC_013947.1	446470	Actinomycetota	Actinomycetes	Glycomycetales	Glycomycetaceae	Stackebrandtia	Stackebrandtia nassauensis	Stackebrandtia nassauensis DSM 44728	0	0	0	0	0	0	0	0	0	0	0	0	0	0	0	0	0	22	0	20	0	0	0	1	2	0
GCF_000024725.1	NC_013960.1	472759	Pseudomonadota	Gammaproteobacteria	Chromatiales	Chromatiaceae	Nitrosococcus	Nitrosococcus halophilus	Nitrosococcus halophilus Nc 4	0	0	0	0	0	0	0	0	0	0	0	0	0	0	0	0	0	6	0	4	0	0	0	0	0	0
GCF_000091565.1	NC_013961.1	665029	Pseudomonadota	Gammaproteobacteria	Enterobacterales	Erwiniaceae	Erwinia	Erwinia amylovora	Erwinia amylovora CFBP1430	0	0	0	0	0	0	0	0	0	0	0	0	0	0	0	0	0	5	0	5	0	0	0	0	4	0
GCF_000025905.1	NC_014008.1	583355	Verrucomicrobiota	Opitutae	Puniceicoccales	Puniceicoccaceae	Coraliomargarita	Coraliomargarita akajimensis	Coraliomargarita akajimensis DSM 45221	0	0	0	0	0	0	0	0	0	0	0	0	0	0	0	0	2	10	0	6	0	0	3	2	2	0
GCF_000025885.1	NC_014011.1	572547	Synergistota	Synergistia	Synergistales	Aminobacteriaceae	Aminobacterium	Aminobacterium colombiense	Aminobacterium colombiense DSM 12261	0	0	0	0	0	0	0	0	0	0	0	0	0	0	0	0	0	4	0	0	0	0	0	2	1	0
GCF_000091325.1	NC_014012.1	637905	Pseudomonadota	Gammaproteobacteria	Alteromonadales	Shewanellaceae	Shewanella	Shewanella violacea	Shewanella violacea DSS12	0	0	0	0	0	0	0	0	0	0	0	0	0	0	0	0	0	10	0	3	0	0	0	1	1	0
GCF_000021865.1	NC_014034.1	272942	Pseudomonadota	Alphaproteobacteria	Rhodobacterales	Paracoccaceae	Rhodobacter	Rhodobacter capsulatus	Rhodobacter capsulatus SB 1003	0	0	0	0	0	0	0	0	0	0	0	0	0	0	0	0	0	13	0	2	0	0	0	1	0	0
GCF_000023465.1	NC_014041.1	655815	Bacteroidota	Flavobacteriia	Flavobacteriales	Flavobacteriaceae	Zunongwangia	Zunongwangia profunda	Zunongwangia profunda SM-A87	1	0	0	0	0	0	0	0	0	0	0	0	0	0	0	0	1	26	0	7	1	0	0	1	3	0
GCF_000092905.1	NC_014098.1	562970	Bacillota	Bacilli	Bacillales	Alicyclobacillaceae	Kyrpidia	Kyrpidia tusciae	Kyrpidia tusciae DSM 2912	0	0	0	0	0	0	0	0	0	0	0	0	0	0	0	0	0	19	0	4	0	0	0	0	0	0
GCF_000092885.1	NC_014117.1	2654982	Pseudomonadota	Betaproteobacteria	Burkholderiales	Burkholderiaceae	Paraburkholderia	Paraburkholderia atlantica	unclassified Paraburkholderia atlantica subspecies/strain	1	0	0	0	0	0	0	0	0	0	0	0	0	0	0	0	1	24	0	8	0	0	0	2	3	0
GCF_000092885.1	NC_014118.1	2654982	Pseudomonadota	Betaproteobacteria	Burkholderiales	Burkholderiaceae	Paraburkholderia	Paraburkholderia atlantica	unclassified Paraburkholderia atlantica subspecies/strain	0	0	0	0	0	0	0	0	0	0	0	0	0	0	0	0	0	19	0	8	0	0	0	0	0	0
GCF_000092885.1	NC_014119.1	2654982	Pseudomonadota	Betaproteobacteria	Burkholderiales	Burkholderiaceae	Paraburkholderia	Paraburkholderia atlantica	unclassified Paraburkholderia atlantica subspecies/strain	0	0	0	0	0	0	0	0	0	0	0	0	0	0	0	0	0	12	0	2	1	0	0	0	0	0
GCF_000092505.1	NC_014136.1	762051	Bacillota	Bacilli	Lactobacillales	Lactobacillaceae	Leuconostoc	Leuconostoc kimchii	Leuconostoc kimchii IMSNU 11154	0	0	0	0	0	0	0	0	0	0	0	0	0	0	0	0	0	10	0	2	0	0	0	0	1	0
GCF_000092105.1	NC_014148.1	521674	Planctomycetota	Planctomycetia	Planctomycetales	Planctomycetaceae	Planctopirus	Planctopirus limnophila	Planctopirus limnophila DSM 3776	0	0	0	0	0	0	0	0	0	0	0	0	0	0	0	0	0	12	0	4	0	0	0	1	2	0
GCF_000092845.1	NC_014150.1	526224	Spirochaetota	Spirochaetia	Brachyspirales	Brachyspiraceae	Brachyspira	Brachyspira murdochii	Brachyspira murdochii DSM 12563	0	0	0	0	0	0	0	0	0	0	0	0	0	0	0	0	0	4	0	2	0	0	0	1	3	1
GCF_000092865.1	NC_014151.1	446466	Actinomycetota	Actinomycetes	Micrococcales	Cellulomonadaceae	Cellulomonas	Cellulomonas flavigena	Cellulomonas flavigena DSM 20109	0	0	0	0	0	0	0	0	0	0	0	0	0	0	0	0	0	11	0	3	0	0	1	1	1	0
GCF_000092225.1	NC_014158.1	521096	Actinomycetota	Actinomycetes	Mycobacteriales	Tsukamurellaceae	Tsukamurella	Tsukamurella paurometabola	Tsukamurella paurometabola DSM 20162	0	0	0	0	0	0	0	0	0	0	0	0	0	0	0	0	0	30	0	15	0	0	0	2	2	0
GCF_000092245.1	NC_014166.1	572480	Campylobacterota	Epsilonproteobacteria	Campylobacterales	Arcobacteraceae	Arcobacter	Arcobacter nitrofigilis	Arcobacter nitrofigilis DSM 7299	0	0	0	0	0	0	0	0	0	0	0	0	0	0	0	0	0	8	0	1	0	0	0	1	0	0
GCF_000092825.1	NC_014168.1	640132	Actinomycetota	Actinomycetes	Mycobacteriales	Segniliparaceae	Segniliparus	Segniliparus rotundus	Segniliparus rotundus DSM 44985	0	0	0	0	0	0	0	0	0	0	0	0	0	0	0	0	0	15	0	7	0	0	0	0	0	0
GCF_000093025.1	NC_014207.1	666681	Pseudomonadota	Betaproteobacteria	Nitrosomonadales	Methylophilaceae	Methylotenera	Methylotenera versatilis	Methylotenera versatilis 301	0	0	0	0	0	0	0	0	0	0	0	0	0	0	0	0	0	10	0	2	0	0	0	1	0	0
GCF_000092205.1	NC_014216.1	589865	Thermodesulfobacteriota	Desulfobulbia	Desulfobulbales	Desulfobulbaceae	Desulfurivibrio	Desulfurivibrio alkaliphilus	Desulfurivibrio alkaliphilus AHT 2	0	0	0	0	0	0	0	0	0	0	0	0	0	0	0	0	0	4	0	0	0	0	0	0	0	0
GCF_000092925.1	NC_014217.1	639283	Pseudomonadota	Alphaproteobacteria	Hyphomicrobiales	Xanthobacteraceae	Starkeya	Starkeya novella	Starkeya novella DSM 506	0	0	0	0	0	0	0	0	0	0	0	0	0	0	0	0	1	39	0	9	0	0	0	2	1	0
GCF_000093085.1	NC_014219.1	439292	Bacillota	Bacilli	Bacillales	Bacillaceae	Salisediminibacterium	Salisediminibacterium selenitireducens	[Bacillus] selenitireducens MLS10	1	0	0	0	0	0	0	0	0	0	0	0	0	0	0	0	1	15	0	2	1	0	0	1	2	0
GCF_000092405.1	NC_014220.1	643648	Bacillota	Clostridia	Eubacteriales	Syntrophomonadaceae	Syntrophothermus	Syntrophothermus lipocalidus	Syntrophothermus lipocalidus DSM 12680	0	0	0	0	0	0	0	0	0	0	0	0	0	0	0	0	0	6	0	0	0	0	0	0	1	0
GCF_000092425.1	NC_014221.1	649638	Deinococcota	Deinococci	Trueperales	Trueperaceae	Truepera	Truepera radiovictrix	Truepera radiovictrix DSM 17093	0	0	0	0	0	0	0	0	0	0	0	0	0	0	0	0	0	27	0	4	0	1	0	0	1	0
GCF_000092785.1	NC_014225.1	716544	Chlamydiota	Chlamydiia	Parachlamydiales	Waddliaceae	Waddlia	Waddlia chondrophila	Waddlia chondrophila WSU 86-1044	0	0	0	0	0	0	0	0	0	0	0	0	0	0	0	0	0	7	0	2	0	0	0	0	0	0
GCF_000196315.1	NC_014230.1	216432	Bacteroidota	Flavobacteriia	Flavobacteriales	Flavobacteriaceae	Croceibacter	Croceibacter atlanticus	Croceibacter atlanticus HTCC2559	0	0	0	0	0	0	0	0	0	0	0	0	0	0	0	0	0	9	0	6	0	0	0	1	2	1
GCF_000196535.1	NC_014246.1	548479	Actinomycetota	Actinomycetes	Actinomycetales	Actinomycetaceae	Mobiluncus	Mobiluncus curtisii	Mobiluncus curtisii ATCC 43063	0	0	0	0	0	0	0	0	0	0	0	0	0	0	0	0	0	3	0	1	0	0	0	1	0	0
GCF_000196795.1	NC_014259.1	436717	Pseudomonadota	Gammaproteobacteria	Moraxellales	Moraxellaceae	Acinetobacter	Acinetobacter oleivorans	Acinetobacter oleivorans DR1	0	0	0	0	0	0	0	0	0	0	0	0	0	0	0	0	0	31	0	8	0	0	0	1	0	0
GCF_000143145.1	NC_014313.1	582899	Pseudomonadota	Alphaproteobacteria	Hyphomicrobiales	Hyphomicrobiaceae	Hyphomicrobium	Hyphomicrobium denitrificans	Hyphomicrobium denitrificans ATCC 51888	0	0	0	0	0	0	0	0	0	0	0	0	0	0	0	0	0	18	0	3	0	0	0	0	0	0
GCF_000143085.1	NC_014315.1	105559	Pseudomonadota	Gammaproteobacteria	Chromatiales	Chromatiaceae	Nitrosococcus	Nitrosococcus watsonii	Nitrosococcus watsonii C-113	0	0	0	0	0	0	0	0	0	0	0	0	0	0	0	0	0	6	0	2	0	0	0	0	0	0
GCF_000143685.1	NC_014328.1	748727	Bacillota	Clostridia	Eubacteriales	Clostridiaceae	Clostridium	Clostridium ljungdahlii	Clostridium ljungdahlii DSM 13528	0	0	0	0	0	0	0	0	0	0	0	0	0	0	0	0	0	8	0	2	0	0	0	2	0	0
GCF_000143725.1	NC_014330.1	759914	Spirochaetota	Spirochaetia	Brachyspirales	Brachyspiraceae	Brachyspira	Brachyspira pilosicoli	Brachyspira pilosicoli 95/1000	0	0	0	0	0	0	0	0	0	0	0	0	0	0	0	0	0	5	0	2	0	0	0	1	1	0
GCF_000143845.1	NC_014363.1	633147	Actinomycetota	Coriobacteriia	Coriobacteriales	Atopobiaceae	Olsenella	Olsenella uli	Olsenella uli DSM 7084	0	0	0	0	0	0	0	0	0	0	0	0	0	0	0	0	0	4	0	1	0	0	0	1	2	0
GCF_000143985.1	NC_014364.1	573413	Spirochaetota	Spirochaetia	Spirochaetales	Spirochaetaceae	Sediminispirochaeta	Sediminispirochaeta smaragdinae	Sediminispirochaeta smaragdinae DSM 11293	0	0	0	0	0	0	0	0	0	0	0	0	0	0	0	0	0	16	0	2	0	0	0	2	7	0
GCF_000143965.1	NC_014365.1	644282	Thermodesulfobacteriota	Desulfarculia	Desulfarculales	Desulfarculaceae	Desulfarculus	Desulfarculus baarsii	Desulfarculus baarsii DSM 2075	0	0	0	0	0	0	0	0	0	0	0	0	0	0	0	0	0	10	0	0	0	0	0	0	0	0
GCF_000144405.1	NC_014370.1	553174	Bacteroidota	Bacteroidia	Bacteroidales	Prevotellaceae	Prevotella	Prevotella melaninogenica	Prevotella melaninogenica ATCC 25845	0	0	0	0	0	0	0	0	0	0	0	0	0	0	0	0	0	2	0	0	0	0	0	0	0	0
GCF_000144405.1	NC_014371.1	553174	Bacteroidota	Bacteroidia	Bacteroidales	Prevotellaceae	Prevotella	Prevotella melaninogenica	Prevotella melaninogenica ATCC 25845	0	0	0	0	0	0	0	0	0	0	0	0	0	0	0	0	0	0	0	2	0	0	0	0	0	0
GCF_000144605.1	NC_014375.1	633149	Pseudomonadota	Alphaproteobacteria	Caulobacterales	Caulobacteraceae	Brevundimonas	Brevundimonas subvibrioides	Brevundimonas subvibrioides ATCC 15264	0	0	0	0	0	0	0	0	0	0	0	0	0	0	0	1	0	22	1	4	0	1	1	2	1	0
GCF_000144645.1	NC_014377.1	555079	Bacillota	Clostridia	Thermosediminibacterales	Thermosediminibacteraceae	Thermosediminibacter	Thermosediminibacter oceani	Thermosediminibacter oceani DSM 16646	0	0	0	0	0	0	0	0	0	0	0	0	0	0	0	0	0	2	0	0	0	0	0	1	1	0
GCF_000145035.1	NC_014387.1	515622	Bacillota	Clostridia	Eubacteriales	Lachnospiraceae	Butyrivibrio	Butyrivibrio proteoclasticus	Butyrivibrio proteoclasticus B316	0	0	0	0	0	0	0	0	1	0	0	0	0	0	0	0	1	2	1	1	1	0	2	1	3	0
GCF_000145035.1	NC_014388.1	515622	Bacillota	Clostridia	Eubacteriales	Lachnospiraceae	Butyrivibrio	Butyrivibrio proteoclasticus	Butyrivibrio proteoclasticus B316	0	0	0	0	0	0	0	0	0	0	0	0	0	0	0	0	0	0	1	0	0	0	1	0	0	0
GCF_000145235.1	NC_014391.1	644283	Actinomycetota	Actinomycetes	Micromonosporales	Micromonosporaceae	Micromonospora	Micromonospora aurantiaca	Micromonospora aurantiaca ATCC 27029	0	0	0	0	0	0	0	0	0	0	0	0	0	0	0	0	0	37	0	16	0	0	0	1	1	0
GCF_000145215.1	NC_014392.1	608506	Bacillota	Clostridia	Thermoanaerobacterales	Thermoanaerobacterales Family III. Incertae Sedis	Caldicellulosiruptor	Caldicellulosiruptor obsidiansis	Caldicellulosiruptor obsidiansis OB47	1	0	0	0	0	0	0	0	0	0	0	0	0	0	0	0	1	4	0	2	2	0	1	1	2	0
GCF_000145275.1	NC_014393.1	573061	Bacillota	Clostridia	Eubacteriales	Clostridiaceae	Clostridium	Clostridium cellulovorans	Clostridium cellulovorans 743B	0	0	0	0	0	0	0	0	1	0	0	0	0	0	0	0	2	10	1	4	1	0	1	1	2	0
GCF_000145255.1	NC_014394.1	395494	Pseudomonadota	Betaproteobacteria	Nitrosomonadales	Gallionellaceae	Gallionella	Gallionella capsiferriformans	Gallionella capsiferriformans ES-2	0	0	0	0	0	0	0	0	0	0	0	0	0	0	0	0	0	2	0	3	0	0	0	0	0	0
GCF_000152825.2	NC_014414.1	314260	Pseudomonadota	Alphaproteobacteria	Parvularculales	Parvularculaceae	Parvularcula	Parvularcula bermudensis	Parvularcula bermudensis HTCC2503	0	0	0	0	0	0	0	0	0	0	0	0	0	0	0	0	0	12	0	3	0	0	0	0	0	0
GCF_000147055.1	NC_014500.1	198628	Pseudomonadota	Gammaproteobacteria	Enterobacterales	Pectobacteriaceae	Dickeya	Dickeya dadantii	Dickeya dadantii 3937	1	0	0	0	0	0	0	0	0	0	0	0	0	0	0	0	1	16	1	6	0	1	2	1	3	1
GCF_000147335.1	NC_014501.1	497965	Cyanobacteriota	Cyanophyceae	Chroococcales	Aphanothecaceae	Gloeothece	Gloeothece verrucosa	Gloeothece verrucosa PCC 7822	0	0	0	0	0	0	0	0	0	0	0	0	0	0	0	0	0	16	0	3	0	0	0	1	2	0
GCF_000147355.1	NC_014506.1	563040	Campylobacterota	Epsilonproteobacteria	Campylobacterales	Thiovulaceae	Sulfurimonas	Sulfurimonas autotrophica	Sulfurimonas autotrophica DSM 16294	0	0	0	0	0	0	0	0	0	0	0	0	0	0	0	0	0	2	0	3	0	0	0	0	0	0
GCF_000196875.2	NC_014532.2	768066	Pseudomonadota	Gammaproteobacteria	Oceanospirillales	Halomonadaceae	Halomonas	Halomonas elongata	Halomonas elongata DSM 2581	1	0	0	0	0	0	0	0	0	0	0	0	0	0	0	0	1	23	0	7	0	0	1	2	3	0
GCF_000148645.1	NC_014541.1	550540	Pseudomonadota	Gammaproteobacteria	Alteromonadales	Ferrimonadaceae	Ferrimonas	Ferrimonas balearica	Ferrimonas balearica DSM 9799	0	0	0	0	0	0	0	0	0	0	0	0	0	0	0	0	0	10	0	7	0	0	0	1	1	0
GCF_000196455.1	NC_014614.1	1511	Bacillota	Clostridia	Eubacteriales	Peptostreptococcaceae	Acetoanaerobium	Acetoanaerobium sticklandii	unclassified Acetoanaerobium sticklandii subspecies/strain	0	0	0	0	0	0	0	0	0	0	0	0	0	0	0	0	0	2	0	1	0	0	0	0	0	0
GCF_000152245.2	NC_014624.2	53442	Bacillota	Clostridia	Eubacteriales	Eubacteriaceae	Eubacterium	Eubacterium callanderi	unclassified Eubacterium callanderi subspecies/strain	0	0	0	0	0	0	0	0	0	0	0	0	0	0	0	0	0	9	0	1	0	0	0	0	0	0
GCF_000165505.1	NC_014632.1	572544	Fusobacteriota	Fusobacteriia	Fusobacteriales	Fusobacteriaceae	Ilyobacter	Ilyobacter polytropus	Ilyobacter polytropus DSM 2926	0	0	0	0	0	0	0	0	0	0	0	0	0	0	0	0	0	4	0	2	0	0	0	0	1	0
GCF_000164695.2	NC_014643.1	762948	Actinomycetota	Actinomycetes	Micrococcales	Micrococcaceae	Rothia	Rothia dentocariosa	Rothia dentocariosa ATCC 17931	0	0	0	0	0	0	0	0	0	0	0	0	0	0	0	0	0	7	0	3	0	0	0	0	0	0
GCF_000166355.1	NC_014652.1	632292	Bacillota	Clostridia	Thermoanaerobacterales	Thermoanaerobacterales Family III. Incertae Sedis	Caldicellulosiruptor	Caldicellulosiruptor hydrothermalis	Caldicellulosiruptor hydrothermalis 108	1	0	0	0	0	0	0	0	0	0	0	0	0	0	0	0	1	6	0	1	0	0	1	1	4	0
GCF_000166395.1	NC_014655.1	649349	Bacteroidota	Cytophagia	Cytophagales	Spirosomaceae	Leadbetterella	Leadbetterella byssophila	Leadbetterella byssophila DSM 17132	0	0	1	0	0	0	0	0	0	0	0	0	0	0	0	0	1	20	0	4	2	0	5	1	3	0
GCF_000166335.1	NC_014657.1	632518	Bacillota	Clostridia	Thermoanaerobacterales	Thermoanaerobacterales Family III. Incertae Sedis	Caldicellulosiruptor	Caldicellulosiruptor owensensis	Caldicellulosiruptor owensensis OL	1	0	0	0	0	0	0	0	0	0	0	0	0	0	0	0	1	4	0	2	0	0	1	1	2	0
GCF_000166135.1	NC_014666.1	298654	Actinomycetota	Actinomycetes	Frankiales	Frankiaceae	Frankia	Frankia inefficax	unclassified Frankia inefficax subspecies/strain	0	0	0	0	0	0	0	0	0	0	0	0	0	0	0	0	0	129	0	37	0	0	0	0	0	0
GCF_000166775.1	NC_014720.1	632348	Bacillota	Clostridia	Thermoanaerobacterales	Thermoanaerobacterales Family III. Incertae Sedis	Caldicellulosiruptor	Caldicellulosiruptor kronotskyensis	Caldicellulosiruptor kronotskyensis 2002	1	0	0	0	0	0	0	0	0	0	0	0	0	0	0	0	1	4	0	1	1	0	1	1	2	0
GCF_000166695.1	NC_014721.1	632335	Bacillota	Clostridia	Thermoanaerobacterales	Thermoanaerobacterales Family III. Incertae Sedis	Caldicellulosiruptor	Caldicellulosiruptor acetigenus	Caldicellulosiruptor acetigenus I77R1B	1	0	0	0	0	0	0	0	0	0	0	0	0	0	0	0	1	4	0	0	0	0	1	1	2	0
GCF_000198775.1	NC_014722.1	882378	Pseudomonadota	Betaproteobacteria	Burkholderiales	Burkholderiaceae	Mycetohabitans	Mycetohabitans rhizoxinica	Mycetohabitans rhizoxinica HKI 454	0	0	0	0	0	0	0	0	0	0	0	0	0	0	0	0	0	10	0	4	0	0	0	1	0	0
GCF_000183135.1	NC_014734.1	694427	Bacteroidota	Bacteroidia	Bacteroidales	Paludibacteraceae	Paludibacter	Paludibacter propionicigenes	Paludibacter propionicigenes WB4	0	0	0	0	0	0	0	0	0	0	0	0	0	0	0	0	0	7	0	1	0	0	0	1	1	1
GCF_000183405.1	NC_014758.1	768670	Deferribacterota	Deferribacteres	Deferribacterales	Calditerrivibrionaceae	Calditerrivibrio	Calditerrivibrio nitroreducens	Calditerrivibrio nitroreducens DSM 19672	0	0	0	0	0	0	0	0	0	0	0	0	0	0	0	0	0	5	0	1	0	0	0	0	0	0
GCF_000183425.1	NC_014759.1	643867	Bacteroidota	Cytophagia	Cytophagales	Marivirgaceae	Marivirga	Marivirga tractuosa	Marivirga tractuosa DSM 4126	0	0	0	0	0	0	0	0	0	0	0	0	0	0	0	0	0	13	0	1	0	0	0	0	0	0
GCF_000183745.1	NC_014761.1	670487	Deinococcota	Deinococci	Thermales	Thermaceae	Oceanithermus	Oceanithermus profundus	Oceanithermus profundus DSM 14977	0	0	0	0	0	0	0	0	0	0	0	0	0	0	0	0	0	10	0	4	0	0	0	0	0	0
GCF_000183725.1	NC_014762.1	709032	Campylobacterota	Epsilonproteobacteria	Campylobacterales	Thiovulaceae	Sulfuricurvum	Sulfuricurvum kujiense	Sulfuricurvum kujiense DSM 16994	0	0	0	0	0	0	0	0	0	0	0	0	0	0	0	0	0	3	0	3	0	0	0	0	0	0
GCF_000200595.1	NC_014810.2	936155	Campylobacterota	Epsilonproteobacteria	Campylobacterales	Helicobacteraceae	Helicobacter	Helicobacter felis	Helicobacter felis ATCC 49179	0	0	0	0	0	0	0	0	0	0	0	0	0	0	0	0	0	4	0	0	0	0	0	1	0	0
GCF_000184435.1	NC_014814.1	278137	Actinomycetota	Actinomycetes	Mycobacteriales	Mycobacteriaceae	Mycolicibacterium	Mycolicibacterium gilvum	Mycolicibacterium gilvum Spyr1	0	0	0	0	0	0	0	0	0	0	0	0	0	0	0	0	0	73	0	29	0	0	0	0	1	0
GCF_000175215.2	NC_014816.1	573065	Pseudomonadota	Alphaproteobacteria	Caulobacterales	Caulobacteraceae	Asticcacaulis	Asticcacaulis excentricus	Asticcacaulis excentricus CB 48	1	0	1	0	0	0	0	0	0	0	0	0	0	0	0	0	1	13	1	6	0	1	2	2	1	0
GCF_000175215.2	NC_014817.1	573065	Pseudomonadota	Alphaproteobacteria	Caulobacterales	Caulobacteraceae	Asticcacaulis	Asticcacaulis excentricus	Asticcacaulis excentricus CB 48	0	0	0	0	0	0	0	0	0	0	0	0	0	0	0	0	0	5	0	1	0	0	0	0	0	0
GCF_000178115.2	NC_014828.1	663278	Bacillota	Clostridia	Eubacteriales	Oscillospiraceae	Ethanoligenens	Ethanoligenens harbinense	Ethanoligenens harbinense YUAN-3	0	0	0	0	0	0	0	0	0	0	0	0	0	0	0	0	0	6	0	1	0	0	0	0	1	0
GCF_000177235.2	NC_014829.1	649639	Bacillota	Bacilli	Bacillales	Bacillaceae	Evansella	Evansella cellulosilytica	Evansella cellulosilytica DSM 2522	0	0	0	0	0	0	0	0	0	0	0	0	0	0	0	0	0	14	0	5	0	0	0	1	3	0
GCF_000184685.1	NC_014830.1	710696	Actinomycetota	Actinomycetes	Micrococcales	Intrasporangiaceae	Intrasporangium	Intrasporangium calvum	Intrasporangium calvum DSM 43043	0	0	0	0	0	0	0	0	0	0	0	0	0	0	0	0	0	16	0	6	0	0	0	0	0	0
GCF_000184705.1	NC_014831.1	644966	Bacillota	Clostridia	Eubacteriales	Clostridiales Family XVII. Incertae Sedis	Thermaerobacter	Thermaerobacter marianensis	Thermaerobacter marianensis DSM 12885	0	0	0	0	0	0	0	0	0	0	0	0	0	0	0	0	0	8	0	1	0	0	0	0	0	0
GCF_000179635.2	NC_014833.1	697329	Bacillota	Clostridia	Eubacteriales	Oscillospiraceae	Ruminococcus	Ruminococcus albus	Ruminococcus albus 7 = DSM 20455	0	0	0	0	0	0	0	0	0	0	0	0	0	0	0	0	1	4	0	1	0	0	1	2	4	0
GCF_000177635.2	NC_014836.1	653733	Chrysiogenota	Chrysiogenetes	Chrysiogenales	Chrysiogenaceae	Desulfurispirillum	Desulfurispirillum indicum	Desulfurispirillum indicum S5	0	0	0	0	0	0	0	0	0	0	0	0	0	0	0	0	0	3	0	4	0	0	0	0	0	0
GCF_000176915.2	NC_014844.1	643562	Thermodesulfobacteriota	Desulfovibrionia	Desulfovibrionales	Desulfovibrionaceae	Pseudodesulfovibrio	Pseudodesulfovibrio aespoeensis	Pseudodesulfovibrio aespoeensis Aspo-2	0	0	0	0	0	0	0	0	0	0	0	0	0	0	0	0	0	3	0	1	0	0	0	0	0	0
GCF_000179015.2	NC_014910.1	596153	Pseudomonadota	Betaproteobacteria	Burkholderiales	Comamonadaceae	Alicycliphilus	Alicycliphilus denitrificans	Alicycliphilus denitrificans BC	0	0	0	0	0	0	0	0	0	0	0	0	0	0	0	0	0	31	0	12	0	0	0	1	0	0
GCF_000186005.1	NC_014921.1	943945	Mycoplasmatota	Mollicutes	Mycoplasmatales	Mycoplasmataceae	Mycoplasmopsis	Mycoplasmopsis fermentans	Mycoplasmopsis fermentans M64	0	0	0	0	0	0	0	0	0	0	0	0	0	0	0	0	1	1	0	0	1	0	0	1	1	0
GCF_000185805.1	NC_014926.1	648996	Aquificota	Aquificae	Desulfurobacteriales	Desulfurobacteriaceae	Thermovibrio	Thermovibrio ammonificans	Thermovibrio ammonificans HB-1	0	0	0	0	0	0	0	0	0	0	0	0	0	0	0	0	0	1	0	0	0	0	0	0	0	0
GCF_000253015.1	NC_014932.1	696125	Pseudomonadota	Alphaproteobacteria	Hyphomicrobiales	Bartonellaceae	Bartonella	Bartonella clarridgeiae	Bartonella clarridgeiae 73	0	0	0	0	0	0	0	0	0	0	0	0	0	0	0	0	0	4	0	0	0	0	0	0	0	0
GCF_000186225.1	NC_014933.1	693979	Bacteroidota	Bacteroidia	Bacteroidales	Bacteroidaceae	Bacteroides	Bacteroides helcogenes	Bacteroides helcogenes P 36-108	0	0	0	0	0	0	0	0	0	0	0	0	0	0	0	0	1	4	0	2	4	0	0	1	1	1
GCF_000186265.1	NC_014934.1	688270	Bacteroidota	Flavobacteriia	Flavobacteriales	Flavobacteriaceae	Cellulophaga	Cellulophaga algicola	Cellulophaga algicola DSM 14237	0	0	0	0	0	0	0	0	0	0	0	0	0	0	0	0	0	20	0	7	0	0	0	2	3	1
GCF_000186245.1	NC_014935.1	749222	Campylobacterota	Epsilonproteobacteria	Campylobacterales	Sulfurovaceae	Nitratifractor	Nitratifractor salsuginis	Nitratifractor salsuginis DSM 16511	0	0	0	0	0	0	0	0	0	0	0	0	0	0	0	0	0	3	0	3	0	0	0	0	0	0
GCF_000186385.1	NC_014958.1	709986	Deinococcota	Deinococci	Deinococcales	Deinococcaceae	Deinococcus	Deinococcus maricopensis	Deinococcus maricopensis DSM 21211	0	0	0	0	0	0	0	0	0	0	0	0	0	0	0	0	0	16	0	8	0	0	0	0	0	0
GCF_000199675.1	NC_014960.1	926569	Chloroflexota	Anaerolineae	Anaerolineales	Anaerolineaceae	Anaerolinea	Anaerolinea thermophila	Anaerolinea thermophila UNI-1	0	0	0	0	0	0	0	0	0	0	0	0	0	0	0	0	0	9	0	4	0	0	0	0	2	0
GCF_000186345.1	NC_014962.1	575540	Planctomycetota	Planctomycetia	Isosphaerales	Isosphaeraceae	Isosphaera	Isosphaera pallida	Isosphaera pallida ATCC 43644	0	0	0	0	0	0	0	0	0	0	0	0	0	0	0	0	0	14	0	1	1	0	0	1	1	1
GCF_000179915.2	NC_014963.1	401053	Acidobacteriota	Terriglobia	Terriglobales	Acidobacteriaceae	Terriglobus	Terriglobus saanensis	Terriglobus saanensis SP1PR4	0	0	0	0	0	0	0	0	0	0	0	0	0	0	0	0	1	38	0	10	0	1	4	1	1	1
GCF_000200735.1	NC_014970.1	941640	Mycoplasmatota	Mollicutes	Mycoplasmatales	Mycoplasmataceae	Mycoplasma	Mycoplasma haemofelis	Mycoplasma haemofelis str. Langford 1	0	0	0	0	0	0	0	0	0	0	0	0	0	0	0	0	0	0	0	0	0	0	0	0	0	0
GCF_000186885.1	NC_014972.1	577650	Thermodesulfobacteriota	Desulfobulbia	Desulfobulbales	Desulfobulbaceae	Desulfobulbus	Desulfobulbus propionicus	Desulfobulbus propionicus DSM 2032	0	0	0	0	0	0	0	0	0	0	0	0	0	0	0	0	0	5	0	1	0	0	0	0	0	0
GCF_000178975.2	NC_015064.1	1198114	Acidobacteriota	Terriglobia	Terriglobales	Acidobacteriaceae	Granulicella	Granulicella tundricola	Granulicella tundricola MP5ACTX9	0	0	0	0	0	0	0	0	0	0	0	0	0	0	0	0	1	31	0	6	0	1	2	1	1	0
GCF_000196555.1	NC_015067.1	565042	Actinomycetota	Actinomycetes	Bifidobacteriales	Bifidobacteriaceae	Bifidobacterium	Bifidobacterium longum	Bifidobacterium longum subsp. longum JCM 1217	0	0	0	0	0	0	0	0	0	0	0	0	0	0	0	0	0	1	0	1	0	0	0	0	0	0
GCF_000176855.2	NC_015138.1	643561	Pseudomonadota	Betaproteobacteria	Burkholderiales	Comamonadaceae	Acidovorax	Acidovorax avenae	Acidovorax avenae subsp. avenae ATCC 19860	0	0	0	0	0	0	0	0	0	0	0	0	0	0	0	0	0	29	0	14	0	0	0	2	1	0
GCF_000190435.1	NC_015152.1	158189	Spirochaetota	Spirochaetia	Spirochaetales	Sphaerochaetaceae	Sphaerochaeta	Sphaerochaeta globosa	Sphaerochaeta globosa str. Buddy	0	0	0	0	0	0	0	0	1	0	0	0	0	0	0	0	1	11	0	2	1	0	3	3	3	2
GCF_000203215.1	NC_015153.1	708248	Mycoplasmatota	Mollicutes	Mycoplasmatales	Mycoplasmataceae	Mycoplasma	Mycoplasma suis	Mycoplasma suis KI3806	0	0	0	0	0	0	0	0	0	0	0	0	0	0	0	0	0	0	0	0	0	0	0	0	0	0
GCF_000190555.1	NC_015161.1	693977	Deinococcota	Deinococci	Deinococcales	Deinococcaceae	Deinococcus	Deinococcus proteolyticus	Deinococcus proteolyticus MRP	0	0	0	0	0	0	0	0	0	0	0	0	0	0	0	0	0	10	0	3	0	0	0	0	1	0
GCF_000190575.1	NC_015164.1	667015	Bacteroidota	Bacteroidia	Bacteroidales	Bacteroidaceae	Phocaeicola	Phocaeicola salanitronis	Phocaeicola salanitronis DSM 18170	0	0	0	0	0	0	0	0	0	0	0	0	0	0	0	0	1	5	0	3	1	0	5	1	3	1
GCF_000190595.1	NC_015167.1	867900	Bacteroidota	Flavobacteriia	Flavobacteriales	Flavobacteriaceae	Cellulophaga	Cellulophaga lytica	Cellulophaga lytica DSM 7489	0	0	0	0	0	0	0	0	0	0	0	0	0	0	0	0	0	12	0	4	0	0	0	2	2	1
GCF_000190635.1	NC_015172.1	645991	Bacillota	Clostridia	Eubacteriales	Desulfitobacteriaceae	Syntrophobotulus	Syntrophobotulus glycolicus	Syntrophobotulus glycolicus DSM 8271	0	0	0	0	0	0	0	0	0	0	0	0	0	0	0	0	0	5	0	0	0	0	0	0	0	0
GCF_000165715.2	NC_015174.1	756272	Planctomycetota	Planctomycetia	Planctomycetales	Planctomycetaceae	Rubinisphaera	Rubinisphaera brasiliensis	Rubinisphaera brasiliensis DSM 5305	0	0	0	0	0	0	0	0	0	0	0	0	0	0	0	0	0	20	0	3	0	0	0	1	0	0
GCF_000190735.1	NC_015177.1	762903	Bacteroidota	Sphingobacteriia	Sphingobacteriales	Sphingobacteriaceae	Pseudopedobacter	Pseudopedobacter saltans	Pseudopedobacter saltans DSM 12145	0	0	0	0	0	0	0	0	0	0	0	0	0	0	0	0	1	16	0	5	9	1	7	2	1	1
GCF_000191045.1	NC_015185.1	868864	Aquificota	Aquificae	Desulfurobacteriales	Desulfurobacteriaceae	Desulfurobacterium	Desulfurobacterium thermolithotrophum	Desulfurobacterium thermolithotrophum DSM 11699	0	0	0	0	0	0	0	0	0	0	0	0	0	0	0	0	0	1	0	0	0	0	0	0	0	0
GCF_000202835.1	NC_015186.1	926570	Pseudomonadota	Alphaproteobacteria	Rhodospirillales	Acetobacteraceae	Acidiphilium	Acidiphilium multivorum	Acidiphilium multivorum AIU301	0	0	0	0	0	0	0	0	0	0	0	0	0	0	0	0	0	27	0	15	0	0	0	2	3	0
GCF_000178835.2	NC_015275.1	642492	Bacillota	Clostridia	Eubacteriales	Cellulosilyticaceae	Cellulosilyticum	Cellulosilyticum lentocellum	Cellulosilyticum lentocellum DSM 5427	0	0	1	0	0	0	0	0	0	0	0	0	0	0	0	0	1	9	1	1	0	0	1	1	3	0
GCF_000192865.1	NC_015276.1	717774	Pseudomonadota	Gammaproteobacteria	Oceanospirillales	Oceanospirillaceae	Marinomonas	Marinomonas mediterranea	Marinomonas mediterranea MMB-1	0	0	0	0	0	0	0	0	0	0	0	0	0	0	0	0	0	16	1	10	0	1	0	2	4	1
GCF_000194135.1	NC_015318.1	760142	Campylobacterota	Desulfurellia	Desulfurellales	Desulfurellaceae	Hippea	Hippea maritima	Hippea maritima DSM 10411	0	0	0	0	0	0	0	0	0	0	0	0	0	0	0	0	0	3	0	1	0	0	0	0	0	0
GCF_000194605.1	NC_015321.1	755732	Bacteroidota	Flavobacteriia	Flavobacteriales	Crocinitomicaceae	Fluviicola	Fluviicola taffensis	Fluviicola taffensis DSM 16823	0	0	0	0	0	0	0	0	0	0	0	0	0	0	0	0	0	7	0	2	0	0	0	0	0	0
GCF_000195275.1	NC_015385.1	869209	Spirochaetota	Spirochaetia	Spirochaetales	Treponemataceae	Treponema	Treponema succinifaciens	Treponema succinifaciens DSM 2489	0	0	0	0	0	0	0	0	0	0	0	0	0	0	0	0	0	3	0	0	0	0	0	1	2	0
GCF_000195335.1	NC_015387.1	869210	Deinococcota	Deinococci	Thermales	Thermaceae	Marinithermus	Marinithermus hydrothermalis	Marinithermus hydrothermalis DSM 14884	0	0	0	0	0	0	0	0	0	0	0	0	0	0	0	0	0	10	0	5	0	0	0	0	0	0
GCF_000195295.1	NC_015388.1	880072	Thermodesulfobacteriota	Desulfobaccia	Desulfobaccales	Desulfobaccaceae	Desulfobacca	Desulfobacca acetoxidans	Desulfobacca acetoxidans DSM 11109	0	0	0	0	0	0	0	0	0	0	0	0	0	0	0	0	0	1	0	0	0	0	0	0	0	0
GCF_000195315.1	NC_015389.1	700015	Actinomycetota	Coriobacteriia	Coriobacteriales	Coriobacteriaceae	Coriobacterium	Coriobacterium glomerans	Coriobacterium glomerans PW2	0	0	0	0	0	0	1	0	0	0	0	0	0	0	0	0	0	3	1	1	1	0	0	3	2	0
GCF_000204155.1	NC_015434.1	263358	Actinomycetota	Actinomycetes	Micromonosporales	Micromonosporaceae	Micromonospora	Micromonospora maris	Micromonospora maris AB-18-032	0	0	0	0	0	0	0	0	0	0	0	0	0	0	0	0	0	31	0	14	0	0	0	2	2	0
GCF_000208385.1	NC_015436.1	760011	Spirochaetota	Spirochaetia	Spirochaetales	Sphaerochaetaceae	Sphaerochaeta	Sphaerochaeta coccoides	Sphaerochaeta coccoides DSM 17374	0	0	0	0	0	0	0	0	0	0	1	0	0	0	0	0	1	5	1	3	1	0	3	1	1	0
GCF_000208405.1	NC_015437.1	546271	Bacillota	Negativicutes	Selenomonadales	Selenomonadaceae	Selenomonas	Selenomonas sputigena	Selenomonas sputigena ATCC 35185	0	0	0	0	0	0	0	0	0	0	0	0	0	0	0	0	0	3	0	0	0	0	0	0	0	0
GCF_000212395.1	NC_015499.1	747365	Bacillota	Clostridia	Thermoanaerobacterales	Thermodesulfobiaceae	Thermodesulfobium	Thermodesulfobium narugense	Thermodesulfobium narugense DSM 14796	0	0	0	0	0	0	0	0	0	0	0	0	0	0	0	0	0	2	0	0	0	0	0	0	0	0
GCF_000212415.1	NC_015500.1	906968	Spirochaetota	Spirochaetia	Spirochaetales	Treponemataceae	Treponema	Treponema brennaborense	Treponema brennaborense DSM 12168	0	0	0	0	0	0	0	0	0	0	0	0	0	0	0	0	1	6	0	1	0	0	1	1	2	0
GCF_000212375.1	NC_015501.1	879243	Bacteroidota	Bacteroidia	Bacteroidales	Porphyromonadaceae	Porphyromonas	Porphyromonas asaccharolytica	Porphyromonas asaccharolytica DSM 20707	0	0	0	0	0	0	0	0	0	0	0	0	0	0	0	0	0	2	0	0	0	0	0	0	0	0
GCF_000212735.1	NC_015510.1	760192	Bacteroidota	Saprospiria	Saprospirales	Haliscomenobacteraceae	Haliscomenobacter	Haliscomenobacter hydrossis	Haliscomenobacter hydrossis DSM 1100	0	0	1	0	0	0	0	0	0	0	0	0	0	0	0	0	1	21	0	6	2	0	1	1	1	1
GCF_000212695.1	NC_015514.1	590998	Actinomycetota	Actinomycetes	Micrococcales	Cellulomonadaceae	Cellulomonas	Cellulomonas fimi	Cellulomonas fimi ATCC 484	0	0	0	0	0	0	0	0	0	0	0	0	0	0	0	0	1	16	0	6	0	0	0	1	1	0
GCF_000213235.1	NC_015519.1	1209989	Bacillota	Clostridia	Thermosediminibacterales	Tepidanaerobacteraceae	Tepidanaerobacter	Tepidanaerobacter acetatoxydans	Tepidanaerobacter acetatoxydans Re1	0	0	0	0	0	0	0	0	0	0	0	0	0	0	0	0	2	5	0	0	0	0	0	1	2	0
GCF_000213255.1	NC_015520.1	697281	Bacillota	Clostridia	Thermoanaerobacterales	Thermoanaerobacterales Family IV. Incertae Sedis	Mahella	Mahella australiensis	Mahella australiensis 50-1 BON	0	0	0	0	0	0	0	0	0	0	0	0	0	0	0	0	0	9	0	1	0	0	0	2	3	0
GCF_000213655.1	NC_015554.1	715451	Pseudomonadota	Gammaproteobacteria	Alteromonadales	Alteromonadaceae	Alteromonas	Alteromonas naphthalenivorans	unclassified Alteromonas naphthalenivorans subspecies/strain	0	0	0	0	0	0	0	0	0	0	0	0	0	0	0	0	0	21	0	4	0	0	0	2	2	0
GCF_000189775.2	NC_015555.1	858215	Bacillota	Clostridia	Thermoanaerobacterales	Thermoanaerobacterales Family III. Incertae Sedis	Thermoanaerobacterium	Thermoanaerobacterium xylanolyticum	Thermoanaerobacterium xylanolyticum LX-11	1	0	0	0	0	0	0	0	0	0	0	0	0	0	0	0	1	3	0	0	0	0	1	2	3	0
GCF_000214215.1	NC_015559.1	491952	Pseudomonadota	Gammaproteobacteria	Oceanospirillales	Oceanospirillaceae	Marinomonas	Marinomonas posidonica	Marinomonas posidonica IVIA-Po-181	0	0	0	0	0	0	0	0	0	0	0	0	0	0	0	0	0	15	1	5	0	1	0	2	3	1
GCF_000214175.1	NC_015564.1	443218	Actinomycetota	Actinomycetes	Mycobacteriales	Mycobacteriaceae	Hoyosella	Hoyosella subflava	Hoyosella subflava DQS3-9A1	0	0	0	0	0	0	0	0	0	0	0	0	0	0	0	0	0	41	0	29	0	0	0	1	2	0
GCF_000214235.1	NC_015567.1	768492	Pseudomonadota	Gammaproteobacteria	Enterobacterales	Yersiniaceae	Serratia	Serratia plymuthica	Serratia plymuthica AS9	0	0	0	0	0	0	0	0	0	0	0	0	0	0	0	0	0	23	0	8	0	0	0	2	4	0
GCF_000214355.1	NC_015577.1	545695	Spirochaetota	Spirochaetia	Spirochaetales	Breznakiellaceae	Leadbettera	Leadbettera azotonutricia	Leadbettera azotonutricia ZAS-9	0	0	0	0	0	0	0	0	0	0	0	0	0	0	0	0	0	8	0	2	0	0	0	1	2	0
GCF_000214375.1	NC_015578.1	545694	Spirochaetota	Spirochaetia	Spirochaetales	Treponemataceae	Treponema	Treponema primitia	Treponema primitia ZAS-2	0	0	0	0	0	0	0	0	0	0	0	0	0	0	0	0	0	4	0	0	0	0	0	2	2	0
GCF_000214825.1	NC_015581.1	717773	Pseudomonadota	Gammaproteobacteria	Thiotrichales	Piscirickettsiaceae	Thiomicrospira	Thiomicrospira cyclica	Thiomicrospira cyclica ALM1	0	0	0	0	0	0	0	0	0	0	0	0	0	0	0	0	0	4	0	1	0	0	0	0	0	0
GCF_000215085.1	NC_015589.1	696281	Bacillota	Clostridia	Eubacteriales	Peptococcaceae	Desulforamulus	Desulforamulus ruminis	Desulforamulus ruminis DSM 2154	0	0	0	0	0	0	0	0	0	0	0	0	0	0	0	0	0	6	0	0	0	0	0	2	4	0
GCF_000270245.1	NC_015635.1	1032480	Actinomycetota	Actinomycetes	Propionibacteriales	Propionibacteriaceae	Microlunatus	Microlunatus phosphovorus	Microlunatus phosphovorus NM-1	0	0	0	0	0	0	0	0	0	0	0	0	0	0	0	0	0	26	0	10	0	0	0	1	2	0
GCF_000218545.1	NC_015671.1	593907	Actinomycetota	Actinomycetes	Micrococcales	Cellulomonadaceae	Cellulomonas	Cellulomonas gilvus	Cellulomonas gilvus ATCC 13127	0	0	0	0	0	0	0	0	0	0	0	0	0	0	0	0	0	6	0	3	0	0	0	0	0	0
GCF_000218625.1	NC_015672.1	717231	Deferribacterota	Deferribacteres	Deferribacterales	Flexistipitaceae	Flexistipes	Flexistipes sinusarabici	Flexistipes sinusarabici DSM 4947	0	0	0	0	0	0	0	0	0	0	0	0	0	0	0	0	0	3	0	2	0	0	0	0	0	0
GCF_000177535.2	NC_015673.1	662755	Actinomycetota	Actinomycetes	Mycobacteriales	Corynebacteriaceae	Corynebacterium	Corynebacterium resistens	Corynebacterium resistens DSM 45100	0	0	0	0	0	0	0	0	0	0	0	0	0	0	0	0	0	6	0	1	0	0	0	0	0	0
GCF_000176035.2	NC_015675.1	536019	Pseudomonadota	Alphaproteobacteria	Hyphomicrobiales	Phyllobacteriaceae	Mesorhizobium	Mesorhizobium opportunistum	Mesorhizobium opportunistum WSM2075	0	0	0	0	0	0	0	0	0	0	0	0	0	0	0	0	1	58	0	24	0	0	0	2	2	1
GCF_000215705.1	NC_015677.1	365046	Pseudomonadota	Betaproteobacteria	Burkholderiales	Comamonadaceae	Ramlibacter	Ramlibacter tataouinensis	Ramlibacter tataouinensis TTB310	0	0	0	0	0	0	0	0	0	0	0	0	0	0	0	0	0	35	0	9	0	0	0	2	2	0
GCF_000217795.1	NC_015681.1	667014	Thermodesulfobacteriota	Thermodesulfobacteria	Thermodesulfobacteriales	Thermodesulfatatoraceae	Thermodesulfatator	Thermodesulfatator indicus	Thermodesulfatator indicus DSM 15286	0	0	0	0	0	0	0	0	0	0	0	0	0	0	0	0	0	1	0	0	0	0	0	0	0	0
GCF_000215975.1	NC_015682.1	795359	Thermodesulfobacteriota	Thermodesulfobacteria	Thermodesulfobacteriales	Thermodesulfobacteriaceae	Thermodesulfobacterium	Thermodesulfobacterium geofontis	Thermodesulfobacterium geofontis OPF15	0	0	0	0	0	0	0	0	0	0	0	0	0	0	0	0	0	1	0	0	0	0	0	0	0	0
GCF_000218565.1	NC_015684.1	504832	Pseudomonadota	Alphaproteobacteria	Hyphomicrobiales	Nitrobacteraceae	Afipia	Afipia carboxidovorans	Afipia carboxidovorans OM5	0	0	0	0	0	0	0	0	0	0	0	0	0	0	0	0	0	16	0	2	0	0	0	0	0	0
GCF_000218855.1	NC_015687.1	991791	Bacillota	Clostridia	Eubacteriales	Clostridiaceae	Clostridium	Clostridium acetobutylicum	Clostridium acetobutylicum DSM 1731	0	0	0	0	0	0	1	0	0	0	0	0	0	0	0	0	0	11	1	1	0	0	1	2	3	1
GCF_000219045.1	NC_015696.1	573569	Pseudomonadota	Gammaproteobacteria	Thiotrichales	Francisellaceae	Francisella	Francisella salina	unclassified Francisella salina subspecies/strain	0	0	0	0	0	0	0	0	0	0	0	0	0	0	0	0	0	7	0	4	0	0	0	1	2	0
GCF_000253035.1	NC_015702.1	765952	Chlamydiota	Chlamydiia	Parachlamydiales	Parachlamydiaceae	Parachlamydia	Parachlamydia acanthamoebae	Parachlamydia acanthamoebae UV-7	0	0	0	0	0	0	0	0	0	0	0	0	0	0	0	0	0	18	0	1	0	1	0	0	0	0
GCF_000218895.1	NC_015703.1	761193	Bacteroidota	Cytophagia	Cytophagales	Spirosomaceae	Runella	Runella slithyformis	Runella slithyformis DSM 19594	0	0	1	0	0	0	0	0	0	0	0	0	0	0	0	0	2	35	0	9	2	0	5	2	4	1
GCF_000217815.1	NC_015707.1	688269	Thermotogota	Thermotogae	Thermotogales	Thermotogaceae	Pseudothermotoga	Pseudothermotoga thermarum	Pseudothermotoga thermarum DSM 5069	0	0	0	0	0	0	0	0	0	0	0	0	0	0	0	0	1	6	0	1	0	0	1	1	3	0
GCF_000237205.1	NC_015713.1	331113	Chlamydiota	Chlamydiia	Parachlamydiales	Simkaniaceae	Simkania	Simkania negevensis	Simkania negevensis Z	0	0	0	0	0	0	0	0	0	0	0	0	0	0	0	0	0	6	0	0	0	1	0	0	0	0
GCF_000154785.2	NC_015730.1	391595	Pseudomonadota	Alphaproteobacteria	Rhodobacterales	Roseobacteraceae	Roseobacter	Roseobacter litoralis	Roseobacter litoralis Och 149	0	0	0	0	0	0	0	0	0	0	0	0	0	0	0	0	0	25	0	6	0	0	0	2	2	1
GCF_000219725.1	NC_015732.1	744872	Spirochaetota	Spirochaetia	Spirochaetales	Breznakiellaceae	Gracilinema	Gracilinema caldarium	Gracilinema caldarium DSM 7334	1	0	0	0	0	0	0	0	0	0	0	0	0	0	0	0	1	7	0	1	0	0	2	1	2	1
GCF_000219805.1	NC_015759.1	1045854	Bacillota	Bacilli	Lactobacillales	Lactobacillaceae	Weissella	Weissella koreensis	Weissella koreensis KACC 15510	0	0	0	0	0	0	0	0	0	0	0	0	0	0	0	0	0	5	0	0	0	0	0	0	1	0
GCF_000973105.1	NC_015844.1	63186	Bacteroidota	Flavobacteriia	Flavobacteriales	Flavobacteriaceae	Zobellia	Zobellia galactanivorans	unclassified Zobellia galactanivorans subspecies/strain	1	0	0	0	0	0	0	0	2	0	0	0	0	0	0	0	4	26	0	12	2	0	3	2	5	1
GCF_000221985.1	NC_015875.1	1054460	Bacillota	Bacilli	Lactobacillales	Streptococcaceae	Streptococcus	Streptococcus pseudopneumoniae	Streptococcus pseudopneumoniae IS7493	0	0	0	0	0	0	0	0	0	0	0	0	0	0	0	0	0	4	0	0	0	0	0	0	0	0
GCF_000222485.1	NC_015914.1	880070	Bacteroidota	Cytophagia	Cytophagales	Cyclobacteriaceae	Cyclobacterium	Cyclobacterium marinum	Cyclobacterium marinum DSM 745	0	0	0	0	0	0	0	0	0	0	0	0	0	0	0	0	0	23	0	5	1	0	0	2	2	0
GCF_000222305.1	NC_015921.1	521010	Spirochaetota	Spirochaetia	Spirochaetales	Borreliaceae	Borreliella	Borreliella bissettiae	Borreliella bissettiae DN127	0	0	0	0	0	0	0	0	0	0	0	0	0	0	0	0	0	0	0	0	0	0	0	0	0	0
GCF_000224085.1	NC_015945.1	886377	Bacteroidota	Flavobacteriia	Flavobacteriales	Flavobacteriaceae	Muricauda	Muricauda ruestringensis	Muricauda ruestringensis DSM 13258	0	0	0	0	0	0	0	0	0	0	0	0	0	0	0	0	0	13	0	3	0	0	0	1	2	0
GCF_000147695.2	NC_015958.1	697303	Bacillota	Clostridia	Thermoanaerobacterales	Thermoanaerobacteraceae	Thermoanaerobacter	Thermoanaerobacter wiegelii	Thermoanaerobacter wiegelii Rt8.B1	0	0	0	0	0	0	0	0	0	0	0	0	0	0	0	0	0	7	0	0	0	0	0	3	3	0
GCF_000224675.1	NC_015968.1	885040	Pseudomonadota	Gammaproteobacteria	Enterobacterales	Enterobacteriaceae	Enterobacter	Enterobacter soli	unclassified Enterobacter soli subspecies/strain	1	0	0	0	0	0	0	0	0	0	0	0	0	0	0	0	1	13	1	9	0	2	2	1	4	1
GCF_000224985.1	NC_015975.1	1069534	Bacillota	Bacilli	Lactobacillales	Lactobacillaceae	Ligilactobacillus	Ligilactobacillus ruminis	Ligilactobacillus ruminis ATCC 27782	0	0	0	0	0	0	0	0	0	0	0	0	0	0	0	0	0	5	0	0	0	0	0	0	0	0
GCF_000253275.1	NC_016001.1	1034807	Bacteroidota	Flavobacteriia	Flavobacteriales	Flavobacteriaceae	Flavobacterium	Flavobacterium branchiophilum	Flavobacterium branchiophilum FL-15	0	0	0	0	0	0	0	0	1	0	0	0	0	0	0	0	1	4	0	4	0	0	1	1	3	0
GCF_000226295.1	NC_016024.1	981222	Acidobacteriota	Blastocatellia	unclassified Blastocatellia order	unclassified Blastocatellia family	Chloracidobacterium	Chloracidobacterium thermophilum	Chloracidobacterium thermophilum B	0	0	0	0	0	0	0	0	0	0	0	0	0	0	0	0	0	9	0	3	0	0	0	1	0	0
GCF_000226295.1	NC_016025.1	981222	Acidobacteriota	Blastocatellia	unclassified Blastocatellia order	unclassified Blastocatellia family	Chloracidobacterium	Chloracidobacterium thermophilum	Chloracidobacterium thermophilum B	0	0	0	0	0	0	0	0	0	0	0	0	0	0	0	0	0	8	0	0	0	0	0	0	0	0
GCF_000226565.1	NC_016041.1	1085623	Pseudomonadota	Gammaproteobacteria	Alteromonadales	Alteromonadaceae	Glaciecola	Glaciecola nitratireducens	Glaciecola nitratireducens FR1064	0	0	0	0	0	0	0	0	0	0	0	0	0	0	0	0	0	17	0	3	0	0	0	1	0	0
GCF_000226625.1	NC_016043.1	1008459	Pseudomonadota	Betaproteobacteria	Burkholderiales	Alcaligenaceae	Taylorella	Taylorella asinigenitalis	Taylorella asinigenitalis MCE3	0	0	0	0	0	0	0	0	0	0	0	0	0	0	0	0	0	2	0	2	0	0	0	0	0	0
GCF_000269985.1	NC_016109.1	452652	Actinomycetota	Actinomycetes	Kitasatosporales	Streptomycetaceae	Kitasatospora	Kitasatospora setae	Kitasatospora setae KM-6054	0	0	0	0	0	0	0	0	0	0	0	0	0	0	0	0	0	36	0	14	0	0	0	1	1	0
GCF_000237305.1	NC_016111.1	1003195	Actinomycetota	Actinomycetes	Kitasatosporales	Streptomycetaceae	Streptantibioticus	Streptantibioticus cattleyicolor	Streptantibioticus cattleyicolor NRRL 8057 = DSM 46488	0	0	0	0	0	0	0	0	0	0	0	0	0	0	0	0	0	32	0	10	0	0	0	2	2	0
GCF_000968535.2	NC_016112.1	1091494	Pseudomonadota	Gammaproteobacteria	Methylococcales	Methylococcaceae	Methylotuvimicrobium	Methylotuvimicrobium alcaliphilum	Methylotuvimicrobium alcaliphilum 20Z	0	0	0	0	0	0	0	0	0	0	0	0	0	0	0	0	0	8	0	2	0	0	0	1	0	0
GCF_000233915.3	NC_016147.2	1045855	Pseudomonadota	Gammaproteobacteria	Xanthomonadales	Xanthomonadaceae	Pseudoxanthomonas	Pseudoxanthomonas spadix	Pseudoxanthomonas spadix BD-a59	0	0	0	0	0	0	0	0	0	0	0	0	0	0	0	0	0	17	0	9	0	0	0	1	0	0
GCF_000233775.1	NC_016148.1	580340	Synergistota	Synergistia	Synergistales	Thermovirgaceae	Thermovirga	Thermovirga lienii	Thermovirga lienii DSM 17291	0	0	0	0	0	0	0	0	0	0	0	0	0	0	0	0	0	2	0	1	0	0	0	0	0	0
GCF_000235605.1	NC_016584.1	768706	Bacillota	Clostridia	Eubacteriales	Desulfitobacteriaceae	Desulfosporosinus	Desulfosporosinus orientis	Desulfosporosinus orientis DSM 765	0	0	0	0	0	0	0	0	0	0	0	0	0	0	0	0	0	16	0	2	0	0	0	0	1	0
GCF_000236705.1	NC_016599.1	926562	Bacteroidota	Flavobacteriia	Flavobacteriales	Schleiferiaceae	Owenweeksia	Owenweeksia hongkongensis	Owenweeksia hongkongensis DSM 17368	0	0	0	0	0	0	0	0	0	0	0	0	0	0	0	0	0	16	0	8	0	0	0	1	1	1
GCF_000191145.1	NC_016603.1	871585	Pseudomonadota	Gammaproteobacteria	Moraxellales	Moraxellaceae	Acinetobacter	Acinetobacter pittii	Acinetobacter pittii PHEA-2	0	0	0	0	0	0	0	0	0	0	0	0	0	0	0	0	0	30	0	8	0	0	0	1	0	0
GCF_000246855.1	NC_016609.1	700598	Bacteroidota	Chitinophagia	Chitinophagales	Chitinophagaceae	Niastella	Niastella koreensis	Niastella koreensis GR20-10	0	0	1	0	0	0	0	0	0	0	0	0	0	0	0	0	1	50	0	10	3	1	5	1	2	1
GCF_000238215.1	NC_016610.1	203275	Bacteroidota	Bacteroidia	Bacteroidales	Tannerellaceae	Tannerella	Tannerella forsythia	Tannerella forsythia 92A2	0	0	0	0	0	0	0	0	0	0	0	0	0	0	0	0	1	6	0	1	1	0	0	1	2	0
GCF_000236665.1	NC_016616.1	640081	Pseudomonadota	Betaproteobacteria	Rhodocyclales	Rhodocyclaceae	Azospira	Azospira oryzae	Azospira oryzae PS	0	0	0	0	0	0	0	0	0	0	0	0	0	0	0	0	0	8	0	4	0	0	0	0	0	0
GCF_000210915.2	NC_016620.1	862908	Bdellovibrionota	Bacteriovoracia	Bacteriovoracales	Halobacteriovoraceae	Halobacteriovorax	Halobacteriovorax marinus	Halobacteriovorax marinus SJ	0	0	0	0	0	0	0	0	0	0	0	0	0	0	0	0	0	5	0	3	0	0	0	0	0	0
GCF_000237085.1	NC_016627.1	720554	Bacillota	Clostridia	Eubacteriales	Oscillospiraceae	Acetivibrio	Acetivibrio clariflavus	Acetivibrio clariflavus DSM 19732	0	0	0	0	0	0	0	0	0	0	0	0	0	0	0	0	0	5	0	1	0	0	0	0	1	0
GCF_000212675.2	NC_016629.1	690850	Thermodesulfobacteriota	Desulfovibrionia	Desulfovibrionales	Desulfovibrionaceae	Desulfocurvibacter	Desulfocurvibacter africanus	Desulfocurvibacter africanus subsp. africanus str. Walvis Bay	0	0	0	0	0	0	0	0	0	0	0	0	0	0	0	0	0	3	0	6	0	0	0	0	0	0
GCF_000163895.2	NC_016630.1	546269	Bacillota	Clostridia	Eubacteriales	Peptostreptococcaceae	Filifactor	Filifactor alocis	Filifactor alocis ATCC 35896	0	0	0	0	0	0	0	0	0	0	0	0	0	0	0	0	0	2	0	1	0	0	0	0	0	0
GCF_000178955.2	NC_016631.1	682795	Acidobacteriota	Terriglobia	Terriglobales	Acidobacteriaceae	Granulicella	Granulicella mallensis	Granulicella mallensis MP5ACTX8	0	0	0	0	0	0	0	0	0	0	0	0	0	0	0	0	1	52	0	11	0	2	4	1	2	1
GCF_000236685.1	NC_016633.1	158190	Spirochaetota	Spirochaetia	Spirochaetales	Sphaerochaetaceae	Sphaerochaeta	Sphaerochaeta pleomorpha	Sphaerochaeta pleomorpha str. Grapes	0	0	0	0	0	0	0	0	1	0	0	0	0	0	0	0	1	10	0	3	0	0	1	2	4	1
GCF_000255135.1	NC_016751.1	443254	Thermotogota	Thermotogae	Petrotogales	Petrotogaceae	Marinitoga	Marinitoga piezophila	Marinitoga piezophila KA3	0	0	0	0	0	0	0	0	0	0	0	0	0	0	0	0	0	3	0	0	0	0	0	0	0	0
GCF_000189295.2	NC_016803.1	641491	Thermodesulfobacteriota	Desulfovibrionia	Desulfovibrionales	Desulfovibrionaceae	Pseudodesulfovibrio	Pseudodesulfovibrio mercurii	unclassified Pseudodesulfovibrio mercurii subspecies/strain	0	0	0	0	0	0	0	0	0	0	0	0	0	0	0	0	0	2	0	2	0	0	0	0	0	0
GCF_000240185.1	NC_016845.1	1125630	Pseudomonadota	Gammaproteobacteria	Enterobacterales	Enterobacteriaceae	Klebsiella	Klebsiella pneumoniae	Klebsiella pneumoniae subsp. pneumoniae HS11286	0	0	0	0	0	0	0	0	0	0	0	0	0	0	0	0	0	26	1	7	0	1	1	3	4	1
GCF_000247605.1	NC_016894.1	931626	Bacillota	Clostridia	Eubacteriales	Eubacteriaceae	Acetobacterium	Acetobacterium woodii	Acetobacterium woodii DSM 1030	0	0	0	0	0	0	0	0	0	0	0	0	0	0	0	0	0	10	0	0	0	0	0	0	0	0
GCF_000178875.2	NC_016901.1	693973	Pseudomonadota	Gammaproteobacteria	Alteromonadales	Shewanellaceae	Shewanella	Shewanella baltica	Shewanella baltica OS678	0	0	0	0	0	0	0	0	0	0	0	0	0	0	0	0	0	9	0	4	0	0	0	1	1	0
GCF_000247715.1	NC_016906.1	1112204	Actinomycetota	Actinomycetes	Mycobacteriales	Gordoniaceae	Gordonia	Gordonia polyisoprenivorans	Gordonia polyisoprenivorans VH2	0	0	0	0	0	0	0	0	0	0	0	0	0	0	0	0	0	51	0	25	0	0	0	0	1	0
GCF_000236925.1	NC_016941.1	985002	Bacillota	Bacilli	Bacillales	Staphylococcaceae	Staphylococcus	Staphylococcus argenteus	unclassified Staphylococcus argenteus subspecies/strain	0	0	0	0	0	0	0	0	0	0	0	0	0	0	0	0	0	8	0	1	0	0	0	0	1	0
GCF_000455605.1	NC_017025.1	1094466	Bacteroidota	Flavobacteriia	Flavobacteriales	Flavobacteriaceae	Flavobacterium	Flavobacterium indicum	Flavobacterium indicum GPTSA100-9 = DSM 17447	0	0	0	0	0	0	0	0	0	0	0	0	0	0	0	0	0	5	0	2	0	0	0	0	0	0
GCF_000255295.1	NC_017030.1	1144275	Myxococcota	Myxococcia	Myxococcales	Myxococcaceae	Corallococcus	Corallococcus coralloides	Corallococcus coralloides DSM 2259	0	0	0	0	0	0	0	0	0	0	0	0	0	0	0	0	0	39	0	19	1	0	0	0	1	0
GCF_000242255.2	NC_017033.1	767434	Pseudomonadota	Gammaproteobacteria	Xanthomonadales	Rhodanobacteraceae	Frateuria	Frateuria aurantia	Frateuria aurantia DSM 6220	0	0	0	0	0	0	0	0	0	0	0	0	0	0	0	0	0	24	0	8	0	0	0	2	1	0
GCF_000284075.1	NC_017042.1	1105113	Pseudomonadota	Alphaproteobacteria	Rickettsiales	Rickettsiaceae	Rickettsia	Rickettsia rhipicephali	Rickettsia rhipicephali str. 3-7-female6-CWPP	0	0	0	0	0	0	0	0	0	0	0	0	0	0	0	0	0	3	0	0	0	0	0	0	0	0
GCF_000277165.1	NC_017049.1	1105094	Pseudomonadota	Alphaproteobacteria	Rickettsiales	Rickettsiaceae	Rickettsia	Rickettsia prowazekii	Rickettsia prowazekii str. Chernikova	0	0	0	0	0	0	0	0	0	0	0	0	0	0	0	0	0	3	0	0	0	0	0	0	0	0
GCF_000284155.1	NC_017058.1	1105110	Pseudomonadota	Alphaproteobacteria	Rickettsiales	Rickettsiaceae	Rickettsia	Rickettsia australis	Rickettsia australis str. Cutlack	0	0	0	0	0	0	0	0	0	0	0	0	0	0	0	0	0	3	0	0	0	0	0	0	0	0
GCF_000284415.1	NC_017059.1	1150469	Pseudomonadota	Alphaproteobacteria	Rhodospirillales	Rhodospirillaceae	Pararhodospirillum	Pararhodospirillum photometricum	Pararhodospirillum photometricum DSM 122	0	0	0	0	0	0	0	0	0	0	0	0	0	0	0	0	0	9	0	2	0	0	0	0	0	0
GCF_000277285.1	NC_017066.1	1003201	Pseudomonadota	Alphaproteobacteria	Rickettsiales	Rickettsiaceae	Rickettsia	Rickettsia typhi	Rickettsia typhi str. TH1527	0	0	0	0	0	0	0	0	0	0	0	0	0	0	0	0	0	3	0	0	0	0	0	0	0	0
GCF_000284615.1	NC_017067.1	1163748	Pseudomonadota	Gammaproteobacteria	Pseudomonadales	Marinobacteraceae	Marinobacter	Marinobacter nauticus	Marinobacter nauticus ATCC 49840	0	0	0	0	0	0	0	0	0	0	0	0	0	0	0	0	0	17	0	6	0	0	0	1	0	0
GCF_000281175.1	NC_017079.1	926550	Chloroflexota	Caldilineae	Caldilineales	Caldilineaceae	Caldilinea	Caldilinea aerophila	Caldilinea aerophila DSM 14535 = NBRC 104270	0	0	0	0	0	0	0	0	0	0	0	0	0	0	0	0	0	23	0	9	0	0	0	1	3	0
GCF_000284115.1	NC_017080.1	1142394	Planctomycetota	Phycisphaerae	Phycisphaerales	Phycisphaeraceae	Phycisphaera	Phycisphaera mikurensis	Phycisphaera mikurensis NBRC 102666	0	0	0	0	0	0	0	0	0	0	0	0	0	0	0	0	0	9	0	6	1	0	0	1	1	0
GCF_000284275.1	NC_017082.1	1404864	Pseudomonadota	Alphaproteobacteria	Hyphomicrobiales	Nitrobacteraceae	Bradyrhizobium	Bradyrhizobium cosmicum	unclassified Bradyrhizobium cosmicum subspecies/strain	0	0	0	0	0	0	0	0	0	0	0	0	0	0	0	0	0	68	0	17	0	0	0	2	1	0
GCF_000284295.1	NC_017093.1	512565	Actinomycetota	Actinomycetes	Micromonosporales	Micromonosporaceae	Actinoplanes	Actinoplanes missouriensis	Actinoplanes missouriensis 431	0	0	0	0	0	0	0	0	0	0	0	0	0	0	0	0	0	44	0	19	0	0	0	2	3	0
GCF_000235405.2	NC_017095.1	771875	Thermotogota	Thermotogae	Thermotogales	Fervidobacteriaceae	Fervidobacterium	Fervidobacterium pennivorans	Fervidobacterium pennivorans DSM 9078	0	0	0	0	0	0	0	0	0	0	0	0	0	0	0	0	0	6	0	0	0	0	0	1	1	0
GCF_000284335.1	NC_017096.1	511051	Caldisericota	Caldisericia	Caldisericales	Caldisericaceae	Caldisericum	Caldisericum exile	Caldisericum exile AZM16c01	0	0	0	0	0	0	0	0	0	0	0	0	0	0	0	0	0	6	0	0	0	0	0	0	0	0
GCF_000242595.2	NC_017098.1	889378	Spirochaetota	Spirochaetia	Spirochaetales	Spirochaetaceae	Spirochaeta	Spirochaeta africana	Spirochaeta africana DSM 8902	0	0	0	0	0	0	0	0	0	0	0	0	0	0	0	0	0	8	0	0	0	0	0	1	0	0
GCF_000164905.1	NC_017161.1	608538	Aquificota	Aquificae	Aquificales	Aquificaceae	Hydrogenobacter	Hydrogenobacter thermophilus	Hydrogenobacter thermophilus TK-6	0	0	0	0	0	0	0	0	0	0	0	0	0	0	0	0	0	2	0	1	0	0	0	0	0	0
GCF_000222975.1	NC_017168.1	1035377	Pseudomonadota	Gammaproteobacteria	Enterobacterales	Yersiniaceae	Yersinia	Yersinia pestis	Yersinia pestis A1122	1	0	0	0	0	0	0	0	0	0	0	0	0	0	0	0	1	9	1	5	0	1	1	1	3	1
GCF_000284355.1	NC_017187.1	944546	Campylobacterota	Epsilonproteobacteria	Campylobacterales	Arcobacteraceae	Aliarcobacter	Aliarcobacter butzleri	Aliarcobacter butzleri ED-1	0	0	0	0	0	0	0	0	0	0	0	0	0	0	0	0	0	5	0	1	0	0	0	0	0	0
GCF_000224965.2	NC_017216.2	1075106	Actinomycetota	Actinomycetes	Bifidobacteriales	Bifidobacteriaceae	Bifidobacterium	Bifidobacterium animalis	Bifidobacterium animalis subsp. lactis BLC1	0	0	0	0	0	0	0	0	0	0	0	0	0	0	0	0	0	2	0	0	0	0	0	0	0	0
GCF_000223215.1	NC_017243.1	1045858	Spirochaetota	Spirochaetia	Brachyspirales	Brachyspiraceae	Brachyspira	Brachyspira intermedia	Brachyspira intermedia PWS/A	0	0	0	0	0	0	0	0	0	0	0	0	0	0	0	0	0	5	0	1	0	0	0	1	3	1
GCF_000204255.1	NC_017287.1	331636	Chlamydiota	Chlamydiia	Chlamydiales	Chlamydiaceae	Chlamydia	Chlamydia psittaci	Chlamydia psittaci 6BC	0	0	0	0	0	0	0	0	0	0	0	0	0	0	0	0	0	2	0	0	0	1	0	0	0	0
GCF_000215645.1	NC_017317.1	945711	Actinomycetota	Actinomycetes	Mycobacteriales	Corynebacteriaceae	Corynebacterium	Corynebacterium ulcerans	Corynebacterium ulcerans 809	0	0	0	0	0	0	0	0	0	0	0	0	0	0	0	0	0	2	0	1	0	0	0	0	0	0
GCF_000146505.1	NC_017448.1	59374	Fibrobacterota	Fibrobacteria	Fibrobacterales	Fibrobacteraceae	Fibrobacter	Fibrobacter succinogenes	Fibrobacter succinogenes subsp. succinogenes S85	0	0	0	0	0	0	0	0	0	0	0	0	0	0	0	0	0	4	0	2	0	0	0	1	0	0
GCF_000195555.1	NC_017449.1	622488	Pseudomonadota	Gammaproteobacteria	Thiotrichales	Francisellaceae	Francisella	Francisella hispaniensis	unclassified Francisella hispaniensis subspecies/strain	0	0	0	0	0	0	0	0	0	0	0	0	0	0	0	0	0	7	0	2	0	0	0	1	2	0
GCF_000165465.1	NC_017455.1	572479	Bacillota	Clostridia	Halanaerobiales	Halanaerobiaceae	Halanaerobium	Halanaerobium praevalens	Halanaerobium praevalens DSM 2228	0	0	0	0	0	0	0	0	0	0	0	0	0	0	0	0	0	3	0	0	0	0	0	1	2	0
GCF_000258405.1	NC_017464.1	945713	Ignavibacteriota	Ignavibacteria	Ignavibacteriales	Ignavibacteriaceae	Ignavibacterium	Ignavibacterium album	Ignavibacterium album JCM 16511	0	0	0	0	0	0	0	0	0	0	0	0	0	0	0	0	0	10	0	3	0	0	0	0	0	0
GCF_000194115.1	NC_017470.1	695562	Bacillota	Bacilli	Lactobacillales	Lactobacillaceae	Lactobacillus	Lactobacillus amylovorus	Lactobacillus amylovorus GRL1118	0	0	0	0	0	0	0	0	0	0	0	0	0	0	0	0	0	3	0	0	0	0	0	0	0	0
GCF_000233595.1	NC_017554.1	1095774	Pseudomonadota	Gammaproteobacteria	Enterobacterales	Erwiniaceae	Pantoea	Pantoea ananatis	Pantoea ananatis PA13	1	0	0	0	0	0	0	0	0	0	0	0	0	0	0	0	1	17	0	3	0	0	1	1	3	0
GCF_000184345.1	NC_017583.1	869211	Spirochaetota	Spirochaetia	Spirochaetales	Spirochaetaceae	Spirochaeta	Spirochaeta thermophila	Spirochaeta thermophila DSM 6578	0	0	0	0	0	0	0	0	0	0	0	0	0	0	0	0	1	12	0	2	1	0	2	1	1	1
GCF_000225955.1	NC_017584.1	1036743	Pseudomonadota	Alphaproteobacteria	Rhodospirillales	Rhodospirillaceae	Rhodospirillum	Rhodospirillum rubrum	Rhodospirillum rubrum F11	0	0	0	0	0	0	0	0	0	0	0	0	0	0	0	0	0	14	0	5	0	0	0	0	0	0
GCF_000284515.1	NC_017668.1	866895	Bacillota	Bacilli	Bacillales	Bacillaceae	Halobacillus	Halobacillus halophilus	Halobacillus halophilus DSM 2266	0	0	0	0	0	0	0	0	0	0	0	0	0	0	0	0	0	33	0	8	0	0	0	1	2	0
GCF_000259275.1	NC_017735.1	1163745	Campylobacterota	Epsilonproteobacteria	Campylobacterales	Helicobacteraceae	Helicobacter	Helicobacter cetorum	Helicobacter cetorum MIT 99-5656	0	0	0	0	0	0	0	0	0	0	0	0	0	0	0	0	0	3	0	2	0	0	0	1	0	0
GCF_000284635.1	NC_017761.1	1172562	Campylobacterota	Epsilonproteobacteria	Campylobacterales	Helicobacteraceae	Helicobacter	Helicobacter cinaedi	Helicobacter cinaedi PAGU611	0	0	0	0	0	0	0	0	0	0	0	0	0	0	0	0	0	8	0	6	0	0	0	0	0	0
GCF_000242635.2	NC_017770.1	929556	Bacteroidota	Sphingobacteriia	Sphingobacteriales	Sphingobacteriaceae	Solitalea	Solitalea canadensis	Solitalea canadensis DSM 3403	0	0	0	0	0	0	0	0	0	0	0	0	0	0	0	0	0	15	0	5	0	0	0	1	1	0
GCF_000252445.1	NC_017790.1	745776	Deinococcota	Deinococci	Deinococcales	Deinococcaceae	Deinococcus	Deinococcus gobiensis	Deinococcus gobiensis I-0	0	0	0	0	0	0	0	0	0	0	0	0	0	0	0	0	0	15	0	6	0	0	0	0	0	0
GCF_000260965.1	NC_017856.1	754477	Pseudomonadota	Gammaproteobacteria	Thiotrichales	Piscirickettsiaceae	Methylophaga	Methylophaga frappieri	unclassified Methylophaga frappieri subspecies/strain	0	0	0	0	0	0	0	0	0	0	0	0	0	0	0	0	0	3	0	4	0	0	0	1	0	0
GCF_000260985.4	NC_017857.3	754476	Pseudomonadota	Gammaproteobacteria	Thiotrichales	Piscirickettsiaceae	Methylophaga	Methylophaga nitratireducenticrescens	unclassified Methylophaga nitratireducenticrescens subspecies/strain	0	0	0	0	0	0	0	0	0	0	0	0	0	0	0	0	0	6	0	3	0	0	0	1	1	0
GCF_000262305.1	NC_017910.1	630626	Pseudomonadota	Gammaproteobacteria	Enterobacterales	Enterobacteriaceae	Shimwellia	Shimwellia blattae	Shimwellia blattae DSM 4481 = NBRC 105725	1	0	0	0	0	0	0	0	0	0	0	0	0	0	0	0	1	9	1	5	1	0	1	2	3	1
GCF_000147715.2	NC_017934.1	660470	Thermotogota	Thermotogae	Kosmotogales	Kosmotogaceae	Mesotoga	Mesotoga prima	Mesotoga prima MesG1.Ag.4.2	0	0	0	0	0	0	0	0	0	0	0	0	0	0	0	0	0	6	0	1	0	0	0	2	3	0
GCF_000219915.2	NC_017964.1	1036672	Pseudomonadota	Betaproteobacteria	Burkholderiales	Alcaligenaceae	Advenella	Advenella kashmirensis	Advenella kashmirensis WT001	0	0	0	0	0	0	0	0	0	0	0	0	0	0	0	0	0	27	0	16	0	0	0	2	1	0
GCF_000265295.1	NC_018002.1	760154	Campylobacterota	Epsilonproteobacteria	Campylobacterales	Sulfurospirillaceae	Sulfurospirillum	Sulfurospirillum barnesii	Sulfurospirillum barnesii SES-3	0	0	0	0	0	0	0	0	0	0	0	0	0	0	0	0	0	5	0	2	0	0	0	0	0	0
GCF_000265405.1	NC_018010.1	866536	Bacteroidota	Cytophagia	Cytophagales	Cyclobacteriaceae	Belliella	Belliella baltica	Belliella baltica DSM 15883	0	0	0	0	0	0	0	0	0	0	0	0	0	0	0	0	1	16	0	2	0	0	1	1	4	0
GCF_000227745.2	NC_018012.1	765911	Pseudomonadota	Gammaproteobacteria	Chromatiales	Chromatiaceae	Thiocystis	Thiocystis violascens	Thiocystis violascens DSM 198	0	0	0	0	0	0	0	0	0	0	0	0	0	0	0	0	0	10	0	0	0	0	0	0	0	0
GCF_000265385.1	NC_018013.1	746697	Bacteroidota	Flavobacteriia	Flavobacteriales	Flavobacteriaceae	Aequorivita	Aequorivita sublithincola	Aequorivita sublithincola DSM 14238	0	0	0	0	0	0	0	0	0	0	0	0	0	0	0	0	0	9	0	5	0	0	0	0	0	0
GCF_000265425.1	NC_018014.1	926566	Acidobacteriota	Terriglobia	Terriglobales	Acidobacteriaceae	Terriglobus	Terriglobus roseus	Terriglobus roseus DSM 18391	0	0	0	0	0	0	0	0	0	0	0	0	0	0	0	0	0	26	0	7	1	0	0	1	1	0
GCF_000243155.2	NC_018017.1	756499	Bacillota	Clostridia	Eubacteriales	Desulfitobacteriaceae	Desulfitobacterium	Desulfitobacterium dehalogenans	Desulfitobacterium dehalogenans ATCC 51507	0	0	0	0	0	0	0	0	0	0	0	0	0	0	0	0	0	10	0	0	0	0	0	0	0	0
GCF_000265505.1	NC_018018.1	880071	Bacteroidota	Cytophagia	Cytophagales	Bernardetiaceae	Bernardetia	Bernardetia litoralis	Bernardetia litoralis DSM 6794	0	0	0	0	0	0	0	0	0	0	0	0	0	0	0	0	0	15	0	2	0	0	0	0	0	0
GCF_000266885.1	NC_018020.1	869212	Spirochaetota	Spirochaetia	Leptospirales	Leptospiraceae	Turneriella	Turneriella parva	Turneriella parva DSM 21527	0	0	0	0	0	0	0	0	0	0	0	0	0	0	0	0	0	17	0	6	0	0	0	0	0	0
GCF_000266925.1	NC_018024.1	891968	Synergistota	Synergistia	Synergistales	Acetomicrobiaceae	Acetomicrobium	Acetomicrobium mobile	Acetomicrobium mobile DSM 13181	0	0	0	0	0	0	0	0	0	0	0	0	0	0	0	0	0	4	0	1	0	0	0	1	1	0
GCF_000266945.1	NC_018025.1	706587	Thermodesulfobacteriota	Desulfomonilia	Desulfomonilales	Desulfomonilaceae	Desulfomonile	Desulfomonile tiedjei	Desulfomonile tiedjei DSM 6799	0	0	0	0	0	0	0	0	0	0	0	0	0	0	0	0	0	14	0	0	0	0	0	0	0	1
GCF_000255115.2	NC_018068.1	646529	Bacillota	Clostridia	Eubacteriales	Desulfitobacteriaceae	Desulfosporosinus	Desulfosporosinus acidiphilus	Desulfosporosinus acidiphilus SJ4	0	0	0	0	0	0	0	0	0	0	0	0	0	0	0	0	0	8	0	1	0	0	0	1	1	0
GCF_000277795.1	NC_018149.1	1197325	Mycoplasmatota	Mollicutes	Mycoplasmatales	Mycoplasmataceae	Mycoplasma	Mycoplasma wenyonii	Mycoplasma wenyonii str. Massachusetts	0	0	0	0	0	0	0	0	0	0	0	0	0	0	0	0	0	0	0	0	0	0	0	0	0	0
GCF_000279145.1	NC_018178.1	1191523	Ignavibacteriota	Ignavibacteria	Ignavibacteriales	Melioribacteraceae	Melioribacter	Melioribacter roseus	Melioribacter roseus P3M-2	1	0	0	0	0	0	0	0	0	0	0	0	0	0	0	0	1	13	0	4	2	0	5	2	3	2
GCF_000286675.1	NC_018406.1	1159197	Mycoplasmatota	unclassified Mycoplasmatota class	Mycoplasmoidales	Metamycoplasmataceae	Mycoplasmoides	Mycoplasmoides gallisepticum	Mycoplasmoides gallisepticum VA94_7994-1-7P	0	0	0	0	0	0	0	0	0	0	0	0	0	0	0	0	0	0	0	0	0	0	0	0	0	0
GCF_000231385.2	NC_018515.1	768704	Bacillota	Clostridia	Eubacteriales	Desulfitobacteriaceae	Desulfosporosinus	Desulfosporosinus meridiei	Desulfosporosinus meridiei DSM 13257	0	0	0	0	0	0	0	0	0	0	0	0	0	0	0	0	0	10	0	1	0	0	0	0	0	0
GCF_000298875.1	NC_018631.1	1229756	Bacillota	Bacilli	Lactobacillales	Lactobacillaceae	Leuconostoc	Leuconostoc gelidum	Leuconostoc gelidum JB7	0	0	0	0	0	0	0	0	0	0	0	0	0	0	0	0	0	10	0	0	0	0	0	0	1	0
GCF_000307105.1	NC_018645.1	651182	Thermodesulfobacteriota	Desulfobacteria	Desulfobacterales	Desulfobacteraceae	Desulfobacula	Desulfobacula toluolica	Desulfobacula toluolica Tol2	0	0	0	0	0	0	0	0	0	0	0	0	0	0	0	0	0	8	0	1	0	0	0	0	0	0
GCF_000299355.1	NC_018664.1	1128398	Bacillota	Tissierellia	Tissierellales	Gottschalkiaceae	Gottschalkia	Gottschalkia acidurici	Gottschalkia acidurici 9a	0	0	0	0	0	0	0	0	0	0	0	0	0	0	0	0	0	7	0	0	0	0	0	0	0	0
GCF_000300095.1	NC_018672.1	1229205	Pseudomonadota	Betaproteobacteria	Burkholderiales	Burkholderiaceae	Paraburkholderia	Paraburkholderia phenoliruptrix	Paraburkholderia phenoliruptrix BR3459a	0	0	0	0	0	0	0	0	0	0	0	0	0	0	0	0	0	23	0	3	0	0	0	0	0	0
GCF_000300005.1	NC_018691.1	930169	Pseudomonadota	Gammaproteobacteria	Oceanospirillales	Alcanivoracaceae	Alloalcanivorax	Alloalcanivorax dieselolei	Alloalcanivorax dieselolei B5	0	0	0	0	0	0	0	0	0	0	0	0	0	0	0	0	0	43	0	17	0	0	0	0	0	0
GCF_000300095.1	NC_018695.1	1229205	Pseudomonadota	Betaproteobacteria	Burkholderiales	Burkholderiaceae	Paraburkholderia	Paraburkholderia phenoliruptrix	Paraburkholderia phenoliruptrix BR3459a	1	0	0	0	0	0	0	0	0	0	0	0	0	0	0	0	1	30	0	7	0	0	0	2	3	0
GCF_000307165.1	NC_018704.1	698758	Bacillota	Bacilli	Bacillales	Bacillaceae	Amphibacillus	Amphibacillus xylanus	Amphibacillus xylanus NBRC 15112	0	0	0	0	0	0	0	0	0	0	0	0	0	0	0	0	0	10	0	4	0	0	0	1	1	0
GCF_000304215.1	NC_018720.1	1147128	Actinomycetota	Actinomycetes	Bifidobacteriales	Bifidobacteriaceae	Bifidobacterium	Bifidobacterium asteroides	Bifidobacterium asteroides PRL2011	0	0	0	0	0	0	1	0	0	0	0	0	0	0	0	0	0	5	1	2	0	0	1	2	1	0
GCF_000153485.2	NC_018721.1	313595	Bacteroidota	Flavobacteriia	Flavobacteriales	Flavobacteriaceae	Psychroflexus	Psychroflexus torquis	Psychroflexus torquis ATCC 700755	0	0	0	0	0	0	0	0	0	0	0	0	0	0	0	0	0	12	0	3	0	0	0	0	1	0
GCF_000305935.1	NC_018870.1	1089553	Bacillota	Clostridia	Thermoanaerobacterales	Thermoanaerobacteraceae	Thermacetogenium	Thermacetogenium phaeum	Thermacetogenium phaeum DSM 12270	0	0	0	0	0	0	0	0	0	0	0	0	0	0	0	0	0	2	0	0	0	0	0	0	0	0
GCF_000309885.1	NC_019386.1	751945	Deinococcota	Deinococci	Thermales	Thermaceae	Thermus	Thermus oshimai	Thermus oshimai JL-2	0	0	0	0	0	0	0	0	0	0	0	0	0	0	0	0	0	8	0	4	0	0	0	0	0	0
GCF_000328705.1	NC_019673.1	1179773	Actinomycetota	Actinomycetes	Pseudonocardiales	Pseudonocardiaceae	Saccharothrix	Saccharothrix espanaensis	Saccharothrix espanaensis DSM 44229	0	0	0	0	0	0	0	0	0	0	0	0	0	0	0	0	0	45	0	14	0	0	0	1	1	0
GCF_000317105.1	NC_019693.1	56110	Cyanobacteriota	Cyanophyceae	Oscillatoriales	Oscillatoriaceae	Oscillatoria	Oscillatoria acuminata	Oscillatoria acuminata PCC 6304	0	0	0	0	0	0	0	0	0	0	0	0	0	0	0	0	0	8	0	3	0	0	0	1	1	0
GCF_000317515.1	NC_019738.1	1173027	Cyanobacteriota	Cyanophyceae	Oscillatoriales	Coleofasciculaceae	Allocoleopsis	Allocoleopsis franciscana	Allocoleopsis franciscana PCC 7113	0	0	0	0	0	0	0	0	0	0	0	0	0	0	0	0	0	17	0	2	0	0	0	1	1	0
GCF_000317575.1	NC_019748.1	111780	Cyanobacteriota	Cyanophyceae	Pleurocapsales	Dermocarpellaceae	Stanieria	Stanieria cyanosphaera	Stanieria cyanosphaera PCC 7437	0	0	0	0	0	0	0	0	0	0	0	0	0	0	0	0	0	15	0	2	0	0	0	1	1	0
GCF_000317695.1	NC_019771.1	272123	Cyanobacteriota	Cyanophyceae	Nostocales	Nostocaceae	Anabaena	Anabaena cylindrica	Anabaena cylindrica PCC 7122	0	0	0	0	0	0	0	0	0	0	0	0	0	0	0	0	0	15	0	3	0	0	0	1	2	0
GCF_000317675.1	NC_019776.1	755178	Cyanobacteriota	Cyanophyceae	Chroococcales	Geminocystaceae	Cyanobacterium	Cyanobacterium aponinum	Cyanobacterium aponinum PCC 10605	0	0	0	0	0	0	0	0	0	0	0	0	0	0	0	0	0	6	0	0	0	0	0	1	1	0
GCF_000317615.1	NC_019780.1	13035	Cyanobacteriota	Cyanophyceae	Synechococcales	Synechococcaceae	Dactylococcopsis	Dactylococcopsis salina	Dactylococcopsis salina PCC 8305	0	0	0	0	0	0	0	0	0	0	0	0	0	0	0	0	0	8	0	1	0	0	0	1	1	0
GCF_000317835.1	NC_019793.1	937777	Deinococcota	Deinococci	Deinococcales	Deinococcaceae	Deinococcus	Deinococcus peraridilitoris	Deinococcus peraridilitoris DSM 19664	0	0	0	0	0	0	0	0	0	0	0	0	0	0	0	0	0	22	0	7	0	0	0	0	2	0
GCF_000242455.2	NC_019892.1	886293	Planctomycetota	Planctomycetia	Isosphaerales	Isosphaeraceae	Singulisphaera	Singulisphaera acidiphila	Singulisphaera acidiphila DSM 18658	0	0	0	0	0	0	0	0	0	0	0	0	0	0	0	0	0	30	0	7	1	0	0	1	0	1
GCF_000227705.2	NC_019897.1	717605	Bacillota	Bacilli	Bacillales	Paenibacillaceae	Thermobacillus	Thermobacillus composti	Thermobacillus composti KWC4	0	0	0	0	0	0	0	0	0	0	0	0	0	0	0	0	1	15	0	3	0	0	2	2	2	0
GCF_000321415.2	NC_019902.2	1255043	Pseudomonadota	Gammaproteobacteria	Chromatiales	Ectothiorhodospiraceae	Thioalkalivibrio	Thioalkalivibrio nitratireducens	Thioalkalivibrio nitratireducens DSM 14787	0	0	0	0	0	0	0	0	0	0	0	0	0	0	0	0	0	6	0	2	0	0	0	0	0	0
GCF_000325705.1	NC_019904.1	926556	Bacteroidota	Cytophagia	Cytophagales	Cyclobacteriaceae	Echinicola	Echinicola vietnamensis	Echinicola vietnamensis DSM 17526	0	0	0	0	0	0	0	0	1	0	0	0	0	0	0	0	1	14	0	3	3	1	6	2	2	0
GCF_000327045.1	NC_019940.1	765912	Pseudomonadota	Gammaproteobacteria	Chromatiales	Chromatiaceae	Thioflavicoccus	Thioflavicoccus mobilis	Thioflavicoccus mobilis 8321	0	0	0	0	0	0	0	0	0	0	0	0	0	0	0	0	0	7	0	2	0	0	0	0	0	0
GCF_000328725.1	NC_019949.1	1246955	Mycoplasmatota	Mollicutes	Mycoplasmatales	Mycoplasmataceae	Mycoplasmopsis	Mycoplasmopsis cynos	Mycoplasmopsis cynos C142	0	0	0	0	0	0	0	0	0	0	0	0	0	0	0	0	0	0	0	0	0	0	0	0	0	0
GCF_000242335.1	NC_019960.1	908937	Bacteroidota	Bacteroidia	Bacteroidales	Prevotellaceae	Prevotella	Prevotella dentalis	Prevotella dentalis DSM 3688	0	0	0	0	0	0	0	0	0	0	0	0	0	0	0	0	0	2	0	1	1	0	1	0	1	0
GCF_000242335.1	NC_019968.1	908937	Bacteroidota	Bacteroidia	Bacteroidales	Prevotellaceae	Prevotella	Prevotella dentalis	Prevotella dentalis DSM 3688	0	0	0	0	0	0	0	0	0	0	0	0	0	0	0	0	1	1	0	2	1	0	1	1	2	0
GCF_000328545.1	NC_019970.1	698948	Bacillota	Clostridia	Thermoanaerobacterales	Thermoanaerobacterales Family III. Incertae Sedis	Thermoanaerobacterium	Thermoanaerobacterium thermosaccharolyticum	Thermoanaerobacterium thermosaccharolyticum M0795	1	0	0	0	0	0	0	0	0	0	0	0	0	0	0	0	1	5	0	2	0	0	1	2	5	0
GCF_000230995.2	NC_019973.1	754035	Pseudomonadota	Alphaproteobacteria	Hyphomicrobiales	Phyllobacteriaceae	Mesorhizobium	Mesorhizobium australicum	Mesorhizobium australicum WSM2073	0	0	0	0	0	0	0	0	0	0	0	0	0	0	0	0	1	52	0	15	0	0	0	2	3	1
GCF_000328625.1	NC_019978.1	748449	Bacillota	Clostridia	Halanaerobiales	Halobacteroidaceae	Halobacteroides	Halobacteroides halobius	Halobacteroides halobius DSM 5150	0	0	0	0	0	0	0	0	0	0	0	0	0	0	0	0	0	2	0	1	0	0	0	1	4	0
GCF_000330885.1	NC_020059.1	698761	Pseudomonadota	Alphaproteobacteria	Hyphomicrobiales	Rhizobiaceae	Rhizobium	Rhizobium tropici	Rhizobium tropici CIAT 899	0	0	0	0	0	0	0	0	0	0	0	0	0	0	0	0	0	28	0	8	0	0	0	2	2	0
GCF_000331735.1	NC_020126.1	1278073	Myxococcota	Myxococcia	Myxococcales	Myxococcaceae	Myxococcus	Myxococcus stipitatus	Myxococcus stipitatus DSM 14675	0	0	0	0	0	0	0	0	0	0	0	0	0	0	0	0	0	35	0	20	1	0	0	0	1	0
GCF_000331995.1	NC_020134.1	1121335	Bacillota	Clostridia	Eubacteriales	Oscillospiraceae	Thermoclostridium	Thermoclostridium stercorarium	Thermoclostridium stercorarium subsp. stercorarium DSM 8532	1	0	0	0	0	0	0	0	0	0	0	0	0	0	0	0	1	7	0	0	1	1	5	1	2	0
GCF_000340885.1	NC_020291.1	931276	Bacillota	Clostridia	Eubacteriales	Clostridiaceae	Clostridium	Clostridium saccharoperbutylacetonicum	Clostridium saccharoperbutylacetonicum N1-4	0	0	0	0	0	0	1	0	0	0	0	0	0	0	0	0	1	27	1	2	0	0	2	3	5	0
GCF_000341355.1	NC_020300.1	1094489	Pseudomonadota	Alphaproteobacteria	Hyphomicrobiales	Bartonellaceae	Bartonella	Bartonella australis	Bartonella australis AUST/NH1	0	0	0	0	0	0	0	0	0	0	0	0	0	0	0	0	0	4	0	0	0	0	0	0	0	0
GCF_000341345.1	NC_020302.1	1121362	Actinomycetota	Actinomycetes	Mycobacteriales	Corynebacteriaceae	Corynebacterium	Corynebacterium halotolerans	Corynebacterium halotolerans YIM 70093 = DSM 44683	0	0	0	0	0	0	0	0	0	0	0	0	0	0	0	0	0	11	0	5	0	0	0	0	0	0
GCF_000341395.1	NC_020304.1	1167006	Thermodesulfobacteriota	Desulfobulbia	Desulfobulbales	Desulfocapsaceae	Desulfocapsa	Desulfocapsa sulfexigens	Desulfocapsa sulfexigens DSM 10523	0	0	0	0	0	0	0	0	0	0	0	0	0	0	0	0	0	4	0	2	0	0	0	1	0	0
GCF_000344805.1	NC_020453.1	1245469	Pseudomonadota	Alphaproteobacteria	Hyphomicrobiales	Nitrobacteraceae	Bradyrhizobium	Bradyrhizobium oligotrophicum	Bradyrhizobium oligotrophicum S58	0	0	0	0	0	0	0	0	0	0	0	0	0	0	0	0	0	59	0	19	0	0	0	2	1	0
GCF_000344785.1	NC_020506.1	1121353	Actinomycetota	Actinomycetes	Mycobacteriales	Corynebacteriaceae	Corynebacterium	Corynebacterium callunae	Corynebacterium callunae DSM 20147	0	0	0	0	0	0	0	0	0	0	0	0	0	0	0	0	0	7	0	3	0	0	0	0	0	0
GCF_000348785.1	NC_020520.1	1313172	Actinomycetota	Acidimicrobiia	Acidimicrobiales	Ilumatobacteraceae	Ilumatobacter	Ilumatobacter coccineus	Ilumatobacter coccineus YM16-304	0	0	0	0	0	0	0	0	0	0	0	0	0	0	0	0	0	52	0	18	0	0	0	0	0	0
GCF_000346065.1	NC_020528.1	1286640	Pseudomonadota	Alphaproteobacteria	Hyphomicrobiales	Rhizobiaceae	Sinorhizobium	Sinorhizobium meliloti	Sinorhizobium meliloti 2011	0	0	0	0	0	0	0	0	0	0	0	0	0	0	0	0	0	24	0	10	0	0	0	3	2	0
GCF_000348725.1	NC_020813.1	1184267	Bdellovibrionota	Bdellovibrionia	Bdellovibrionales	Pseudobdellovibrionaceae	Pseudobdellovibrio	Pseudobdellovibrio exovorus	Pseudobdellovibrio exovorus JSS	0	0	0	0	0	0	0	0	0	0	0	0	0	0	0	0	0	5	0	2	0	0	0	0	0	0
GCF_000355675.1	NC_020888.1	1298593	Pseudomonadota	Gammaproteobacteria	Oceanospirillales	Oceanospirillaceae	Thalassolituus	Thalassolituus oleivorans	Thalassolituus oleivorans MIL-1	0	0	0	0	0	0	0	0	0	0	0	0	0	0	0	0	0	15	0	2	0	0	0	1	0	0
GCF_000155735.2	NC_020908.1	391616	Pseudomonadota	Alphaproteobacteria	Rhodobacterales	Roseobacteraceae	Octadecabacter	Octadecabacter arcticus	Octadecabacter arcticus 238	0	0	0	0	0	0	0	0	0	0	0	0	0	0	0	0	0	19	0	11	0	0	0	2	1	0
GCF_000155675.2	NC_020911.1	391626	Pseudomonadota	Alphaproteobacteria	Rhodobacterales	Roseobacteraceae	Octadecabacter	Octadecabacter antarcticus	Octadecabacter antarcticus 307	0	0	0	0	0	0	0	0	0	0	0	0	0	0	0	0	0	27	0	18	0	0	0	3	2	0
GCF_000359525.1	NC_020990.1	1886	Actinomycetota	Actinomycetes	Kitasatosporales	Streptomycetaceae	Streptomyces	Streptomyces albidoflavus	unclassified Streptomyces albidoflavus subspecies/strain	0	0	0	0	0	0	0	0	0	0	0	0	0	0	0	0	0	36	0	11	0	0	0	1	2	0
GCF_000157355.2	NC_020995.1	565655	Bacillota	Bacilli	Lactobacillales	Enterococcaceae	Enterococcus	Enterococcus casseliflavus	Enterococcus casseliflavus EC20	0	0	0	0	0	0	0	0	1	0	0	0	0	0	0	0	1	10	0	3	1	0	2	1	2	0
GCF_000367205.1	NC_021064.1	1170318	Actinomycetota	Actinomycetes	Propionibacteriales	Propionibacteriaceae	Cutibacterium	Cutibacterium avidum	Cutibacterium avidum 44067	0	0	0	0	0	0	0	0	0	0	0	0	0	0	0	0	0	3	0	3	0	0	0	1	2	0
GCF_000376705.1	NC_021085.1	1134454	Actinomycetota	Actinomycetes	Propionibacteriales	Propionibacteriaceae	Cutibacterium	Cutibacterium acnes	Cutibacterium acnes HL096PA1	0	0	0	0	0	0	0	0	0	0	0	0	0	0	0	0	0	4	0	3	0	0	0	2	3	0
GCF_000389675.2	NC_021181.2	1314884	Bacillota	Bacilli	Lactobacillales	Lactobacillaceae	Lactobacillus	Lactobacillus acidophilus	Lactobacillus acidophilus La-14	0	0	0	0	0	0	0	0	0	0	0	0	0	0	0	0	0	3	0	0	0	0	0	0	0	0
GCF_000400635.2	NC_021252.1	129921	Actinomycetota	Actinomycetes	Pseudonocardiales	Pseudonocardiaceae	Amycolatopsis	Amycolatopsis keratiniphila	unclassified Amycolatopsis keratiniphila subspecies/strain	0	0	0	0	0	0	0	0	0	0	0	0	0	0	0	0	0	57	0	25	1	0	1	3	2	0
GCF_000400935.1	NC_021280.1	1276227	Mycoplasmatota	Mollicutes	Entomoplasmatales	Spiroplasmataceae	Spiroplasma	Spiroplasma chrysopicola	Spiroplasma chrysopicola DF-1	0	0	0	0	0	0	0	0	0	0	0	0	0	0	0	0	0	4	0	1	0	0	0	0	0	0
GCF_000400855.1	NC_021283.1	1116211	Mycoplasmatota	Mollicutes	Mycoplasmatales	Mycoplasmataceae	Mesomycoplasma	Mesomycoplasma hyopneumoniae	Mesomycoplasma hyopneumoniae 168	0	0	0	0	0	0	0	0	0	0	0	0	0	0	0	0	0	0	0	0	0	0	0	0	1	0
GCF_000400955.1	NC_021284.1	1276229	Mycoplasmatota	Mollicutes	Entomoplasmatales	Spiroplasmataceae	Spiroplasma	Spiroplasma syrphidicola	Spiroplasma syrphidicola EA-1	0	0	0	0	0	0	0	0	0	0	0	0	0	0	0	0	0	4	0	1	0	0	0	0	0	0
GCF_000402035.1	NC_021287.1	758793	Pseudomonadota	Betaproteobacteria	Burkholderiales	Burkholderiaceae	Caballeronia	Caballeronia insecticola	unclassified Caballeronia insecticola subspecies/strain	0	0	0	0	0	0	0	0	0	0	0	0	0	0	0	0	0	16	0	4	0	0	0	2	3	0
GCF_000402035.1	NC_021288.1	758793	Pseudomonadota	Betaproteobacteria	Burkholderiales	Burkholderiaceae	Caballeronia	Caballeronia insecticola	unclassified Caballeronia insecticola subspecies/strain	0	0	0	0	0	0	0	0	0	0	0	0	0	0	0	0	0	14	0	7	0	0	0	0	0	0
GCF_000319575.2	NC_021291.1	1260251	Pseudomonadota	Gammaproteobacteria	Chromatiales	Ectothiorhodospiraceae	Spiribacter	Spiribacter salinus	Spiribacter salinus M19-40	0	0	0	0	0	0	0	0	0	0	0	0	0	0	0	0	0	4	0	8	0	0	0	1	0	0
GCF_000402035.1	NC_021294.1	758793	Pseudomonadota	Betaproteobacteria	Burkholderiales	Burkholderiaceae	Caballeronia	Caballeronia insecticola	unclassified Caballeronia insecticola subspecies/strain	0	0	0	0	0	0	0	0	0	0	0	0	0	0	0	0	0	10	0	3	0	0	0	0	0	0
GCF_000404185.1	NC_021352.1	1232383	Actinomycetota	Actinomycetes	Mycobacteriales	Corynebacteriaceae	Corynebacterium	Corynebacterium glutamicum	Corynebacterium glutamicum SCgG2	0	0	0	0	0	0	0	0	0	0	0	0	0	0	0	0	0	13	0	6	0	0	0	1	1	0
GCF_000412675.1	NC_021505.1	1211579	Pseudomonadota	Gammaproteobacteria	Pseudomonadales	Pseudomonadaceae	Pseudomonas	Pseudomonas putida	Pseudomonas putida NBRC 14164	0	0	0	0	0	0	0	0	0	0	0	0	0	0	0	0	0	31	0	12	0	0	0	1	1	0
GCF_000418365.1	NC_021663.1	1200352	Actinomycetota	Actinomycetes	Mycobacteriales	Corynebacteriaceae	Corynebacterium	Corynebacterium terpenotabidum	Corynebacterium terpenotabidum Y-11	0	0	0	0	0	0	0	0	0	0	0	0	0	0	0	0	0	11	0	5	0	0	0	0	0	0
GCF_000439455.1	NC_021833.1	1276221	Mycoplasmatota	Mollicutes	Entomoplasmatales	Spiroplasmataceae	Spiroplasma	Spiroplasma diminutum	Spiroplasma diminutum CUAS-1	0	0	0	0	0	0	0	0	0	0	0	0	0	0	0	0	0	4	0	0	0	0	0	0	1	0
GCF_000439435.1	NC_021846.1	1276220	Mycoplasmatota	Mollicutes	Entomoplasmatales	Spiroplasmataceae	Spiroplasma	Spiroplasma taiwanense	Spiroplasma taiwanense CT-1	0	0	0	0	0	0	0	0	0	0	0	0	0	0	0	0	0	2	0	0	0	0	0	0	0	0
GCF_000439255.1	NC_021870.1	1197719	Pseudomonadota	Gammaproteobacteria	Enterobacterales	Enterobacteriaceae	Salmonella	Salmonella bongori	Salmonella bongori N268-08	1	0	0	0	0	0	0	0	0	0	0	0	0	0	0	0	1	9	0	3	0	0	1	1	3	0
GCF_000439775.1	NC_021880.1	1173064	Pseudomonadota	Alphaproteobacteria	Rickettsiales	Anaplasmataceae	Anaplasma	Anaplasma phagocytophilum	Anaplasma phagocytophilum str. JM	0	0	0	0	0	0	0	0	0	0	0	0	0	0	0	0	0	3	0	0	0	0	0	0	0	0
GCF_000442645.1	NC_021915.1	1224163	Actinomycetota	Actinomycetes	Mycobacteriales	Corynebacteriaceae	Corynebacterium	Corynebacterium maris	Corynebacterium maris DSM 45190	0	0	0	0	0	0	0	0	0	0	0	0	0	0	0	0	0	8	0	3	0	0	0	0	0	0
GCF_000444995.1	NC_022041.1	1367847	Pseudomonadota	Alphaproteobacteria	Rhodobacterales	Paracoccaceae	Paracoccus	Paracoccus aminophilus	Paracoccus aminophilus JCM 7686	0	0	0	0	0	0	0	0	0	0	0	0	0	0	0	0	0	16	0	4	0	0	0	1	0	0
GCF_000447675.1	NC_022097.1	1291379	Spirochaetota	Spirochaetia	Spirochaetales	Treponemataceae	Treponema	Treponema pedis	Treponema pedis str. T A4	0	0	0	0	0	0	0	0	0	0	0	0	0	0	0	0	0	2	0	1	0	0	0	0	1	0
GCF_000155515.2	NC_022112.1	537973	Bacillota	Bacilli	Lactobacillales	Lactobacillaceae	Lacticaseibacillus	Lacticaseibacillus paracasei	Lacticaseibacillus paracasei subsp. paracasei 8700:2	1	0	0	0	0	0	0	0	0	0	0	0	0	0	0	0	1	11	0	4	1	0	0	4	2	0
GCF_000454025.1	NC_022116.1	1221524	Actinomycetota	Actinomycetes	Pseudonocardiales	Pseudonocardiaceae	Amycolatopsis	Amycolatopsis mediterranei	Amycolatopsis mediterranei RB	0	0	0	0	0	0	0	0	0	0	0	0	0	0	0	0	0	89	0	25	1	0	1	2	2	0
GCF_000590555.1	NC_022198.1	1348662	Actinomycetota	Actinomycetes	Mycobacteriales	Corynebacteriaceae	Corynebacterium	Corynebacterium argentoratense	Corynebacterium argentoratense DSM 44202	0	0	0	0	0	0	0	0	0	0	0	0	0	0	0	0	0	5	0	1	0	0	0	0	0	0
GCF_000297055.2	NC_022357.1	1163617	Pseudomonadota	Betaproteobacteria	Nitrosomonadales	Sulfuricellaceae	Sulfuricella	Sulfuricella denitrificans	Sulfuricella denitrificans skB26	0	0	0	0	0	0	0	0	0	0	0	0	0	0	0	0	0	4	0	2	0	0	0	0	0	0
GCF_000468955.1	NC_022369.1	1295826	Bacillota	Bacilli	Lactobacillales	Streptococcaceae	Lactococcus	Lactococcus cremoris	Lactococcus cremoris subsp. cremoris KW2	0	0	0	0	0	0	0	0	0	0	0	0	0	0	0	0	0	9	1	5	0	0	0	1	1	0
GCF_000470775.1	NC_022438.1	1389489	Actinomycetota	Actinomycetes	Micrococcales	Microbacteriaceae	Leifsonia	Leifsonia xyli	Leifsonia xyli subsp. cynodontis DSM 46306	0	0	0	0	0	0	0	0	0	0	0	0	0	0	0	0	0	4	0	2	0	0	0	2	2	0
GCF_000968055.1	NC_022538.1	1318466	Mycoplasmatota	Mollicutes	Acholeplasmatales	Acholeplasmataceae	Alteracholeplasma	Alteracholeplasma palmae	Alteracholeplasma palmae J233	1	0	0	0	0	0	0	0	0	0	0	0	0	0	0	0	1	3	0	2	0	0	4	1	2	0
GCF_000967915.1	NC_022549.1	61635	Mycoplasmatota	Mollicutes	Acholeplasmatales	Acholeplasmataceae	Paracholeplasma	Paracholeplasma brassicae	unclassified Paracholeplasma brassicae subspecies/strain	1	0	0	0	0	0	0	0	0	0	0	0	0	0	0	0	1	5	0	0	0	0	1	1	4	0
GCF_000478885.1	NC_022567.1	1384484	Actinomycetota	Coriobacteriia	Eggerthellales	Eggerthellaceae	Adlercreutzia	Adlercreutzia equolifaciens	Adlercreutzia equolifaciens DSM 19450	0	0	0	0	0	0	0	0	0	0	0	0	0	0	0	0	0	4	0	2	0	0	0	0	0	0
GCF_000473995.1	NC_022571.1	1345695	Bacillota	Clostridia	Eubacteriales	Clostridiaceae	Clostridium	Clostridium saccharobutylicum	Clostridium saccharobutylicum DSM 13864	0	0	0	0	0	0	0	0	0	0	0	0	0	0	0	0	0	8	0	0	0	0	0	1	3	0
GCF_000484535.1	NC_022600.1	1183438	Cyanobacteriota	Cyanophyceae	Gloeobacterales	Gloeobacteraceae	Gloeobacter	Gloeobacter kilaueensis	Gloeobacter kilaueensis JS1	0	0	0	0	0	0	0	0	0	0	0	0	0	0	0	0	0	13	0	5	0	0	0	1	1	0
GCF_000493735.1	NC_022606.1	1266845	Bacillota	Bacilli	Lactobacillales	Carnobacteriaceae	Carnobacterium	Carnobacterium inhibens	Carnobacterium inhibens subsp. gilichinskyi	0	0	0	0	0	0	0	0	0	0	0	0	0	0	0	0	0	11	0	1	0	0	0	0	2	0
GCF_000494755.1	NC_022657.1	1246995	Actinomycetota	Actinomycetes	Micromonosporales	Micromonosporaceae	Actinoplanes	Actinoplanes friuliensis	Actinoplanes friuliensis DSM 7358	0	0	0	0	0	0	0	0	0	0	0	0	0	0	0	0	0	67	0	35	0	0	0	1	2	0
GCF_000157895.3	NC_022663.1	557599	Actinomycetota	Actinomycetes	Mycobacteriales	Mycobacteriaceae	Mycobacterium	Mycobacterium kansasii	Mycobacterium kansasii ATCC 12478	0	0	0	0	0	0	0	0	0	0	0	0	0	0	0	0	0	59	0	27	0	0	0	0	0	0
GCF_000485905.1	NC_022664.1	1335757	Pseudomonadota	Gammaproteobacteria	Chromatiales	Ectothiorhodospiraceae	Spiribacter	Spiribacter curvatus	unclassified Spiribacter curvatus subspecies/strain	0	0	0	0	0	0	0	0	0	0	0	0	0	0	0	0	0	6	0	8	0	0	0	1	0	0
GCF_000504085.1	NC_022792.1	1123383	Thermotogota	Thermotogae	Thermotogales	Thermotogaceae	Pseudothermotoga	Pseudothermotoga elfii	Pseudothermotoga elfii DSM 9442 = NBRC 107921	0	0	0	0	0	0	0	0	0	0	0	0	0	0	0	0	0	5	0	2	0	0	0	1	2	0
GCF_000504105.1	NC_022795.1	1123384	Thermotogota	Thermotogae	Thermotogales	Thermotogaceae	Pseudothermotoga	Pseudothermotoga hypogea	Pseudothermotoga hypogea DSM 11164 = NBRC 106472	0	0	0	0	0	0	0	0	0	0	0	0	0	0	0	0	0	7	0	0	0	0	0	2	2	1
GCF_000590795.1	NC_022905.1	1423891	Pseudomonadota	Alphaproteobacteria	Hyphomicrobiales	Brucellaceae	Brucella	Brucella ceti	Brucella ceti TE10759-12	0	0	0	0	0	0	0	0	0	0	0	0	0	0	0	0	0	14	0	3	0	0	0	0	1	0
GCF_000590795.1	NC_022906.1	1423891	Pseudomonadota	Alphaproteobacteria	Hyphomicrobiales	Brucellaceae	Brucella	Brucella ceti	Brucella ceti TE10759-12	0	0	0	0	0	0	0	0	0	0	0	0	0	0	0	0	0	7	0	2	0	0	0	2	1	0
GCF_000503895.1	NC_022997.1	1029756	Pseudomonadota	Alphaproteobacteria	Hyphomicrobiales	Hyphomicrobiaceae	Hyphomicrobium	Hyphomicrobium nitrativorans	Hyphomicrobium nitrativorans NL23	0	0	0	0	0	0	0	0	0	0	0	0	0	0	0	0	0	15	0	5	0	0	0	0	0	0
GCF_000500935.1	NC_022998.1	1276258	Mycoplasmatota	Mollicutes	Entomoplasmatales	Spiroplasmataceae	Spiroplasma	Spiroplasma apis	Spiroplasma apis B31	0	0	0	0	0	0	0	0	0	0	0	0	0	0	0	0	0	2	0	1	0	0	0	1	2	0
GCF_000504585.2	NC_023018.2	93220	Pseudomonadota	Betaproteobacteria	Burkholderiales	Burkholderiaceae	Pandoraea	Pandoraea pnomenusa	unclassified Pandoraea pnomenusa subspecies/strain	0	0	0	0	0	0	0	0	0	0	0	0	0	0	0	0	0	31	0	11	0	0	0	1	1	0
GCF_000507245.1	NC_023035.1	1307761	Spirochaetota	Spirochaetia	Spirochaetales	Spirochaetaceae	Salinispira	Salinispira pacifica	unclassified Salinispira pacifica subspecies/strain	0	0	0	0	0	0	0	0	0	0	0	0	0	0	0	0	0	10	0	4	0	0	0	1	1	0
GCF_000508245.1	NC_023062.1	1415773	Mycoplasmatota	Mollicutes	Mycoplasmatales	Mycoplasmataceae	Mycoplasma	Mycoplasma ovis	Mycoplasma ovis str. Michigan	0	0	0	0	0	0	0	0	0	0	0	0	0	0	0	0	0	0	0	0	0	0	0	0	0	0
GCF_000508225.1	NC_023063.1	1423892	Pseudomonadota	Alphaproteobacteria	Rickettsiales	Anaplasmataceae	Ehrlichia	Ehrlichia muris	Ehrlichia muris AS145	0	0	0	0	0	0	0	0	0	0	0	0	0	0	0	0	0	5	0	0	0	0	0	0	0	0
GCF_000513295.1	NC_023065.1	1430440	Pseudomonadota	Alphaproteobacteria	Rhodospirillales	Rhodospirillaceae	Magnetospirillum	Magnetospirillum gryphiswaldense	Magnetospirillum gryphiswaldense MSR-1	0	0	0	0	0	0	0	0	0	0	0	0	0	0	0	0	0	14	0	4	0	0	0	0	0	0
GCF_000511355.1	NC_023135.1	999552	Pseudomonadota	Alphaproteobacteria	Rhodobacterales	Roseobacteraceae	Leisingera	Leisingera methylohalidivorans	Leisingera methylohalidivorans DSM 14336	0	0	0	0	0	0	0	0	0	0	0	0	0	0	0	0	0	19	1	7	0	0	0	2	0	0
GCF_000511305.1	NC_023150.1	1435356	Actinomycetota	Actinomycetes	Mycobacteriales	Nocardiaceae	Rhodococcus	Rhodococcus pyridinivorans	Rhodococcus pyridinivorans SB3094	0	0	0	0	0	0	0	0	0	0	0	0	0	0	0	0	0	45	0	12	1	0	0	0	0	0
GCF_000230655.2	NC_023151.1	243274	Thermotogota	Thermotogae	Thermotogales	Thermotogaceae	Thermotoga	Thermotoga maritima	Thermotoga maritima MSB8	0	0	0	0	0	0	0	0	0	0	0	0	0	0	0	0	0	6	0	0	0	0	0	1	2	0
GCF_000828615.1	NZ_AP012273.1	1076588	Pseudomonadota	Gammaproteobacteria	unclassified Gammaproteobacteria order	unclassified Gammaproteobacteria family	Thiolapillus	Thiolapillus brandeum	unclassified Thiolapillus brandeum subspecies/strain	0	0	0	0	0	0	0	0	0	0	0	0	0	0	0	0	0	7	0	2	0	0	0	0	1	0
GCF_001025155.1	NZ_AP012322.1	518635	Actinomycetota	Actinomycetes	Bifidobacteriales	Bifidobacteriaceae	Bifidobacterium	Bifidobacterium angulatum	Bifidobacterium angulatum DSM 20098 = JCM 7096	0	0	0	0	0	0	0	0	0	0	0	0	0	0	0	0	0	3	0	1	0	0	0	0	1	0
GCF_001025195.1	NZ_AP012325.1	566552	Actinomycetota	Actinomycetes	Bifidobacteriales	Bifidobacteriaceae	Bifidobacterium	Bifidobacterium catenulatum	Bifidobacterium catenulatum DSM 16992 = JCM 1194 = LMG 11043	0	0	0	0	0	0	0	0	0	0	0	0	0	0	0	0	0	3	0	1	0	0	0	0	0	0
GCF_001042635.1	NZ_AP012331.1	1150461	Actinomycetota	Actinomycetes	Bifidobacteriales	Bifidobacteriaceae	Bifidobacterium	Bifidobacterium scardovii	Bifidobacterium scardovii JCM 12489 = DSM 13734	0	0	0	0	0	0	0	0	0	0	0	0	0	0	0	0	0	3	0	2	0	0	0	0	1	0
GCF_001042675.1	NZ_AP012333.1	864564	Actinomycetota	Actinomycetes	Bifidobacteriales	Bifidobacteriaceae	Parascardovia	Parascardovia denticolens	Parascardovia denticolens DSM 10105 = JCM 12538	0	0	0	0	0	0	1	0	0	0	0	0	0	0	0	0	0	2	1	2	0	0	1	1	1	0
GCF_000829055.1	NZ_AP012544.1	1423732	Bacillota	Bacilli	Lactobacillales	Lactobacillaceae	Lacticaseibacillus	Lacticaseibacillus casei	Lacticaseibacillus casei DSM 20011 = JCM 1134 = ATCC 393	0	0	0	0	0	0	0	0	0	0	0	0	0	0	0	0	1	8	0	0	1	0	0	1	1	0
GCF_001547735.1	NZ_AP013035.1	1298851	Aquificota	Aquificae	Aquificales	unclassified Aquificales family	Thermosulfidibacter	Thermosulfidibacter takaii	Thermosulfidibacter takaii ABI70S6	0	0	0	0	0	0	0	0	0	0	0	0	0	0	0	0	0	3	0	0	0	0	0	0	0	1
GCF_012871055.1	NZ_AP013103.1	1275962	Pseudomonadota	Alphaproteobacteria	Hyphomicrobiales	Nitrobacteraceae	Bradyrhizobium	Bradyrhizobium elkanii	Bradyrhizobium elkanii USDA 61	0	0	0	0	0	0	0	0	0	0	0	0	0	0	0	0	0	80	0	21	0	0	0	2	1	0
GCF_000828675.1	NZ_AP014510.1	1408160	Thermotogota	Thermotogae	Thermotogales	Thermotogaceae	Thermotoga	Thermotoga profunda	Thermotoga profunda AZM34c06	0	0	0	0	0	0	0	0	0	0	0	0	0	0	0	0	0	6	0	0	0	0	0	2	3	1
GCF_002369955.1	NZ_AP014564.1	242600	Bacteroidota	Flavobacteriia	Flavobacteriales	Ichthyobacteriaceae	Ichthyobacterium	Ichthyobacterium seriolicida	unclassified Ichthyobacterium seriolicida subspecies/strain	0	0	0	0	0	0	0	0	0	0	0	0	0	0	0	0	0	1	0	0	0	0	0	0	0	0
GCF_000828895.1	NZ_AP014568.1	1458425	Pseudomonadota	Betaproteobacteria	Burkholderiales	Comamonadaceae	Serpentinimonas	Serpentinimonas raichei	unclassified Serpentinimonas raichei subspecies/strain	0	0	0	0	0	0	0	0	0	0	0	0	0	0	0	0	0	9	0	2	0	0	0	1	0	0
GCF_000828915.1	NZ_AP014569.1	1458426	Pseudomonadota	Betaproteobacteria	Burkholderiales	Comamonadaceae	Serpentinimonas	Serpentinimonas maccroryi	unclassified Serpentinimonas maccroryi subspecies/strain	0	0	0	0	0	0	0	0	0	0	0	0	0	0	0	0	0	7	0	0	0	0	0	1	0	0
GCF_002355215.1	NZ_AP014612.1	1111760	Bacillota	Bacilli	Lactobacillales	Streptococcaceae	Streptococcus	Streptococcus troglodytae	unclassified Streptococcus troglodytae subspecies/strain	0	0	0	0	0	0	0	0	0	0	0	0	0	0	0	0	0	10	1	2	0	0	0	0	0	0
GCF_002370525.2	NZ_AP014630.1	106649	Pseudomonadota	Gammaproteobacteria	Moraxellales	Moraxellaceae	Acinetobacter	Acinetobacter guillouiae	unclassified Acinetobacter guillouiae subspecies/strain	0	0	0	0	0	0	0	0	0	0	0	0	0	0	0	0	0	23	0	12	0	0	0	0	0	0
GCF_001547935.1	NZ_AP014635.1	1435069	Pseudomonadota	Gammaproteobacteria	Vibrionales	Vibrionaceae	Vibrio	Vibrio tritonius	unclassified Vibrio tritonius subspecies/strain	0	0	0	0	0	0	0	0	0	0	0	0	0	0	0	0	0	6	0	4	0	0	0	0	0	0
GCF_001547935.1	NZ_AP014636.1	1435069	Pseudomonadota	Gammaproteobacteria	Vibrionales	Vibrionaceae	Vibrio	Vibrio tritonius	unclassified Vibrio tritonius subspecies/strain	0	0	0	0	0	0	0	0	0	0	0	0	0	0	0	0	1	5	1	3	0	1	1	1	1	1
GCF_002142475.1	NZ_AP014638.1	411966	Cyanobacteriota	Cyanophyceae	Pseudanabaenales	Leptolyngbyaceae	Leptolyngbya	Leptolyngbya boryana	Leptolyngbya boryana IAM M-101	0	0	0	0	0	0	0	0	0	0	0	0	0	0	0	0	0	18	0	1	0	0	0	1	2	0
GCF_000828475.1	NZ_AP014648.1	1384459	Pseudomonadota	Alphaproteobacteria	Hyphomicrobiales	Hyphomicrobiaceae	Methyloceanibacter	Methyloceanibacter caenitepidi	unclassified Methyloceanibacter caenitepidi subspecies/strain	0	0	0	0	0	0	0	0	0	0	0	0	0	0	0	0	0	15	0	5	0	0	0	0	0	0
GCF_001547975.1	NZ_AP014657.1	2094	Mycoplasmatota	Mollicutes	Mycoplasmatales	Mycoplasmataceae	Mycoplasmopsis	Mycoplasmopsis arginini	unclassified Mycoplasmopsis arginini subspecies/strain	0	0	0	0	0	0	0	0	0	0	0	0	0	0	0	0	0	0	0	0	0	0	0	0	0	0
GCF_000829395.1	NZ_AP014680.1	1291742	Bacillota	Bacilli	Lactobacillales	Lactobacillaceae	Paucilactobacillus	Paucilactobacillus hokkaidonensis	Paucilactobacillus hokkaidonensis JCM 18461	1	0	0	0	0	0	0	0	0	0	0	0	0	0	0	0	1	17	0	4	0	0	0	2	2	1
GCF_001547995.1	NZ_AP014690.1	1231624	Pseudomonadota	Alphaproteobacteria	Rhodospirillales	Acetobacteraceae	Asaia	Asaia bogorensis	Asaia bogorensis NBRC 16594	0	0	0	0	0	0	0	0	0	0	0	0	0	0	0	0	0	23	0	13	0	0	0	1	1	0
GCF_002355475.1	NZ_AP014862.1	1149133	Pseudomonadota	Gammaproteobacteria	Pseudomonadales	Pseudomonadaceae	Pseudomonas	Pseudomonas furukawaii	unclassified Pseudomonas furukawaii subspecies/strain	0	0	0	0	0	0	0	0	0	0	0	0	0	0	0	0	0	41	0	19	0	0	0	2	1	0
GCF_002355735.1	NZ_AP014879.1	1620215	Pseudomonadota	Gammaproteobacteria	Acidiferrobacterales	Acidiferrobacteraceae	Sulfuricaulis	Sulfuricaulis limicola	unclassified Sulfuricaulis limicola subspecies/strain	0	0	0	0	0	0	0	0	0	0	0	0	0	0	0	0	0	6	0	2	0	0	0	0	0	0
GCF_001544015.1	NZ_AP014924.1	1555112	Bacillota	Limnochordia	Limnochordales	Limnochordaceae	Limnochorda	Limnochorda pilosa	unclassified Limnochorda pilosa subspecies/strain	0	0	0	0	0	0	0	0	0	0	0	0	0	0	0	0	0	23	0	3	0	0	0	1	2	0
GCF_002355415.1	NZ_AP014936.1	1675686	Pseudomonadota	Gammaproteobacteria	Acidiferrobacterales	Acidiferrobacteraceae	Sulfurifustis	Sulfurifustis variabilis	unclassified Sulfurifustis variabilis subspecies/strain	0	0	0	0	0	0	0	0	0	0	0	0	0	0	0	0	0	10	0	2	0	0	0	0	0	0
GCF_002355975.1	NZ_AP014940.1	69	Pseudomonadota	Gammaproteobacteria	Xanthomonadales	Xanthomonadaceae	Lysobacter	Lysobacter enzymogenes	unclassified Lysobacter enzymogenes subspecies/strain	0	0	0	0	0	0	0	0	0	0	0	0	0	0	0	0	0	21	0	9	0	0	0	1	1	0
GCF_001548275.1	NZ_AP014945.1	1653476	Thermodesulfobacteriota	Thermodesulfobacteria	Thermodesulfobacteriales	Thermodesulfobacteriaceae	Caldimicrobium	Caldimicrobium thiodismutans	unclassified Caldimicrobium thiodismutans subspecies/strain	0	0	0	0	0	0	0	0	0	0	0	0	0	0	0	0	0	1	0	0	0	0	0	0	0	0
GCF_002355335.1	NZ_AP014946.1	1333996	Pseudomonadota	Alphaproteobacteria	Hyphomicrobiales	Nitrobacteraceae	Variibacter	Variibacter gotjawalensis	unclassified Variibacter gotjawalensis subspecies/strain	0	0	0	0	0	0	0	0	0	0	0	0	0	0	0	0	0	42	0	13	0	0	0	1	1	0
GCF_002355375.1	NZ_AP017312.1	1500254	Bacillota	Bacilli	Bacillales	Paenibacillaceae	Aneurinibacillus	Aneurinibacillus soli	unclassified Aneurinibacillus soli subspecies/strain	0	0	0	0	0	0	0	0	0	0	0	0	0	0	0	0	0	17	0	2	0	0	0	0	1	0
GCF_002355435.1	NZ_AP017313.1	1550579	Bacteroidota	Sphingobacteriia	Sphingobacteriales	Sphingobacteriaceae	Mucilaginibacter	Mucilaginibacter gotjawali	unclassified Mucilaginibacter gotjawali subspecies/strain	1	0	0	0	0	0	0	0	0	0	0	0	0	0	0	0	1	29	0	4	0	0	1	2	1	0
GCF_002355155.1	NZ_AP017369.1	2506452	Actinomycetota	Actinomycetes	Mycobacteriales	Corynebacteriaceae	Corynebacterium	Corynebacterium suranareeae	unclassified Corynebacterium suranareeae subspecies/strain	0	0	0	0	0	0	0	0	0	0	0	0	0	0	0	0	0	15	0	6	0	0	0	1	1	0
GCF_002356555.2	NZ_AP017372.2	1052	Pseudomonadota	Gammaproteobacteria	Chromatiales	Ectothiorhodospiraceae	Halorhodospira	Halorhodospira halochloris	unclassified Halorhodospira halochloris subspecies/strain	0	0	0	0	0	0	0	0	0	0	0	0	0	0	0	0	0	9	0	1	0	0	0	0	0	0
GCF_002355595.1	NZ_AP017422.1	477680	Bacteroidota	Chitinophagia	Chitinophagales	Chitinophagaceae	Filimonas	Filimonas lacunae	unclassified Filimonas lacunae subspecies/strain	0	0	1	0	0	0	0	0	0	0	0	0	0	0	0	0	1	57	0	7	2	1	3	1	2	2
GCF_002356535.2	NZ_AP017423.2	2684212	Pseudomonadota	Gammaproteobacteria	Pseudomonadales	Pseudomonadaceae	Pseudomonas	Pseudomonas izuensis	unclassified Pseudomonas izuensis subspecies/strain	0	0	0	0	0	0	0	0	0	0	0	0	0	0	0	0	0	60	0	10	0	0	0	2	2	0
GCF_002355535.1	NZ_AP017457.1	708131	Actinomycetota	Actinomycetes	Micrococcales	Microbacteriaceae	Aurantimicrobium	Aurantimicrobium minutum	unclassified Aurantimicrobium minutum subspecies/strain	0	0	0	0	0	0	0	0	0	0	0	0	0	0	0	0	0	9	0	1	0	0	0	0	0	0
GCF_016592575.1	NZ_AP017470.1	981385	Acidobacteriota	Holophagae	Thermotomaculales	Thermotomaculaceae	Thermotomaculum	Thermotomaculum hydrothermale	unclassified Thermotomaculum hydrothermale subspecies/strain	0	0	0	0	0	0	0	0	0	0	0	0	0	0	0	0	0	3	0	4	0	0	0	0	0	0
GCF_002355855.1	NZ_AP017655.1	120107	Pseudomonadota	Alphaproteobacteria	Sphingomonadales	Sphingomonadaceae	Sphingobium	Sphingobium cloacae	unclassified Sphingobium cloacae subspecies/strain	0	0	0	0	0	0	0	0	0	0	0	0	0	0	0	0	0	20	0	6	0	0	0	1	0	0
GCF_002356035.1	NZ_AP017900.1	37332	Actinomycetota	Actinomycetes	Mycobacteriales	Nocardiaceae	Nocardia	Nocardia seriolae	unclassified Nocardia seriolae subspecies/strain	0	0	0	0	0	0	0	0	0	0	0	0	0	0	0	0	0	61	0	32	0	0	0	1	2	0
GCF_003584645.1	NZ_AP017928.1	1432792	Pseudomonadota	Gammaproteobacteria	Methylococcales	Methylococcaceae	Methylocaldum	Methylocaldum marinum	unclassified Methylocaldum marinum subspecies/strain	0	0	0	0	0	0	0	0	0	0	0	0	0	0	0	0	0	16	0	6	0	0	0	1	0	0
GCF_002356295.1	NZ_AP018042.1	1717717	Bacteroidota	Bacteroidia	Marinilabiliales	Marinifilaceae	Labilibaculum	Labilibaculum antarcticum	unclassified Labilibaculum antarcticum subspecies/strain	0	0	0	0	0	0	0	0	1	0	0	0	0	0	0	0	1	14	0	4	0	0	1	2	5	1
GCF_003966915.1	NZ_AP018150.1	1553431	Pseudomonadota	Betaproteobacteria	Burkholderiales	Burkholderiaceae	Mycoavidus	Mycoavidus cysteinexigens	unclassified Mycoavidus cysteinexigens subspecies/strain	0	0	0	0	0	0	0	0	0	0	0	0	0	0	0	0	0	2	0	2	0	0	0	0	0	0
GCF_002356315.1	NZ_AP018164.1	722731	Actinomycetota	Actinomycetes	Mycobacteriales	Mycobacteriaceae	Mycobacterium	Mycobacterium shigaense	unclassified Mycobacterium shigaense subspecies/strain	0	0	0	0	0	0	0	0	0	0	0	0	0	0	0	0	0	61	0	26	0	0	0	0	0	0
GCF_002356335.1	NZ_AP018165.1	1520670	Actinomycetota	Actinomycetes	Mycobacteriales	Mycobacteriaceae	Mycobacteroides	[Mycobacterium] stephanolepidis	unclassified [Mycobacterium] stephanolepidis subspecies/strain	0	0	0	0	0	0	0	0	0	0	0	0	0	0	0	0	0	66	0	18	0	0	0	0	0	0
GCF_002370195.2	NZ_AP018335.1	51173	Bacillota	Bacilli	Bacillales	Planococcaceae	Ureibacillus	Ureibacillus thermosphaericus	unclassified Ureibacillus thermosphaericus subspecies/strain	0	0	0	0	0	0	0	0	0	0	0	0	0	0	0	0	0	9	0	3	0	0	0	0	0	0
GCF_003609975.1	NZ_AP018400.1	1917441	Bacillota	Bacilli	Lactobacillales	Streptococcaceae	Streptococcus	Streptococcus ruminantium	unclassified Streptococcus ruminantium subspecies/strain	0	0	0	0	0	0	1	0	0	0	0	0	0	0	0	0	0	3	1	3	1	0	0	2	2	0
GCF_003584745.1	NZ_AP018410.1	1136880	Actinomycetota	Actinomycetes	Mycobacteriales	Mycobacteriaceae	Mycobacterium	Mycobacterium pseudoshottsii	Mycobacterium pseudoshottsii JCM 15466	0	0	0	0	0	0	0	0	0	0	0	0	0	0	0	0	0	53	0	22	0	0	0	0	0	0
GCF_003966975.1	NZ_AP018437.1	913107	Chloroflexota	Anaerolineae	Anaerolineales	Anaerolineaceae	Pelolinea	Pelolinea submarina	unclassified Pelolinea submarina subspecies/strain	0	0	0	0	0	0	0	0	0	0	0	0	0	0	0	0	0	9	0	4	0	0	0	0	0	0
GCF_003966895.1	NZ_AP018449.1	1930071	Bacillota	Negativicutes	Selenomonadales	Sporomusaceae	Methylomusa	Methylomusa anaerophila	unclassified Methylomusa anaerophila subspecies/strain	0	0	0	0	0	0	0	0	0	0	0	0	0	0	0	0	0	20	0	0	0	0	0	0	0	0
GCF_003574215.1	NZ_AP018558.1	297	Pseudomonadota	Hydrogenophilia	Hydrogenophilales	Hydrogenophilaceae	Hydrogenophilus	Hydrogenophilus thermoluteolus	unclassified Hydrogenophilus thermoluteolus subspecies/strain	0	0	0	0	0	0	0	0	0	0	0	0	0	0	0	0	0	4	0	1	0	0	0	0	0	0
GCF_003966625.1	NZ_AP018587.1	29380	Bacillota	Bacilli	Bacillales	Staphylococcaceae	Staphylococcus	Staphylococcus caprae	unclassified Staphylococcus caprae subspecies/strain	0	0	0	0	0	0	0	0	0	0	0	0	0	0	0	0	0	10	0	3	0	0	0	0	0	0
GCF_003967075.1	NZ_AP018664.1	135719	Pseudomonadota	Alphaproteobacteria	Sphingomonadales	Sphingomonadaceae	Sphingobium	Sphingobium amiense	unclassified Sphingobium amiense subspecies/strain	0	0	0	0	0	0	0	0	0	0	0	0	0	0	0	0	0	37	0	9	0	0	0	2	0	0
GCF_002218045.2	NZ_AP018685.1	76258	Pseudomonadota	Gammaproteobacteria	Vibrionales	Vibrionaceae	Vibrio	Vibrio rumoiensis	unclassified Vibrio rumoiensis subspecies/strain	0	0	0	0	0	0	0	0	0	0	0	0	0	0	0	0	0	4	0	2	0	0	0	0	0	0
GCF_002218045.2	NZ_AP018686.1	76258	Pseudomonadota	Gammaproteobacteria	Vibrionales	Vibrionaceae	Vibrio	Vibrio rumoiensis	unclassified Vibrio rumoiensis subspecies/strain	0	0	0	0	0	0	0	0	0	0	0	0	0	0	2	0	1	5	2	3	1	1	0	2	3	2
GCF_002157735.2	NZ_AP018689.1	1891186	Pseudomonadota	Gammaproteobacteria	Vibrionales	Vibrionaceae	Vibrio	Vibrio aphrogenes	unclassified Vibrio aphrogenes subspecies/strain	0	0	0	0	0	0	0	0	0	0	0	0	0	0	0	0	0	3	0	0	0	0	0	0	0	0
GCF_002157735.2	NZ_AP018690.1	1891186	Pseudomonadota	Gammaproteobacteria	Vibrionales	Vibrionaceae	Vibrio	Vibrio aphrogenes	unclassified Vibrio aphrogenes subspecies/strain	0	0	0	0	0	0	0	0	0	0	0	0	0	0	0	0	0	0	0	2	0	0	0	2	2	1
GCF_014701195.1	NZ_AP018712.1	2108365	Thermotogota	Thermotogae	Petrotogales	Petrotogaceae	Tepiditoga	Tepiditoga spiralis	unclassified Tepiditoga spiralis subspecies/strain	0	0	0	0	0	0	0	0	0	0	0	0	0	0	0	0	0	4	0	1	0	0	0	0	1	0
GCF_003967275.1	NZ_AP018721.1	1914471	Pseudomonadota	Betaproteobacteria	Nitrosomonadales	Thiobacillaceae	Sulfuritortus	Sulfuritortus calidifontis	unclassified Sulfuritortus calidifontis subspecies/strain	0	0	0	0	0	0	0	0	0	0	0	0	0	0	0	0	0	7	0	2	0	0	0	0	0	0
GCF_004001325.1	NZ_AP018722.1	2211106	Pseudomonadota	Gammaproteobacteria	Thiotrichales	Piscirickettsiaceae	Thiomicrorhabdus	Thiomicrorhabdus aquaedulcis	unclassified Thiomicrorhabdus aquaedulcis subspecies/strain	0	0	0	0	0	0	0	0	0	0	0	0	0	0	0	0	0	5	0	1	0	0	0	0	1	0
GCF_004001245.1	NZ_AP018724.1	1972068	Pseudomonadota	Gammaproteobacteria	Chromatiales	Thioalkalispiraceae	Sulfurivermis	Sulfurivermis fontis	unclassified Sulfurivermis fontis subspecies/strain	0	0	0	0	0	0	0	0	0	0	0	0	0	0	0	0	0	5	0	2	0	0	0	0	0	0
GCF_003967195.1	NZ_AP018725.1	1811807	Pseudomonadota	Gammaproteobacteria	Chromatiales	Granulosicoccaceae	Sulfuriflexus	Sulfuriflexus mobilis	unclassified Sulfuriflexus mobilis subspecies/strain	0	0	0	0	0	0	0	0	0	0	0	0	0	0	0	0	0	6	0	2	0	0	0	0	0	0
GCF_000974685.2	NZ_AP018738.1	1188319	Pseudomonadota	Betaproteobacteria	Nitrosomonadales	Gallionellaceae	Ferriphaselus	Ferriphaselus amnicola	unclassified Ferriphaselus amnicola subspecies/strain	0	0	0	0	0	0	0	0	0	0	0	0	0	0	0	0	0	4	0	3	0	0	0	0	0	0
GCF_003609995.1	NZ_AP018786.1	2494234	Pseudomonadota	Betaproteobacteria	Burkholderiales	Sutterellaceae	Sutterella	Sutterella megalosphaeroides	unclassified Sutterella megalosphaeroides subspecies/strain	0	0	0	0	0	0	0	0	0	0	0	0	0	0	0	0	0	2	0	2	0	0	0	0	0	0
GCF_003966655.1	NZ_AP018795.1	1232575	Pseudomonadota	Acidithiobacillia	Acidithiobacillales	Acidithiobacillaceae	Acidithiobacillus	Acidithiobacillus ferridurans	unclassified Acidithiobacillus ferridurans subspecies/strain	0	0	0	0	0	0	0	0	0	0	0	0	0	0	0	0	0	11	0	0	0	0	0	0	0	0
GCF_003966715.1	NZ_AP018907.1	2233851	Pseudomonadota	Alphaproteobacteria	Hyphomicrobiales	Blastochloridaceae	Blastochloris	Blastochloris tepida	unclassified Blastochloris tepida subspecies/strain	0	0	0	0	0	0	0	0	0	0	0	0	0	0	0	0	0	16	0	3	0	0	0	1	0	0
GCF_003945385.1	NZ_AP018920.1	2074	Actinomycetota	Actinomycetes	Pseudonocardiales	Pseudonocardiaceae	Pseudonocardia	Pseudonocardia autotrophica	unclassified Pseudonocardia autotrophica subspecies/strain	0	0	0	0	0	0	0	0	0	0	0	0	0	0	0	0	0	68	0	22	0	0	0	2	4	0
GCF_003610015.1	NZ_AP018933.1	33074	Pseudomonadota	Gammaproteobacteria	Oceanospirillales	Halomonadaceae	Zymobacter	Zymobacter palmae	unclassified Zymobacter palmae subspecies/strain	0	0	0	0	0	0	0	0	0	0	0	0	0	0	0	0	0	9	0	5	0	0	0	1	1	0
GCF_003925935.1	NZ_AP018940.1	2113	Mycoplasmatota	Mollicutes	Mycoplasmatales	Mycoplasmataceae	Mycoplasmopsis	Mycoplasmopsis californica	unclassified Mycoplasmopsis californica subspecies/strain	0	0	0	0	0	0	0	0	0	0	0	0	0	0	0	0	0	0	0	0	0	0	0	0	0	0
GCF_003945365.1	NZ_AP019004.1	33025	Bacillota	Negativicutes	Acidaminococcales	Acidaminococcaceae	Phascolarctobacterium	Phascolarctobacterium faecium	unclassified Phascolarctobacterium faecium subspecies/strain	0	0	0	0	0	0	0	0	0	0	0	0	0	0	0	0	0	6	0	1	0	0	0	0	0	0
GCF_009176645.1	NZ_AP019007.1	2478464	Pseudomonadota	Gammaproteobacteria	Enterobacterales	Enterobacteriaceae	Enterobacter	Enterobacter oligotrophicus	unclassified Enterobacter oligotrophicus subspecies/strain	1	0	0	0	0	0	0	0	0	0	0	0	0	0	0	0	1	16	1	6	1	2	1	2	3	1
GCF_003945325.1	NZ_AP019307.1	1804624	Actinomycetota	Actinomycetes	Propionibacteriales	Nocardioidaceae	Nocardioides	Nocardioides baekrokdamisoli	unclassified Nocardioides baekrokdamisoli subspecies/strain	0	0	0	0	0	0	0	0	0	0	0	0	0	0	0	0	1	24	0	11	0	0	0	1	1	0
GCF_003945345.1	NZ_AP019308.1	1712516	Bacillota	Bacilli	Bacillales	Paenibacillaceae	Paenibacillus	Paenibacillus baekrokdamisoli	unclassified Paenibacillus baekrokdamisoli subspecies/strain	0	0	0	0	0	0	0	0	0	0	0	0	0	0	0	0	1	40	0	9	1	0	0	1	9	1
GCF_003925875.1	NZ_AP019309.1	2487118	Bacillota	Erysipelotrichia	Erysipelotrichales	Erysipelotrichaceae	Intestinibaculum	Intestinibaculum porci	unclassified Intestinibaculum porci subspecies/strain	0	0	0	0	0	0	0	0	0	0	0	0	0	0	0	0	0	3	0	0	0	0	0	0	1	0
GCF_009936155.1	NZ_AP019312.1	394935	Pseudomonadota	Betaproteobacteria	Neisseriales	Chromobacteriaceae	Chromobacterium	Chromobacterium haemolyticum	unclassified Chromobacterium haemolyticum subspecies/strain	0	0	0	0	0	0	0	0	0	0	0	0	0	0	0	0	0	14	0	11	0	0	0	1	1	0
GCF_003966955.1	NZ_AP019367.1	2003188	Actinomycetota	Coriobacteriia	Coriobacteriales	Atopobiaceae	Parolsenella	Parolsenella catena	unclassified Parolsenella catena subspecies/strain	0	0	0	0	0	0	0	0	0	0	0	0	0	0	0	0	0	8	0	1	0	0	0	1	0	0
GCF_004295585.1	NZ_AP019400.1	2507935	Bacillota	Bacilli	Bacillales	Paenibacillaceae	Cohnella	Cohnella abietis	unclassified Cohnella abietis subspecies/strain	0	0	0	0	0	0	0	0	0	0	0	0	0	0	0	0	0	36	0	7	0	0	1	2	7	1
GCF_018324385.1	NZ_AP019536.1	1682490	Pseudomonadota	Betaproteobacteria	Nitrosomonadales	Gallionellaceae	Ferrigenium	Ferrigenium kumadai	unclassified Ferrigenium kumadai subspecies/strain	0	0	0	0	0	0	0	0	0	0	0	0	0	0	0	0	0	4	0	3	0	0	0	0	0	0
GCF_009936215.1	NZ_AP019551.1	1441386	Thermotogota	Thermotogae	Mesoaciditogales	Mesoaciditogaceae	Athalassotoga	Athalassotoga saccharophila	unclassified Athalassotoga saccharophila subspecies/strain	0	0	0	0	0	0	0	0	0	0	0	0	0	0	0	0	0	8	0	0	0	0	0	1	5	0
GCF_007035805.1	NZ_AP019630.1	61645	Pseudomonadota	Gammaproteobacteria	Enterobacterales	Enterobacteriaceae	Enterobacter	Enterobacter asburiae	unclassified Enterobacter asburiae subspecies/strain	1	0	0	0	0	0	0	0	0	0	0	0	0	0	0	0	1	20	0	5	0	0	1	1	5	0
GCF_009938185.1	NZ_AP019651.1	2572923	Pseudomonadota	Gammaproteobacteria	Vibrionales	Vibrionaceae	Vibrio	Vibrio taketomensis	unclassified Vibrio taketomensis subspecies/strain	0	0	0	0	0	0	0	0	0	0	0	0	0	0	0	0	1	4	0	2	0	0	0	2	1	0
GCF_009938185.1	NZ_AP019652.1	2572923	Pseudomonadota	Gammaproteobacteria	Vibrionales	Vibrionaceae	Vibrio	Vibrio taketomensis	unclassified Vibrio taketomensis subspecies/strain	0	0	0	0	0	0	0	0	0	0	0	0	0	0	0	0	0	4	1	2	0	0	0	3	2	1
GCF_009938205.1	NZ_AP019654.1	1381081	Pseudomonadota	Gammaproteobacteria	Vibrionales	Vibrionaceae	Vibrio	Vibrio panuliri	unclassified Vibrio panuliri subspecies/strain	0	0	0	0	0	0	0	0	0	0	0	0	0	0	0	0	0	4	0	2	0	0	0	3	2	0
GCF_009938205.1	NZ_AP019655.1	1381081	Pseudomonadota	Gammaproteobacteria	Vibrionales	Vibrionaceae	Vibrio	Vibrio panuliri	unclassified Vibrio panuliri subspecies/strain	0	0	0	0	0	0	0	0	0	0	0	0	0	0	0	0	0	3	0	3	0	0	0	1	1	1
GCF_009938225.1	NZ_AP019657.1	265668	Pseudomonadota	Gammaproteobacteria	Vibrionales	Vibrionaceae	Vibrio	Vibrio ponticus	unclassified Vibrio ponticus subspecies/strain	0	0	0	0	0	0	0	0	0	0	0	0	0	0	0	0	1	5	0	1	0	0	1	1	2	0
GCF_009938225.1	NZ_AP019658.1	265668	Pseudomonadota	Gammaproteobacteria	Vibrionales	Vibrionaceae	Vibrio	Vibrio ponticus	unclassified Vibrio ponticus subspecies/strain	0	0	0	0	0	0	0	0	0	0	0	0	0	0	0	0	0	3	1	3	0	0	1	2	1	0
GCF_010537335.1	NZ_AP019711.1	2583452	Bacillota	Erysipelotrichia	Erysipelotrichales	Erysipelotrichaceae	Amedibacterium	Amedibacterium intestinale	unclassified Amedibacterium intestinale subspecies/strain	0	0	0	0	0	0	0	0	0	0	0	0	0	0	0	0	0	2	0	2	0	0	0	0	0	0
GCF_006542645.1	NZ_AP019734.1	2585117	Bacteroidota	Bacteroidia	Bacteroidales	Rikenellaceae	Alistipes	Alistipes onderdonkii	Alistipes onderdonkii subsp. vulgaris	0	0	0	0	0	0	0	0	0	0	0	0	0	0	0	0	0	5	0	0	0	0	0	0	1	0
GCF_006542665.1	NZ_AP019735.1	2585118	Bacteroidota	Bacteroidia	Bacteroidales	Rikenellaceae	Alistipes	Alistipes communis	unclassified Alistipes communis subspecies/strain	0	0	0	0	0	0	0	0	0	0	0	0	0	0	0	0	0	4	0	1	0	0	0	0	0	0
GCF_006542685.1	NZ_AP019736.1	2585119	Bacteroidota	Bacteroidia	Bacteroidales	Rikenellaceae	Alistipes	Alistipes dispar	unclassified Alistipes dispar subspecies/strain	0	0	0	0	0	0	0	0	0	0	0	0	0	0	0	0	0	4	0	1	0	0	0	1	1	0
GCF_006742785.1	NZ_AP019755.1	1444684	Pseudomonadota	Betaproteobacteria	Nitrosomonadales	Nitrosomonadaceae	Nitrosomonas	Nitrosomonas stercoris	unclassified Nitrosomonas stercoris subspecies/strain	0	0	0	0	0	0	0	0	0	0	0	0	0	0	0	0	0	3	0	3	0	0	0	0	0	0
GCF_019669905.1	NZ_AP019777.1	702114	Pseudomonadota	Gammaproteobacteria	Methylococcales	Methylococcaceae	Methylomonas	Methylomonas koyamae	unclassified Methylomonas koyamae subspecies/strain	0	0	0	0	0	0	0	0	0	0	0	0	0	0	0	0	0	7	0	3	0	0	0	1	0	0
GCF_019669985.1	NZ_AP019782.1	1295382	Pseudomonadota	Gammaproteobacteria	Methylococcales	Methylococcaceae	Methylogaea	Methylogaea oryzae	unclassified Methylogaea oryzae subspecies/strain	0	0	0	0	0	0	0	0	0	0	0	0	0	0	0	0	0	5	0	6	0	0	0	0	0	0
GCF_019670005.1	NZ_AP019783.1	1760988	Pseudomonadota	Gammaproteobacteria	Methylococcales	Methylococcaceae	Methylomagnum	Methylomagnum ishizawai	unclassified Methylomagnum ishizawai subspecies/strain	0	0	0	0	0	0	0	0	0	0	0	0	0	0	0	0	0	4	0	2	0	0	0	0	0	0
GCF_007990505.1	NZ_AP019822.1	157692	Fusobacteriota	Fusobacteriia	Fusobacteriales	Leptotrichiaceae	Pseudoleptotrichia	Pseudoleptotrichia goodfellowii	unclassified Pseudoleptotrichia goodfellowii subspecies/strain	0	0	0	0	0	0	0	0	1	0	0	0	0	0	0	0	1	5	0	1	1	0	0	1	2	0
GCF_007990525.1	NZ_AP019823.1	157688	Fusobacteriota	Fusobacteriia	Fusobacteriales	Leptotrichiaceae	Leptotrichia	Leptotrichia hofstadii	unclassified Leptotrichia hofstadii subspecies/strain	0	0	0	0	0	0	0	0	0	0	0	0	0	0	0	0	0	4	0	2	0	0	0	0	0	0
GCF_008327825.1	NZ_AP019827.1	157691	Fusobacteriota	Fusobacteriia	Fusobacteriales	Leptotrichiaceae	Leptotrichia	Leptotrichia shahii	unclassified Leptotrichia shahii subspecies/strain	0	0	0	0	0	0	0	0	0	0	0	0	0	0	0	0	0	4	0	1	0	0	0	0	0	0
GCF_007990545.2	NZ_AP019829.2	157687	Fusobacteriota	Fusobacteriia	Fusobacteriales	Leptotrichiaceae	Leptotrichia	Leptotrichia wadei	unclassified Leptotrichia wadei subspecies/strain	0	0	0	0	0	0	0	0	0	0	0	0	0	0	0	0	0	7	0	1	0	0	0	0	0	0
GCF_007990365.1	NZ_AP019831.1	109328	Fusobacteriota	Fusobacteriia	Fusobacteriales	Leptotrichiaceae	Leptotrichia	Leptotrichia trevisanii	unclassified Leptotrichia trevisanii subspecies/strain	0	0	0	0	0	0	0	0	0	0	0	0	0	0	0	0	0	4	0	2	0	0	0	0	0	0
GCF_013340845.1	NZ_AP020335.1	28885	Pseudomonadota	Gammaproteobacteria	Thiotrichales	Piscirickettsiaceae	Hydrogenovibrio	Hydrogenovibrio marinus	unclassified Hydrogenovibrio marinus subspecies/strain	0	0	0	0	0	0	0	0	0	0	0	0	0	0	0	0	0	4	0	1	0	0	0	0	1	0
GCF_009177095.1	NZ_AP021861.1	2650471	Planctomycetota	Planctomycetia	Pirellulales	Lacipirellulaceae	Lacipirellula	Lacipirellula parvula	unclassified Lacipirellula parvula subspecies/strain	0	0	0	0	0	0	0	0	0	0	0	0	0	0	0	0	0	16	0	12	1	0	0	2	4	0
GCF_026001925.1	NZ_AP021869.1	2077090	Pseudomonadota	Gammaproteobacteria	Vibrionales	Vibrionaceae	Vibrio	Vibrio gangliei	unclassified Vibrio gangliei subspecies/strain	0	0	0	0	0	0	0	0	0	0	0	0	0	0	0	0	0	3	0	1	0	0	0	0	0	0
GCF_026001925.1	NZ_AP021870.1	2077090	Pseudomonadota	Gammaproteobacteria	Vibrionales	Vibrionaceae	Vibrio	Vibrio gangliei	unclassified Vibrio gangliei subspecies/strain	0	0	0	0	0	0	0	0	0	0	0	0	0	0	1	0	1	2	1	1	0	1	1	1	2	1
GCF_009688945.1	NZ_AP021874.1	571177	Thermodesulfobacteriota	Desulfobacteria	Desulfobacterales	Desulfosarcinaceae	Desulfosarcina	Desulfosarcina alkanivorans	unclassified Desulfosarcina alkanivorans subspecies/strain	0	0	0	0	0	0	0	0	0	0	0	0	0	0	0	0	0	19	0	7	0	0	0	0	0	0
GCF_009688965.1	NZ_AP021875.1	947919	Thermodesulfobacteriota	Desulfobacteria	Desulfobacterales	Desulfosarcinaceae	Desulfosarcina	Desulfosarcina widdelii	unclassified Desulfosarcina widdelii subspecies/strain	0	0	0	0	0	0	0	0	0	0	0	0	0	0	0	0	0	28	0	6	0	0	0	0	0	0
GCF_009688985.1	NZ_AP021876.1	885957	Thermodesulfobacteriota	Desulfobacteria	Desulfobacterales	Desulfosarcinaceae	Desulfosarcina	Desulfosarcina ovata	Desulfosarcina ovata subsp. sediminis	0	0	0	0	0	0	0	0	0	0	0	0	0	0	0	0	0	18	0	6	0	0	0	0	0	0
GCF_009937995.1	NZ_AP021881.1	2675298	Pseudomonadota	Betaproteobacteria	Nitrosomonadales	Sulfuricellaceae	Sulfuriferula	Sulfuriferula nivalis	unclassified Sulfuriferula nivalis subspecies/strain	0	0	0	0	0	0	0	0	0	0	0	0	0	0	0	0	0	8	0	2	0	0	0	1	0	0
GCF_009938015.1	NZ_AP021884.1	171865	Pseudomonadota	Betaproteobacteria	Nitrosomonadales	Sulfuricellaceae	Sulfuriferula	Sulfuriferula plumbiphila	unclassified Sulfuriferula plumbiphila subspecies/strain	0	0	0	0	0	0	0	0	0	0	0	0	0	0	0	0	0	10	1	2	0	0	0	0	0	0
GCF_011398155.1	NZ_AP021888.1	2675053	Pseudomonadota	Gammaproteobacteria	Thiotrichales	Piscirickettsiaceae	Thiosulfativibrio	Thiosulfativibrio zosterae	unclassified Thiosulfativibrio zosterae subspecies/strain	0	0	0	0	0	0	0	0	0	0	0	0	0	0	0	0	0	4	0	3	0	0	0	0	0	0
GCF_011398355.1	NZ_AP021889.1	2675054	Pseudomonadota	Gammaproteobacteria	Thiotrichales	Piscirickettsiaceae	Thiosulfatimonas	Thiosulfatimonas sediminis	unclassified Thiosulfatimonas sediminis subspecies/strain	0	0	0	0	0	0	0	0	0	0	0	0	0	0	0	0	0	4	0	2	0	0	0	0	0	0
GCF_009731575.1	NZ_AP021898.1	239935	Verrucomicrobiota	Verrucomicrobiae	Verrucomicrobiales	Akkermansiaceae	Akkermansia	Akkermansia muciniphila	unclassified Akkermansia muciniphila subspecies/strain	0	0	0	0	0	0	0	0	0	0	0	0	0	0	0	0	0	4	0	3	0	0	1	0	1	0
GCF_014169735.1	NZ_AP022254.1	648	Pseudomonadota	Gammaproteobacteria	Aeromonadales	Aeromonadaceae	Aeromonas	Aeromonas caviae	unclassified Aeromonas caviae subspecies/strain	0	0	0	0	0	0	0	0	0	0	0	0	0	0	0	0	0	12	0	4	0	0	0	2	1	0
GCF_013393365.1	NZ_AP022321.1	2682456	Bacillota	Negativicutes	Veillonellales	Veillonellaceae	Veillonella	Veillonella nakazawae	unclassified Veillonella nakazawae subspecies/strain	0	0	0	0	0	0	0	0	0	0	0	0	0	0	0	0	0	2	0	1	0	0	0	0	0	0
GCF_009936335.1	NZ_AP022325.1	33923	Mycoplasmatota	Mollicutes	Mycoplasmatales	Mycoplasmataceae	Mycoplasmopsis	Mycoplasmopsis felis	unclassified Mycoplasmopsis felis subspecies/strain	0	0	0	0	0	0	0	0	0	0	0	0	0	0	0	0	0	0	0	0	0	0	0	0	0	0
GCF_009938305.1	NZ_AP022345.1	1751046	Pseudomonadota	Betaproteobacteria	Rhodocyclales	Fluviibacteraceae	Fluviibacter	Fluviibacter phosphoraccumulans	unclassified Fluviibacter phosphoraccumulans subspecies/strain	0	0	0	0	0	0	0	0	0	0	0	0	0	0	0	0	0	8	0	2	0	0	0	0	0	0
GCF_015137655.1	NZ_AP022508.1	881260	Pseudomonadota	Gammaproteobacteria	Enterobacterales	Enterobacteriaceae	Enterobacter	Enterobacter bugandensis	unclassified Enterobacter bugandensis subspecies/strain	1	0	0	0	0	0	0	0	0	0	0	0	0	0	0	0	1	21	1	6	1	0	1	2	5	1
GCF_015139575.1	NZ_AP022547.1	1134687	Pseudomonadota	Gammaproteobacteria	Enterobacterales	Enterobacteriaceae	Klebsiella	Klebsiella michiganensis	unclassified Klebsiella michiganensis subspecies/strain	0	0	0	0	0	0	0	0	0	0	0	0	0	0	0	0	0	28	1	10	2	2	2	3	5	1
GCF_010726085.1	NZ_AP022560.1	39691	Actinomycetota	Actinomycetes	Mycobacteriales	Mycobacteriaceae	Mycolicibacterium	Mycolicibacterium moriokaense	unclassified Mycolicibacterium moriokaense subspecies/strain	0	0	0	0	0	0	0	0	0	0	0	0	0	0	0	0	0	109	0	50	0	0	0	0	1	0
GCF_010726245.1	NZ_AP022561.1	1799	Actinomycetota	Actinomycetes	Mycobacteriales	Mycobacteriaceae	Mycolicibacterium	Mycolicibacterium aichiense	unclassified Mycolicibacterium aichiense subspecies/strain	0	0	0	0	0	0	0	0	0	0	0	0	0	0	0	0	0	90	0	34	0	0	0	0	1	0
GCF_010726645.1	NZ_AP022563.1	39688	Actinomycetota	Actinomycetes	Mycobacteriales	Mycobacteriaceae	Mycolicibacterium	Mycolicibacterium duvalii	unclassified Mycolicibacterium duvalii subspecies/strain	0	0	0	0	0	0	0	0	0	0	0	0	0	0	0	0	0	102	0	42	0	0	0	0	0	0
GCF_010727325.1	NZ_AP022565.1	67081	Actinomycetota	Actinomycetes	Mycobacteriales	Mycobacteriaceae	Mycolicibacterium	Mycolicibacterium alvei	unclassified Mycolicibacterium alvei subspecies/strain	0	0	0	0	0	0	0	0	0	0	0	0	0	0	0	0	0	83	0	33	0	0	0	0	0	0
GCF_010727475.1	NZ_AP022567.1	53462	Actinomycetota	Actinomycetes	Mycobacteriales	Mycobacteriaceae	Mycolicibacterium	Mycolicibacterium mageritense	unclassified Mycolicibacterium mageritense subspecies/strain	0	0	0	0	0	0	0	0	0	0	0	0	0	0	0	0	0	107	0	40	0	0	0	3	4	0
GCF_010727605.1	NZ_AP022568.1	1784	Actinomycetota	Actinomycetes	Mycobacteriales	Mycobacteriaceae	Mycobacterium	Mycobacterium simiae	unclassified Mycobacterium simiae subspecies/strain	0	0	0	0	0	0	0	0	0	0	0	0	0	0	0	0	0	82	0	36	0	0	0	0	0	0
GCF_010727945.1	NZ_AP022569.1	1775	Actinomycetota	Actinomycetes	Mycobacteriales	Mycobacteriaceae	Mycobacterium	Mycobacterium cookii	unclassified Mycobacterium cookii subspecies/strain	0	0	0	0	0	0	0	0	0	0	0	0	0	0	0	0	0	83	0	35	0	0	0	0	0	0
GCF_010728525.1	NZ_AP022572.1	133549	Actinomycetota	Actinomycetes	Mycobacteriales	Mycobacteriaceae	Mycobacterium	Mycobacterium shottsii	unclassified Mycobacterium shottsii subspecies/strain	0	0	0	0	0	0	0	0	0	0	0	0	0	0	0	0	0	46	0	20	0	0	0	0	0	0
GCF_010729105.1	NZ_AP022573.1	220927	Actinomycetota	Actinomycetes	Mycobacteriales	Mycobacteriaceae	Mycobacterium	Mycobacterium saskatchewanense	unclassified Mycobacterium saskatchewanense subspecies/strain	0	0	0	0	0	0	0	0	0	0	0	0	0	0	0	0	0	99	0	29	0	0	0	0	0	0
GCF_010729305.1	NZ_AP022574.1	216929	Actinomycetota	Actinomycetes	Mycobacteriales	Mycobacteriaceae	Mycolicibacterium	Mycolicibacterium psychrotolerans	unclassified Mycolicibacterium psychrotolerans subspecies/strain	0	0	0	0	0	0	0	0	0	0	0	0	0	0	0	0	0	78	0	24	0	0	0	1	1	0
GCF_010730055.1	NZ_AP022575.1	398694	Actinomycetota	Actinomycetes	Mycobacteriales	Mycobacteriaceae	Mycobacterium	Mycobacterium shinjukuense	unclassified Mycobacterium shinjukuense subspecies/strain	0	0	0	0	0	0	0	0	0	0	0	0	0	0	0	0	0	25	0	14	0	0	0	0	0	0
GCF_010730355.1	NZ_AP022576.1	292462	Actinomycetota	Actinomycetes	Mycobacteriales	Mycobacteriaceae	Mycobacterium	Mycobacterium florentinum	unclassified Mycobacterium florentinum subspecies/strain	0	0	0	0	0	0	0	0	0	0	0	0	0	0	0	0	0	119	0	39	0	0	0	0	0	0
GCF_010731295.1	NZ_AP022579.1	146017	Actinomycetota	Actinomycetes	Mycobacteriales	Mycobacteriaceae	Mycolicibacterium	Mycolicibacterium boenickei	unclassified Mycolicibacterium boenickei subspecies/strain	0	0	0	0	0	0	0	0	0	0	0	0	0	0	0	0	0	90	0	42	0	0	0	1	2	0
GCF_010731535.1	NZ_AP022581.1	169765	Actinomycetota	Actinomycetes	Mycobacteriales	Mycobacteriaceae	Mycobacterium	Mycobacterium lacus	unclassified Mycobacterium lacus subspecies/strain	0	0	0	0	0	0	0	0	0	0	0	0	0	0	0	0	0	38	0	20	0	0	0	0	0	0
GCF_010731595.1	NZ_AP022582.1	386911	Actinomycetota	Actinomycetes	Mycobacteriales	Mycobacteriaceae	Mycobacterium	Mycobacterium seoulense	unclassified Mycobacterium seoulense subspecies/strain	0	0	0	0	0	0	0	0	0	0	0	0	0	0	0	0	0	85	0	31	0	0	0	0	0	0
GCF_010731635.1	NZ_AP022583.1	459858	Actinomycetota	Actinomycetes	Mycobacteriales	Mycobacteriaceae	Mycobacterium	Mycobacterium noviomagense	unclassified Mycobacterium noviomagense subspecies/strain	0	0	0	0	0	0	0	0	0	0	0	0	0	0	0	0	0	63	0	24	0	0	0	0	0	0
GCF_010731695.1	NZ_AP022586.1	758802	Actinomycetota	Actinomycetes	Mycobacteriales	Mycobacteriaceae	Mycolicibacterium	Mycolicibacterium litorale	unclassified Mycolicibacterium litorale subspecies/strain	0	0	0	0	0	0	0	0	0	0	0	0	0	0	0	0	0	90	0	32	0	0	0	0	1	0
GCF_010731715.1	NZ_AP022587.1	470076	Actinomycetota	Actinomycetes	Mycobacteriales	Mycobacteriaceae	Mycobacterium	Mycobacterium stomatepiae	unclassified Mycobacterium stomatepiae subspecies/strain	0	0	0	0	0	0	0	0	0	0	0	0	0	0	0	0	0	84	0	32	0	0	0	0	0	0
GCF_010731735.1	NZ_AP022588.1	1286180	Actinomycetota	Actinomycetes	Mycobacteriales	Mycobacteriaceae	Mycolicibacterium	Mycolicibacterium sediminis	unclassified Mycolicibacterium sediminis subspecies/strain	0	0	0	0	0	0	0	0	0	0	0	0	0	0	0	0	0	105	0	42	0	0	0	1	1	0
GCF_010731755.1	NZ_AP022589.1	1118379	Actinomycetota	Actinomycetes	Mycobacteriales	Mycobacteriaceae	Mycolicibacter	Mycolicibacter minnesotensis	unclassified Mycolicibacter minnesotensis subspecies/strain	0	0	0	0	0	0	0	0	0	0	0	0	0	0	0	0	0	48	0	18	0	0	0	0	0	0
GCF_010731775.1	NZ_AP022590.1	560555	Actinomycetota	Actinomycetes	Mycobacteriales	Mycobacteriaceae	Mycobacterium	Mycobacterium mantenii	unclassified Mycobacterium mantenii subspecies/strain	0	0	0	0	0	0	0	0	0	0	0	0	0	0	0	0	0	100	0	43	0	0	0	0	0	0
GCF_010731795.1	NZ_AP022591.1	1249101	Actinomycetota	Actinomycetes	Mycobacteriales	Mycobacteriaceae	Mycolicibacterium	Mycolicibacterium celeriflavum	unclassified Mycolicibacterium celeriflavum subspecies/strain	0	0	0	0	0	0	0	0	0	0	0	0	0	0	0	0	0	72	0	30	0	0	0	0	1	0
GCF_010731815.2	NZ_AP022593.1	1286181	Actinomycetota	Actinomycetes	Mycobacteriales	Mycobacteriaceae	Mycolicibacterium	Mycolicibacterium arabiense	unclassified Mycolicibacterium arabiense subspecies/strain	0	0	0	0	0	0	0	0	0	0	0	0	0	0	0	0	0	102	0	36	0	0	0	1	2	0
GCF_010731835.1	NZ_AP022594.1	1069220	Actinomycetota	Actinomycetes	Mycobacteriales	Mycobacteriaceae	Mycolicibacillus	Mycolicibacillus koreensis	unclassified Mycolicibacillus koreensis subspecies/strain	0	0	0	0	0	0	0	0	0	0	0	0	0	0	0	0	0	42	0	15	0	0	0	0	0	0
GCF_010731875.1	NZ_AP022595.1	1534348	Actinomycetota	Actinomycetes	Mycobacteriales	Mycobacteriaceae	Mycolicibacterium	Mycolicibacterium sarraceniae	unclassified Mycolicibacterium sarraceniae subspecies/strain	0	0	0	0	0	0	0	0	0	0	0	0	0	0	0	0	0	43	0	25	0	0	0	0	0	0
GCF_010731895.1	NZ_AP022596.1	1534349	Actinomycetota	Actinomycetes	Mycobacteriales	Mycobacteriaceae	Mycolicibacterium	Mycolicibacterium helvum	unclassified Mycolicibacterium helvum subspecies/strain	0	0	0	0	0	0	0	0	0	0	0	0	0	0	0	0	0	82	0	38	0	0	0	1	2	0
GCF_010725725.1	NZ_AP022599.1	36813	Actinomycetota	Actinomycetes	Mycobacteriales	Mycobacteriaceae	Mycolicibacterium	Mycolicibacterium pulveris	unclassified Mycolicibacterium pulveris subspecies/strain	0	0	0	0	0	0	0	0	0	0	0	0	0	0	0	0	0	84	0	35	0	0	0	0	0	0
GCF_010725885.1	NZ_AP022600.1	39695	Actinomycetota	Actinomycetes	Mycobacteriales	Mycobacteriaceae	Mycolicibacterium	Mycolicibacterium tokaiense	unclassified Mycolicibacterium tokaiense subspecies/strain	0	0	0	0	0	0	0	0	0	0	0	0	0	0	0	0	0	81	0	44	0	0	0	2	3	0
GCF_010726955.1	NZ_AP022603.1	1793	Actinomycetota	Actinomycetes	Mycobacteriales	Mycobacteriaceae	Mycolicibacterium	Mycolicibacterium fallax	unclassified Mycolicibacterium fallax subspecies/strain	0	0	0	0	0	0	0	0	0	0	0	0	0	0	0	0	0	47	0	19	0	0	0	0	0	0
GCF_010728155.1	NZ_AP022605.1	126673	Actinomycetota	Actinomycetes	Mycobacteriales	Mycobacteriaceae	Mycolicibacterium	Mycolicibacterium doricum	unclassified Mycolicibacterium doricum subspecies/strain	0	0	0	0	0	0	0	0	0	0	0	0	0	0	0	0	0	26	0	3	0	0	0	0	0	0
GCF_010728725.1	NZ_AP022606.1	43348	Actinomycetota	Actinomycetes	Mycobacteriales	Mycobacteriaceae	Mycobacterium	Mycobacterium branderi	unclassified Mycobacterium branderi subspecies/strain	0	0	0	0	0	0	0	0	0	0	0	0	0	0	0	0	0	75	0	36	0	0	0	0	0	0
GCF_010728925.1	NZ_AP022608.1	1794	Actinomycetota	Actinomycetes	Mycobacteriales	Mycobacteriaceae	Mycolicibacterium	Mycolicibacterium gadium	unclassified Mycolicibacterium gadium subspecies/strain	0	0	0	0	0	0	0	0	0	0	0	0	0	0	0	0	0	103	0	40	0	0	0	0	1	0
GCF_010729485.1	NZ_AP022609.1	29314	Actinomycetota	Actinomycetes	Mycobacteriales	Mycobacteriaceae	Mycolicibacter	Mycolicibacter hiberniae	unclassified Mycolicibacter hiberniae subspecies/strain	0	0	0	0	0	0	0	0	0	0	0	0	0	0	0	0	0	57	0	26	0	0	0	0	0	0
GCF_010729895.1	NZ_AP022612.1	28047	Actinomycetota	Actinomycetes	Mycobacteriales	Mycobacteriaceae	Mycolicibacterium	Mycolicibacterium confluentis	unclassified Mycolicibacterium confluentis subspecies/strain	0	0	0	0	0	0	0	0	0	0	0	0	0	0	0	0	0	93	0	40	0	0	0	0	1	0
GCF_010730195.1	NZ_AP022613.1	44010	Actinomycetota	Actinomycetes	Mycobacteriales	Mycobacteriaceae	Mycobacterium	Mycobacterium conspicuum	unclassified Mycobacterium conspicuum subspecies/strain	0	0	0	0	0	0	0	0	0	0	0	0	0	0	0	0	0	103	0	43	0	0	0	0	0	0
GCF_010730575.1	NZ_AP022614.1	185642	Actinomycetota	Actinomycetes	Mycobacteriales	Mycobacteriaceae	Mycobacterium	Mycobacterium parmense	unclassified Mycobacterium parmense subspecies/strain	0	0	0	0	0	0	0	0	0	0	0	0	0	0	0	0	0	93	0	29	0	0	0	0	0	0
GCF_010730745.1	NZ_AP022615.1	53376	Actinomycetota	Actinomycetes	Mycobacteriales	Mycobacteriaceae	Mycobacterium	Mycobacterium heidelbergense	unclassified Mycobacterium heidelbergense subspecies/strain	0	0	0	0	0	0	0	0	0	0	0	0	0	0	0	0	0	58	0	17	0	0	0	0	0	0
GCF_010731115.1	NZ_AP022616.1	319706	Actinomycetota	Actinomycetes	Mycobacteriales	Mycobacteriaceae	Mycolicibacterium	Mycolicibacterium phocaicum	unclassified Mycolicibacterium phocaicum subspecies/strain	0	0	0	0	0	0	0	0	0	0	0	0	0	0	0	0	0	65	0	27	0	0	0	0	0	0
GCF_010731575.1	NZ_AP022617.1	85693	Actinomycetota	Actinomycetes	Mycobacteriales	Mycobacteriaceae	Mycolicibacterium	Mycolicibacterium monacense	unclassified Mycolicibacterium monacense subspecies/strain	0	0	0	0	0	0	0	0	0	0	0	0	0	0	0	0	0	105	0	41	0	0	0	0	0	0
GCF_010731615.1	NZ_AP022618.1	444597	Actinomycetota	Actinomycetes	Mycobacteriales	Mycobacteriaceae	Mycolicibacterium	Mycolicibacterium insubricum	unclassified Mycolicibacterium insubricum subspecies/strain	0	0	0	0	0	0	0	0	0	0	0	0	0	0	0	0	0	56	0	19	0	0	0	0	0	0
GCF_010731655.1	NZ_AP022619.1	590652	Actinomycetota	Actinomycetes	Mycobacteriales	Mycobacteriaceae	Mycobacterium	Mycobacterium paraseoulense	unclassified Mycobacterium paraseoulense subspecies/strain	0	0	0	0	0	0	0	0	0	0	0	0	0	0	0	0	0	132	0	36	0	0	0	0	0	0
GCF_010731855.1	NZ_AP022620.1	1431246	Actinomycetota	Actinomycetes	Mycobacteriales	Mycobacteriaceae	Mycolicibacterium	Mycolicibacterium anyangense	unclassified Mycolicibacterium anyangense subspecies/strain	0	0	0	0	0	0	0	0	0	0	0	0	0	0	0	0	0	87	0	31	0	0	0	0	1	0
GCF_011397855.1	NZ_AP022642.1	319939	Pseudomonadota	Gammaproteobacteria	Pseudomonadales	Pseudomonadaceae	Pseudomonas	Pseudomonas otitidis	unclassified Pseudomonas otitidis subspecies/strain	0	0	0	0	0	0	0	0	0	0	0	0	0	0	0	0	0	25	0	12	0	0	0	2	0	0
GCF_011397115.1	NZ_AP022822.1	1805431	Bacillota	Bacilli	Lactobacillales	Enterococcaceae	Enterococcus	Enterococcus saigonensis	unclassified Enterococcus saigonensis subspecies/strain	0	0	0	0	0	0	0	0	0	0	0	0	0	0	0	0	0	8	0	1	0	0	0	1	1	0
GCF_014466985.1	NZ_AP022826.1	2706014	Campylobacterota	Epsilonproteobacteria	Nautiliales	Nitratiruptoraceae	Nitrosophilus	Nitrosophilus labii	unclassified Nitrosophilus labii subspecies/strain	0	0	0	0	0	0	0	0	0	0	0	0	0	0	0	0	0	2	0	1	0	0	0	0	0	0
GCF_011405655.1	NZ_AP022829.1	2707299	Actinomycetota	Coriobacteriia	Eggerthellales	Eggerthellaceae	Adlercreutzia	Adlercreutzia hattorii	unclassified Adlercreutzia hattorii subspecies/strain	0	0	0	0	0	0	0	0	0	0	0	0	0	0	0	0	0	4	0	1	0	0	0	0	0	0
GCF_011764505.1	NZ_AP022839.1	2708020	Pseudomonadota	Gammaproteobacteria	Legionellales	Legionellaceae	Legionella	Legionella antarctica	unclassified Legionella antarctica subspecies/strain	0	0	0	0	0	0	0	0	0	0	0	0	0	0	0	0	0	11	0	6	0	0	0	2	0	0
GCF_011399095.1	NZ_AP022843.1	115561	Pseudomonadota	Gammaproteobacteria	Oceanospirillales	Halomonadaceae	Halomonas	Halomonas hydrothermalis	unclassified Halomonas hydrothermalis subspecies/strain	0	0	0	0	0	0	0	0	0	0	0	0	0	0	0	0	0	9	0	4	0	0	0	1	2	0
GCF_015100395.1	NZ_AP022847.1	2714855	Campylobacterota	Epsilonproteobacteria	Nautiliales	Nitratiruptoraceae	Nitrosophilus	Nitrosophilus alvini	unclassified Nitrosophilus alvini subspecies/strain	0	0	0	0	0	0	0	0	0	0	0	0	0	0	0	0	0	2	0	3	0	0	0	0	0	0
GCF_011764585.1	NZ_AP022853.1	2715678	Pseudomonadota	Betaproteobacteria	Nitrosomonadales	Sulfuricellaceae	Sulfurimicrobium	Sulfurimicrobium lacus	unclassified Sulfurimicrobium lacus subspecies/strain	0	0	0	0	0	0	0	0	0	0	0	0	0	0	0	0	0	7	0	2	0	0	0	0	0	0
GCF_011764545.1	NZ_AP022870.1	1076124	Actinomycetota	Actinomycetes	Micromonosporales	Micromonosporaceae	Phytohabitans	Phytohabitans flavus	unclassified Phytohabitans flavus subspecies/strain	0	0	0	0	0	0	0	0	0	0	0	0	0	0	0	0	0	44	0	23	1	0	0	2	3	0
GCF_011764565.1	NZ_AP022871.1	624315	Actinomycetota	Actinomycetes	Micromonosporales	Micromonosporaceae	Phytohabitans	Phytohabitans suffuscus	unclassified Phytohabitans suffuscus subspecies/strain	0	0	0	0	0	0	0	0	0	0	0	0	0	0	0	0	0	58	0	30	2	0	0	2	3	0
GCF_014701235.1	NZ_AP022873.1	2715679	Nitrospirota	Thermodesulfovibrionia	Thermodesulfovibrionales	Dissulfurispiraceae	Dissulfurispira	Dissulfurispira thermophila	unclassified Dissulfurispira thermophila subspecies/strain	0	0	0	0	0	0	0	0	0	0	0	0	0	0	0	0	0	4	0	0	0	0	0	0	0	0
GCF_019670105.1	NZ_AP023032.1	182262	Pseudomonadota	Gammaproteobacteria	Alteromonadales	Alteromonadaceae	Agarivorans	Agarivorans albus	unclassified Agarivorans albus subspecies/strain	0	0	0	0	0	0	0	0	0	0	0	0	0	0	0	0	0	13	0	5	1	0	0	2	2	1
GCF_019670125.1	NZ_AP023033.1	1563703	Pseudomonadota	Gammaproteobacteria	Alteromonadales	Alteromonadaceae	Agarivorans	Agarivorans aestuarii	unclassified Agarivorans aestuarii subspecies/strain	0	0	0	0	0	0	0	0	0	0	0	0	0	0	0	0	0	11	1	5	1	0	0	3	3	2
GCF_013374215.1	NZ_AP023046.1	104628	Campylobacterota	Epsilonproteobacteria	Campylobacterales	Helicobacteraceae	Helicobacter	Helicobacter suis	unclassified Helicobacter suis subspecies/strain	0	0	0	0	0	0	0	0	0	0	0	0	0	0	0	0	0	2	0	1	0	0	0	0	0	0
GCF_014163495.1	NZ_AP023049.1	626932	Bacteroidota	Bacteroidia	Bacteroidales	Rikenellaceae	Alistipes	Alistipes indistinctus	unclassified Alistipes indistinctus subspecies/strain	0	0	0	0	0	0	0	0	1	0	0	0	0	0	0	0	2	7	0	2	1	0	0	1	1	1
GCF_019703835.1	NZ_AP023054.1	1891207	Pseudomonadota	Gammaproteobacteria	Vibrionales	Vibrionaceae	Thaumasiovibrio	Thaumasiovibrio subtropicus	unclassified Thaumasiovibrio subtropicus subspecies/strain	0	0	0	0	0	0	0	0	0	0	0	0	0	0	0	0	0	6	0	0	0	0	0	0	0	0
GCF_019703835.1	NZ_AP023055.1	1891207	Pseudomonadota	Gammaproteobacteria	Vibrionales	Vibrionaceae	Thaumasiovibrio	Thaumasiovibrio subtropicus	unclassified Thaumasiovibrio subtropicus subspecies/strain	0	0	0	0	0	0	0	0	0	0	0	0	0	0	0	0	0	9	1	2	1	0	0	2	2	2
GCF_013030075.1	NZ_AP023069.1	485	Pseudomonadota	Betaproteobacteria	Neisseriales	Neisseriaceae	Neisseria	Neisseria gonorrhoeae	unclassified Neisseria gonorrhoeae subspecies/strain	0	0	0	0	0	0	0	0	0	0	0	0	0	0	0	0	0	2	0	2	0	0	0	1	0	0
GCF_015099595.1	NZ_AP023172.1	334542	Actinomycetota	Actinomycetes	Mycobacteriales	Nocardiaceae	Rhodococcus	Rhodococcus qingshengii	unclassified Rhodococcus qingshengii subspecies/strain	0	0	0	0	0	0	0	0	0	0	0	0	0	0	0	0	0	71	0	26	0	0	0	0	1	0
GCF_013234275.1	NZ_AP023184.1	82977	Pseudomonadota	Gammaproteobacteria	Enterobacterales	Enterobacteriaceae	Buttiauxella	Buttiauxella agrestis	unclassified Buttiauxella agrestis subspecies/strain	0	0	0	0	0	0	0	0	0	0	0	0	0	0	0	0	1	13	1	6	1	2	1	4	4	1
GCF_012767755.2	NZ_AP023189.1	2725477	Pseudomonadota	Gammaproteobacteria	Pseudomonadales	Pseudomonadaceae	Pseudomonas	Pseudomonas tohonis	unclassified Pseudomonas tohonis subspecies/strain	0	0	0	0	0	0	0	0	0	0	0	0	0	0	0	0	0	41	0	13	0	0	0	2	1	0
GCF_016593255.1	NZ_AP023212.1	2740515	Campylobacterota	Epsilonproteobacteria	Campylobacterales	Hydrogenimonaceae	Hydrogenimonas	Hydrogenimonas urashimensis	unclassified Hydrogenimonas urashimensis subspecies/strain	0	0	0	0	0	0	0	0	0	0	0	0	0	0	0	0	0	3	0	2	0	0	0	0	0	0
GCF_015140235.1	NZ_AP023321.1	2780922	Bacillota	Clostridia	Eubacteriales	Oscillospiraceae	Solibaculum	Solibaculum mannosilyticum	unclassified Solibaculum mannosilyticum subspecies/strain	0	0	0	0	0	0	0	0	0	0	0	0	0	0	0	0	0	3	0	0	0	0	0	0	0	0
GCF_015097275.1	NZ_AP023322.1	2751153	Bacteroidota	Bacteroidia	Bacteroidales	Barnesiellaceae	Coprobacter	Coprobacter secundus	Coprobacter secundus subsp. similis	0	0	0	0	0	0	0	0	1	0	0	0	0	0	0	0	1	5	0	2	8	0	5	1	3	1
GCF_018324685.1	NZ_AP023354.1	390989	Actinomycetota	Actinomycetes	Micromonosporales	Micromonosporaceae	Actinocatenispora	Actinocatenispora sera	unclassified Actinocatenispora sera subspecies/strain	0	0	0	0	0	0	0	0	0	0	0	0	0	0	0	0	0	31	0	19	0	0	0	1	2	0
GCF_018324205.1	NZ_AP023356.1	122358	Actinomycetota	Actinomycetes	Micromonosporales	Micromonosporaceae	Actinoplanes	Actinoplanes ianthinogenes	unclassified Actinoplanes ianthinogenes subspecies/strain	0	0	0	0	0	0	0	0	0	0	0	0	0	0	0	0	0	43	0	19	1	0	0	1	1	0
GCF_014191545.1	NZ_AP023361.1	708113	Pseudomonadota	Alphaproteobacteria	Hyphomicrobiales	unclassified Hyphomicrobiales family	Terrihabitans	Terrihabitans soli	unclassified Terrihabitans soli subspecies/strain	0	0	0	0	0	0	0	0	0	0	0	0	0	0	0	0	0	13	0	7	0	0	0	0	0	0
GCF_015097055.1	NZ_AP023366.1	2743772	Bacillota	Bacilli	Bacillales	Alicyclobacillaceae	Effusibacillus	Effusibacillus dendaii	unclassified Effusibacillus dendaii subspecies/strain	0	0	0	0	0	0	0	0	0	0	0	0	0	0	0	0	0	24	0	4	0	0	0	1	1	0
GCF_014218335.1	NZ_AP023367.1	433286	Bacillota	Clostridia	Eubacteriales	Lachnospiraceae	Anaerocolumna	Anaerocolumna cellulosilytica	unclassified Anaerocolumna cellulosilytica subspecies/strain	0	0	0	0	0	0	0	0	1	0	0	0	0	0	0	0	1	10	0	6	1	0	9	1	2	0
GCF_014218355.1	NZ_AP023368.1	1727145	Bacillota	Clostridia	Eubacteriales	Lachnospiraceae	Anaerocolumna	Anaerocolumna chitinilytica	unclassified Anaerocolumna chitinilytica subspecies/strain	0	0	0	0	0	0	0	0	1	0	0	0	0	0	0	0	1	18	0	3	1	0	1	1	2	0
GCF_014192895.1	NZ_AP023394.1	119602	Bacillota	Bacilli	Lactobacillales	Streptococcaceae	Streptococcus	Streptococcus dysgalactiae	Streptococcus dysgalactiae subsp. equisimilis	0	0	0	0	0	0	1	0	0	0	0	0	0	0	0	0	0	4	1	2	1	0	0	2	2	0
GCF_018326305.1	NZ_AP023415.1	2714353	Bacillota	Clostridia	Eubacteriales	Oscillospiraceae	Vescimonas	Vescimonas fastidiosa	unclassified Vescimonas fastidiosa subspecies/strain	0	0	0	0	0	0	0	0	0	0	0	0	0	0	0	0	0	2	0	2	0	0	0	1	1	0
GCF_018408575.1	NZ_AP023418.1	2714355	Bacillota	Clostridia	Eubacteriales	Oscillospiraceae	Vescimonas	Vescimonas coprocola	unclassified Vescimonas coprocola subspecies/strain	0	0	0	0	0	0	0	0	0	0	0	0	0	0	0	0	0	5	0	1	0	0	0	2	2	0
GCF_014701095.1	NZ_AP023439.1	68278	Actinomycetota	Actinomycetes	Kitasatosporales	Streptomycetaceae	Streptomyces	Streptomyces tuirus	unclassified Streptomyces tuirus subspecies/strain	0	0	0	0	0	0	0	0	0	0	0	0	0	0	0	0	0	40	1	6	0	0	0	1	3	0
GCF_014701115.1	NZ_AP023440.1	47760	Actinomycetota	Actinomycetes	Kitasatosporales	Streptomycetaceae	Streptomyces	Streptomyces aurantiacus	unclassified Streptomyces aurantiacus subspecies/strain	0	0	0	0	0	0	0	0	0	0	0	0	0	0	0	0	0	76	0	27	0	0	0	1	2	0
GCF_015097455.1	NZ_AP024085.1	1982626	Bacillota	Erysipelotrichia	Erysipelotrichales	Erysipelotrichaceae	Faecalibacillus	Faecalibacillus intestinalis	unclassified Faecalibacillus intestinalis subspecies/strain	0	0	0	0	0	0	0	0	0	0	0	0	0	0	0	0	0	10	3	3	0	0	0	0	0	0
GCF_019703855.1	NZ_AP024086.1	2772557	Thermodesulfobacteriota	Desulfobulbia	Desulfobulbales	Desulfobulbaceae	Desulfomarina	Desulfomarina profundi	unclassified Desulfomarina profundi subspecies/strain	0	0	0	0	0	0	0	0	0	0	0	0	0	0	0	0	0	7	0	0	0	0	0	0	0	0
GCF_019703875.1	NZ_AP024110.1	2778876	Pseudomonadota	Betaproteobacteria	Nitrosomonadales	Methylophilaceae	Methyloradius	Methyloradius palustris	unclassified Methyloradius palustris subspecies/strain	0	0	0	0	0	0	0	0	0	0	0	0	0	0	0	0	0	9	0	5	0	0	0	1	0	0
GCF_017347565.1	NZ_AP024145.1	1775910	Pseudomonadota	Alphaproteobacteria	Hyphomicrobiales	Methylobacteriaceae	Methylobacterium	Methylobacterium indicum	unclassified Methylobacterium indicum subspecies/strain	0	0	0	0	0	0	0	0	0	0	0	0	0	0	0	0	0	43	0	18	0	0	0	2	1	0
GCF_019670485.1	NZ_AP024165.1	1074311	Pseudomonadota	Gammaproteobacteria	Vibrionales	Vibrionaceae	Vibrio	Vibrio alfacsensis	unclassified Vibrio alfacsensis subspecies/strain	0	0	0	0	0	0	0	0	0	0	0	0	0	0	0	0	0	5	1	0	0	1	0	2	1	1
GCF_019670485.1	NZ_AP024166.1	1074311	Pseudomonadota	Gammaproteobacteria	Vibrionales	Vibrionaceae	Vibrio	Vibrio alfacsensis	unclassified Vibrio alfacsensis subspecies/strain	0	0	0	0	0	0	0	0	0	0	0	0	0	0	0	0	0	7	0	1	0	0	0	1	1	0
GCF_021654855.1	NZ_AP024202.1	2791037	Pseudomonadota	Gammaproteobacteria	Thiotrichales	Piscirickettsiaceae	Thiomicrorhabdus	Thiomicrorhabdus immobilis	unclassified Thiomicrorhabdus immobilis subspecies/strain	0	0	0	0	0	0	0	0	0	0	0	0	0	0	0	0	0	7	0	2	0	0	0	0	1	0
GCF_025998535.1	NZ_AP024233.1	2795293	Thermodesulfobacteriota	Desulfobulbia	Desulfobulbales	Desulfobulbaceae	Desulfolithobacter	Desulfolithobacter dissulfuricans	unclassified Desulfolithobacter dissulfuricans subspecies/strain	0	0	0	0	0	0	0	0	0	0	0	0	0	0	0	0	0	5	0	1	0	1	0	1	0	0
GCF_016756055.1	NZ_AP024251.1	1138383	Actinomycetota	Actinomycetes	Mycobacteriales	Mycobacteriaceae	Mycobacterium	Mycobacterium paraintracellulare	unclassified Mycobacterium paraintracellulare subspecies/strain	0	0	0	0	0	0	0	0	0	0	0	0	0	0	0	0	0	97	0	37	0	0	0	0	0	0
GCF_021654455.1	NZ_AP024276.1	1501662	Bacillota	Bacilli	Lactobacillales	Streptococcaceae	Streptococcus	Streptococcus parasuis	unclassified Streptococcus parasuis subspecies/strain	0	0	0	0	0	0	0	0	0	0	0	0	0	0	0	0	0	3	0	1	0	0	0	0	0	0
GCF_016861545.1	NZ_AP024310.1	110505	Actinomycetota	Actinomycetes	Mycobacteriales	Mycobacteriaceae	Mycobacterium	Mycobacterium heckeshornense	unclassified Mycobacterium heckeshornense subspecies/strain	0	0	0	0	0	0	0	0	0	0	0	0	0	0	0	0	0	72	0	33	0	0	0	0	0	0
GCF_019704135.1	NZ_AP024355.1	2802975	Thermodesulfobacteriota	Desulfuromonadia	Desulfuromonadales	Desulfuromonadaceae	Desulfuromonas	Desulfuromonas versatilis	unclassified Desulfuromonas versatilis subspecies/strain	0	0	0	0	0	0	0	0	0	0	0	0	0	0	0	0	0	10	0	2	0	0	0	0	0	1
GCF_019668505.1	NZ_AP024371.1	47466	Spirochaetota	Spirochaetia	Spirochaetales	Borreliaceae	Borrelia	Borrelia miyamotoi	unclassified Borrelia miyamotoi subspecies/strain	0	0	0	0	0	0	0	0	0	0	0	0	0	0	0	0	0	0	0	0	0	0	0	0	0	0
GCF_016865445.1	NZ_AP024412.1	2735436	Mycoplasmatota	Mollicutes	Acholeplasmatales	Acholeplasmataceae	Mariniplasma	Mariniplasma anaerobium	unclassified Mariniplasma anaerobium subspecies/strain	0	0	0	0	0	0	0	0	0	0	0	0	0	0	0	0	0	5	0	0	0	0	0	0	0	0
GCF_017347585.1	NZ_AP024480.1	2806205	Bacillota	Clostridia	Thermoanaerobacterales	Thermoanaerobacterales Family III. Incertae Sedis	Caldicellulosiruptor	Caldicellulosiruptor diazotrophicus	unclassified Caldicellulosiruptor diazotrophicus subspecies/strain	1	0	0	0	0	0	0	0	0	0	0	0	0	0	0	0	1	4	0	1	2	0	1	1	3	0
GCF_017347605.1	NZ_AP024484.1	2801997	Bacteroidota	Bacteroidia	Bacteroidales	Prevotellaceae	Prevotella	Prevotella herbatica	unclassified Prevotella herbatica subspecies/strain	0	0	0	0	0	0	0	0	0	0	0	0	0	0	0	0	1	5	0	2	0	0	3	1	3	0
GCF_020886695.1	NZ_AP024485.1	2810563	Thermodesulfobacteriota	Desulfovibrionia	Desulfovibrionales	Desulfovibrionaceae	Pseudodesulfovibrio	Pseudodesulfovibrio sediminis	unclassified Pseudodesulfovibrio sediminis subspecies/strain	0	0	0	0	0	0	0	0	0	0	0	0	0	0	0	0	0	3	0	3	0	0	0	0	0	0
GCF_018406465.1	NZ_AP024510.1	1796635	Bacillota	Erysipelotrichia	Erysipelotrichales	Erysipelotrichaceae	Longicatena	Longicatena caecimuris	unclassified Longicatena caecimuris subspecies/strain	0	0	0	0	0	0	0	0	0	0	0	0	0	0	0	0	0	4	0	0	0	0	0	0	0	0
GCF_024346585.1	NZ_AP024523.1	2819619	Bacillota	Bacilli	Lactobacillales	Streptococcaceae	Streptococcus	Streptococcus toyakuensis	unclassified Streptococcus toyakuensis subspecies/strain	0	0	0	0	0	0	0	0	0	0	0	0	0	0	0	0	0	5	0	0	0	0	0	0	0	0
GCF_018409485.1	NZ_AP024524.1	70346	Pseudomonadota	Gammaproteobacteria	Moraxellales	Moraxellaceae	Acinetobacter	Acinetobacter variabilis	unclassified Acinetobacter variabilis subspecies/strain	0	0	0	0	0	0	0	0	0	0	0	0	0	0	0	0	0	11	0	3	0	0	0	0	0	0
GCF_018409545.1	NZ_AP024563.1	553982	Pseudomonadota	Gammaproteobacteria	Chromatiales	Chromatiaceae	Allochromatium	Allochromatium tepidum	unclassified Allochromatium tepidum subspecies/strain	0	0	0	0	0	0	0	0	0	0	0	0	0	0	0	0	0	9	0	1	0	0	0	0	0	0
GCF_018324105.1	NZ_AP024595.1	202951	Pseudomonadota	Gammaproteobacteria	Moraxellales	Moraxellaceae	Acinetobacter	Acinetobacter bouvetii	unclassified Acinetobacter bouvetii subspecies/strain	0	0	0	0	0	0	0	0	0	0	0	0	0	0	0	0	0	15	0	5	0	0	0	0	0	0
GCF_018326425.1	NZ_AP024601.1	1125966	Bacillota	Bacilli	Bacillales	Thermoactinomycetaceae	Polycladomyces	Polycladomyces abyssicola	unclassified Polycladomyces abyssicola subspecies/strain	0	0	0	0	0	0	0	0	0	0	0	0	0	0	0	0	0	21	0	4	0	0	0	1	2	0
GCF_019670705.1	NZ_AP024618.1	1987584	Pseudomonadota	Gammaproteobacteria	Alteromonadales	Shewanellaceae	Shewanella	Shewanella carassii	unclassified Shewanella carassii subspecies/strain	0	0	0	0	0	0	0	0	0	0	0	0	0	0	0	0	0	7	0	6	0	0	0	1	2	0
GCF_019704495.1	NZ_AP024684.1	487698	Pseudomonadota	Gammaproteobacteria	Xanthomonadales	Xanthomonadaceae	Stenotrophomonas	Stenotrophomonas pavanii	unclassified Stenotrophomonas pavanii subspecies/strain	1	0	0	0	0	0	0	0	0	0	0	0	0	0	0	0	1	20	0	7	0	0	0	2	3	0
GCF_019704535.1	NZ_AP024722.1	316	Pseudomonadota	Gammaproteobacteria	Pseudomonadales	Pseudomonadaceae	Stutzerimonas	Stutzerimonas stutzeri	unclassified Stutzerimonas stutzeri subspecies/strain	0	0	0	0	0	0	0	0	0	0	0	0	0	0	0	0	0	22	0	9	0	0	0	2	0	0
GCF_020892115.1	NZ_AP024846.1	29347	Bacillota	Clostridia	Eubacteriales	Lachnospiraceae	Lachnoclostridium	[Clostridium] scindens	unclassified [Clostridium] scindens subspecies/strain	0	0	0	0	0	0	0	0	0	0	0	0	0	0	0	0	0	14	1	1	0	0	0	2	2	0
GCF_019977655.1	NZ_AP024849.1	704125	Bacillota	Clostridia	Eubacteriales	Clostridiaceae	Clostridium	Clostridium gelidum	unclassified Clostridium gelidum subspecies/strain	1	0	0	0	0	0	1	0	0	0	0	0	0	0	0	0	1	11	1	1	0	0	1	4	6	0
GCF_024346675.1	NZ_AP024850.1	875932	Pseudomonadota	Gammaproteobacteria	Vibrionales	Vibrionaceae	Photobacterium	Photobacterium sanguinicancri	unclassified Photobacterium sanguinicancri subspecies/strain	0	0	0	0	0	0	0	0	0	0	0	0	0	0	0	0	0	5	0	3	0	0	0	1	1	0
GCF_024346675.1	NZ_AP024851.1	875932	Pseudomonadota	Gammaproteobacteria	Vibrionales	Vibrionaceae	Photobacterium	Photobacterium sanguinicancri	unclassified Photobacterium sanguinicancri subspecies/strain	1	0	0	0	0	0	0	0	0	0	0	0	0	0	0	0	1	8	0	1	0	0	1	3	2	1
GCF_024346715.1	NZ_AP024852.1	680026	Pseudomonadota	Gammaproteobacteria	Vibrionales	Vibrionaceae	Photobacterium	Photobacterium swingsii	unclassified Photobacterium swingsii subspecies/strain	0	0	0	0	0	0	0	0	0	0	0	0	0	0	0	0	0	5	0	2	0	0	0	1	1	0
GCF_024346715.1	NZ_AP024853.1	680026	Pseudomonadota	Gammaproteobacteria	Vibrionales	Vibrionaceae	Photobacterium	Photobacterium swingsii	unclassified Photobacterium swingsii subspecies/strain	1	0	0	0	0	0	0	0	0	0	0	0	0	0	0	0	1	7	0	2	0	0	1	2	1	0
GCF_024346755.1	NZ_AP024861.1	92172	Pseudomonadota	Gammaproteobacteria	Vibrionales	Vibrionaceae	Vibrio	Vibrio aerogenes	unclassified Vibrio aerogenes subspecies/strain	0	0	0	0	0	0	0	0	0	0	0	0	0	0	0	0	1	11	1	3	0	1	0	1	1	1
GCF_024346755.1	NZ_AP024862.1	92172	Pseudomonadota	Gammaproteobacteria	Vibrionales	Vibrionaceae	Vibrio	Vibrio aerogenes	unclassified Vibrio aerogenes subspecies/strain	0	0	0	0	0	0	0	0	0	0	0	0	0	0	0	0	0	2	0	1	0	0	0	0	1	0
GCF_024346875.1	NZ_AP024871.1	190897	Pseudomonadota	Gammaproteobacteria	Vibrionales	Vibrionaceae	Vibrio	Vibrio gallicus	unclassified Vibrio gallicus subspecies/strain	0	0	0	0	0	0	0	0	0	0	0	0	0	0	1	0	0	5	1	2	0	0	0	0	0	1
GCF_024346875.1	NZ_AP024872.1	190897	Pseudomonadota	Gammaproteobacteria	Vibrionales	Vibrionaceae	Vibrio	Vibrio gallicus	unclassified Vibrio gallicus subspecies/strain	0	0	0	0	0	0	0	0	0	0	0	0	0	0	0	0	0	5	0	2	0	0	0	1	2	1
GCF_024347675.1	NZ_AP024881.1	1481914	Pseudomonadota	Gammaproteobacteria	Vibrionales	Vibrionaceae	Vibrio	Vibrio ishigakensis	unclassified Vibrio ishigakensis subspecies/strain	0	0	0	0	0	0	0	0	0	0	0	0	0	0	1	0	0	5	1	2	0	0	0	0	0	1
GCF_024347675.1	NZ_AP024882.1	1481914	Pseudomonadota	Gammaproteobacteria	Vibrionales	Vibrionaceae	Vibrio	Vibrio ishigakensis	unclassified Vibrio ishigakensis subspecies/strain	0	0	0	0	0	0	0	0	0	0	0	0	0	0	0	0	0	9	0	4	0	0	0	2	2	1
GCF_024346955.1	NZ_AP024883.1	474394	Pseudomonadota	Gammaproteobacteria	Vibrionales	Vibrionaceae	Vibrio	Vibrio mangrovi	unclassified Vibrio mangrovi subspecies/strain	0	0	0	0	0	0	0	0	0	0	0	0	0	0	1	0	0	10	1	2	0	1	0	2	1	1
GCF_024346955.1	NZ_AP024884.1	474394	Pseudomonadota	Gammaproteobacteria	Vibrionales	Vibrionaceae	Vibrio	Vibrio mangrovi	unclassified Vibrio mangrovi subspecies/strain	0	0	0	0	0	0	0	0	0	0	0	0	0	0	0	0	0	5	0	3	0	0	0	0	0	0
GCF_024346975.1	NZ_AP024885.1	278860	Pseudomonadota	Gammaproteobacteria	Vibrionales	Vibrionaceae	Vibrio	Vibrio neonatus	unclassified Vibrio neonatus subspecies/strain	0	0	0	0	0	0	0	0	0	0	0	0	0	0	0	0	0	6	0	2	0	0	0	0	0	0
GCF_024346975.1	NZ_AP024886.1	278860	Pseudomonadota	Gammaproteobacteria	Vibrionales	Vibrionaceae	Vibrio	Vibrio neonatus	unclassified Vibrio neonatus subspecies/strain	0	0	0	0	0	0	0	0	0	0	0	0	0	0	1	0	0	4	1	2	0	0	0	1	1	1
GCF_024347035.1	NZ_AP024893.1	664643	Pseudomonadota	Gammaproteobacteria	Vibrionales	Vibrionaceae	Vibrio	Vibrio plantisponsor	unclassified Vibrio plantisponsor subspecies/strain	0	0	0	0	0	0	0	0	0	0	0	0	0	0	1	0	1	5	1	3	0	0	0	1	1	0
GCF_024347035.1	NZ_AP024894.1	664643	Pseudomonadota	Gammaproteobacteria	Vibrionales	Vibrionaceae	Vibrio	Vibrio plantisponsor	unclassified Vibrio plantisponsor subspecies/strain	0	0	0	0	0	0	0	0	0	0	0	0	0	0	0	0	0	5	0	2	1	1	1	0	0	2
GCF_024347055.1	NZ_AP024895.1	1123496	Pseudomonadota	Gammaproteobacteria	Vibrionales	Vibrionaceae	Vibrio	Vibrio porteresiae	Vibrio porteresiae DSM 19223	0	0	0	0	0	0	0	0	0	0	0	0	0	0	0	0	0	7	0	4	0	0	0	0	0	0
GCF_024347055.1	NZ_AP024896.1	1123496	Pseudomonadota	Gammaproteobacteria	Vibrionales	Vibrionaceae	Vibrio	Vibrio porteresiae	Vibrio porteresiae DSM 19223	0	0	0	0	0	0	0	0	0	0	0	0	0	0	0	0	1	8	1	3	0	1	1	2	3	1
GCF_024347075.1	NZ_AP024900.1	413403	Pseudomonadota	Gammaproteobacteria	Vibrionales	Vibrionaceae	Vibrio	Vibrio rarus	unclassified Vibrio rarus subspecies/strain	0	0	0	0	0	0	0	0	0	0	0	0	0	0	0	0	0	7	0	1	0	0	0	0	0	0
GCF_024347075.1	NZ_AP024901.1	413403	Pseudomonadota	Gammaproteobacteria	Vibrionales	Vibrionaceae	Vibrio	Vibrio rarus	unclassified Vibrio rarus subspecies/strain	0	0	0	0	0	0	0	0	0	0	0	0	0	0	0	0	0	2	1	3	0	0	0	1	1	2
GCF_024347095.1	NZ_AP024903.1	398736	Pseudomonadota	Gammaproteobacteria	Vibrionales	Vibrionaceae	Vibrio	Vibrio rhizosphaerae	unclassified Vibrio rhizosphaerae subspecies/strain	0	0	0	0	0	0	0	0	0	0	0	0	0	0	1	0	0	10	1	4	0	1	0	1	2	1
GCF_024347095.1	NZ_AP024904.1	398736	Pseudomonadota	Gammaproteobacteria	Vibrionales	Vibrionaceae	Vibrio	Vibrio rhizosphaerae	unclassified Vibrio rhizosphaerae subspecies/strain	0	0	0	0	0	0	0	0	0	0	0	0	0	0	0	0	0	4	0	0	0	0	0	0	0	0
GCF_024347115.1	NZ_AP024905.1	184755	Pseudomonadota	Gammaproteobacteria	Vibrionales	Vibrionaceae	Vibrio	Vibrio ruber	unclassified Vibrio ruber subspecies/strain	0	0	0	0	0	0	0	0	0	0	0	0	0	0	1	0	0	6	1	2	0	1	0	2	3	1
GCF_024347115.1	NZ_AP024906.1	184755	Pseudomonadota	Gammaproteobacteria	Vibrionales	Vibrionaceae	Vibrio	Vibrio ruber	unclassified Vibrio ruber subspecies/strain	0	0	0	0	0	0	0	0	0	0	0	0	0	0	0	0	0	2	0	1	0	0	0	0	0	0
GCF_020885575.1	NZ_AP024955.1	311230	Pseudomonadota	Betaproteobacteria	Burkholderiales	Burkholderiaceae	Paraburkholderia	Paraburkholderia terrae	unclassified Paraburkholderia terrae subspecies/strain	0	0	0	0	0	0	0	0	0	0	0	0	0	0	0	0	0	21	0	7	0	0	0	2	3	0
GCF_020885575.1	NZ_AP024956.1	311230	Pseudomonadota	Betaproteobacteria	Burkholderiales	Burkholderiaceae	Paraburkholderia	Paraburkholderia terrae	unclassified Paraburkholderia terrae subspecies/strain	0	0	0	0	0	0	0	0	0	0	0	0	0	0	0	0	0	26	0	10	0	0	0	0	0	0
GCF_020885575.1	NZ_AP024957.1	311230	Pseudomonadota	Betaproteobacteria	Burkholderiales	Burkholderiaceae	Paraburkholderia	Paraburkholderia terrae	unclassified Paraburkholderia terrae subspecies/strain	1	0	0	0	0	0	0	0	0	0	0	0	0	0	0	0	1	38	0	6	0	0	0	0	0	0
GCF_020885575.1	NZ_AP024958.1	311230	Pseudomonadota	Betaproteobacteria	Burkholderiales	Burkholderiaceae	Paraburkholderia	Paraburkholderia terrae	unclassified Paraburkholderia terrae subspecies/strain	0	0	0	0	0	0	0	0	0	0	0	0	0	0	0	0	0	1	0	1	0	0	0	0	0	0
GCF_019974115.1	NZ_AP024966.1	437897	Bacillota	Negativicutes	Selenomonadales	Selenomonadaceae	Megamonas	Megamonas funiformis	unclassified Megamonas funiformis subspecies/strain	0	0	0	0	0	0	0	0	0	0	0	0	0	0	0	0	0	5	0	1	0	0	0	0	1	0
GCF_003114835.2	NZ_AP025028.1	1917830	Spirochaetota	Spirochaetia	Leptospirales	Leptospiraceae	Leptospira	Leptospira kobayashii	unclassified Leptospira kobayashii subspecies/strain	0	0	0	0	0	0	0	0	0	0	0	0	0	0	0	0	0	23	0	4	0	0	0	0	0	0
GCF_003114835.2	NZ_AP025029.1	1917830	Spirochaetota	Spirochaetia	Leptospirales	Leptospiraceae	Leptospira	Leptospira kobayashii	unclassified Leptospira kobayashii subspecies/strain	0	0	0	0	0	0	0	0	0	0	0	0	0	0	0	0	0	1	0	0	0	0	0	0	0	0
GCF_019977755.1	NZ_AP025144.1	104609	Pseudomonadota	Gammaproteobacteria	Vibrionales	Vibrionaceae	Vibrio	Vibrio penaeicida	unclassified Vibrio penaeicida subspecies/strain	0	0	0	0	0	0	0	0	0	0	0	0	0	0	0	0	0	13	0	6	0	0	0	0	3	0
GCF_019977755.1	NZ_AP025145.1	104609	Pseudomonadota	Gammaproteobacteria	Vibrionales	Vibrionaceae	Vibrio	Vibrio penaeicida	unclassified Vibrio penaeicida subspecies/strain	1	0	0	0	0	0	0	0	0	0	0	0	0	0	0	0	2	12	0	1	1	0	1	2	2	0
GCF_020886175.1	NZ_AP025193.1	363952	Pseudomonadota	Betaproteobacteria	Burkholderiales	Comamonadaceae	Comamonas	Comamonas thiooxydans	unclassified Comamonas thiooxydans subspecies/strain	0	0	0	0	0	0	0	0	0	0	0	0	0	0	0	0	0	39	0	21	0	0	0	1	0	0
GCF_020885855.1	NZ_AP025240.1	821	Bacteroidota	Bacteroidia	Bacteroidales	Bacteroidaceae	Phocaeicola	Phocaeicola vulgatus	unclassified Phocaeicola vulgatus subspecies/strain	0	0	0	0	0	0	0	0	1	0	0	0	0	0	0	0	2	6	0	2	3	1	7	1	3	1
GCF_024347215.1	NZ_AP025282.1	1524258	Pseudomonadota	Gammaproteobacteria	Oceanospirillales	Oceanospirillaceae	Aliamphritea	Aliamphritea ceti	unclassified Aliamphritea ceti subspecies/strain	0	0	0	0	0	0	0	0	0	0	0	0	0	0	0	0	0	22	0	5	0	0	0	0	0	0
GCF_024347255.1	NZ_AP025284.1	355243	Pseudomonadota	Gammaproteobacteria	Oceanospirillales	Oceanospirillaceae	Amphritea	Amphritea atlantica	unclassified Amphritea atlantica subspecies/strain	0	0	0	0	0	0	0	0	0	0	0	0	0	0	0	0	0	15	0	2	0	0	0	1	1	0
GCF_024347295.1	NZ_AP025458.1	446374	Pseudomonadota	Gammaproteobacteria	Vibrionales	Vibrionaceae	Vibrio	Vibrio artabrorum	unclassified Vibrio artabrorum subspecies/strain	0	0	0	0	0	0	0	0	0	0	0	0	0	0	0	0	0	5	0	0	0	0	0	1	1	1
GCF_024347295.1	NZ_AP025459.1	446374	Pseudomonadota	Gammaproteobacteria	Vibrionales	Vibrionaceae	Vibrio	Vibrio artabrorum	unclassified Vibrio artabrorum subspecies/strain	0	0	0	0	0	0	0	0	0	0	0	0	0	0	0	0	0	5	2	3	2	0	0	4	3	2
GCF_024347355.1	NZ_AP025465.1	170679	Pseudomonadota	Gammaproteobacteria	Vibrionales	Vibrionaceae	Vibrio	Vibrio chagasii	unclassified Vibrio chagasii subspecies/strain	0	0	0	0	0	0	0	0	0	0	0	0	0	0	0	0	0	8	0	0	0	0	0	1	0	0
GCF_024347355.1	NZ_AP025466.1	170679	Pseudomonadota	Gammaproteobacteria	Vibrionales	Vibrionaceae	Vibrio	Vibrio chagasii	unclassified Vibrio chagasii subspecies/strain	0	0	0	0	0	0	0	0	0	0	0	0	0	0	0	0	0	5	0	3	0	0	0	0	0	0
GCF_024347395.1	NZ_AP025472.1	1328770	Pseudomonadota	Gammaproteobacteria	Vibrionales	Vibrionaceae	Vibrio	Vibrio cortegadensis	unclassified Vibrio cortegadensis subspecies/strain	0	0	0	0	0	0	0	0	0	0	0	0	0	0	0	0	0	5	0	0	0	0	0	0	0	0
GCF_024347395.1	NZ_AP025473.1	1328770	Pseudomonadota	Gammaproteobacteria	Vibrionales	Vibrionaceae	Vibrio	Vibrio cortegadensis	unclassified Vibrio cortegadensis subspecies/strain	0	0	0	0	0	0	0	0	0	0	0	0	0	0	0	0	0	1	0	0	0	0	0	1	1	0
GCF_024347455.1	NZ_AP025483.1	2100116	Pseudomonadota	Gammaproteobacteria	Vibrionales	Vibrionaceae	Vibrio	Vibrio echinoideorum	unclassified Vibrio echinoideorum subspecies/strain	0	0	0	0	0	0	0	0	0	0	0	0	0	0	0	0	0	8	0	1	0	0	0	1	1	1
GCF_024347455.1	NZ_AP025484.1	2100116	Pseudomonadota	Gammaproteobacteria	Vibrionales	Vibrionaceae	Vibrio	Vibrio echinoideorum	unclassified Vibrio echinoideorum subspecies/strain	0	0	0	0	0	0	0	0	0	0	0	0	0	0	1	0	0	4	1	5	0	0	0	2	2	0
GCF_024347475.1	NZ_AP025487.1	212667	Pseudomonadota	Gammaproteobacteria	Vibrionales	Vibrionaceae	Vibrio	Vibrio fortis	unclassified Vibrio fortis subspecies/strain	0	0	0	0	0	0	0	0	0	0	0	0	0	0	0	0	1	8	1	0	1	0	0	1	1	1
GCF_024347475.1	NZ_AP025488.1	212667	Pseudomonadota	Gammaproteobacteria	Vibrionales	Vibrionaceae	Vibrio	Vibrio fortis	unclassified Vibrio fortis subspecies/strain	0	0	0	0	0	0	0	0	0	0	0	0	0	0	0	0	0	5	0	3	0	0	0	3	3	1
GCF_024347495.1	NZ_AP025490.1	552386	Pseudomonadota	Gammaproteobacteria	Vibrionales	Vibrionaceae	Vibrio	Vibrio gallaecicus	unclassified Vibrio gallaecicus subspecies/strain	0	0	0	0	0	0	0	0	0	0	0	0	0	0	0	0	0	6	0	0	0	0	0	1	1	1
GCF_024347495.1	NZ_AP025491.1	552386	Pseudomonadota	Gammaproteobacteria	Vibrionales	Vibrionaceae	Vibrio	Vibrio gallaecicus	unclassified Vibrio gallaecicus subspecies/strain	0	0	0	0	0	0	0	0	0	0	0	0	0	0	0	0	0	4	0	1	0	0	0	0	0	0
GCF_024347595.1	NZ_AP025506.1	198832	Pseudomonadota	Gammaproteobacteria	Vibrionales	Vibrionaceae	Vibrio	Vibrio pomeroyi	unclassified Vibrio pomeroyi subspecies/strain	0	0	0	0	0	0	0	0	0	0	0	0	0	0	0	0	0	7	0	1	0	0	0	1	1	1
GCF_024347595.1	NZ_AP025507.1	198832	Pseudomonadota	Gammaproteobacteria	Vibrionales	Vibrionaceae	Vibrio	Vibrio pomeroyi	unclassified Vibrio pomeroyi subspecies/strain	0	0	0	0	0	0	0	0	0	0	0	0	0	0	1	0	0	5	1	5	0	0	0	2	2	0
GCF_024347635.1	NZ_AP025510.1	212663	Pseudomonadota	Gammaproteobacteria	Vibrionales	Vibrionaceae	Vibrio	Vibrio tasmaniensis	unclassified Vibrio tasmaniensis subspecies/strain	0	0	0	0	0	0	0	0	0	0	0	0	0	0	0	0	0	5	0	1	0	0	0	1	1	1
GCF_024347635.1	NZ_AP025511.1	212663	Pseudomonadota	Gammaproteobacteria	Vibrionales	Vibrionaceae	Vibrio	Vibrio tasmaniensis	unclassified Vibrio tasmaniensis subspecies/strain	0	0	0	0	0	0	0	0	0	0	0	0	0	0	0	0	0	3	0	2	0	0	0	0	0	0
GCF_024347655.1	NZ_AP025514.1	1194427	Pseudomonadota	Gammaproteobacteria	Vibrionales	Vibrionaceae	Vibrio	Vibrio toranzoniae	unclassified Vibrio toranzoniae subspecies/strain	0	0	0	0	0	0	0	0	0	0	0	0	0	0	0	0	0	6	0	1	0	0	0	0	0	0
GCF_024347655.1	NZ_AP025515.1	1194427	Pseudomonadota	Gammaproteobacteria	Vibrionales	Vibrionaceae	Vibrio	Vibrio toranzoniae	unclassified Vibrio toranzoniae subspecies/strain	0	0	0	0	0	0	0	0	0	0	0	0	0	0	0	0	0	4	0	0	0	0	0	2	1	0
GCF_022845615.1	NZ_AP025559.1	322095	Bacteroidota	Bacteroidia	Bacteroidales	Porphyromonadaceae	Porphyromonas	Porphyromonas somerae	unclassified Porphyromonas somerae subspecies/strain	0	0	0	0	0	0	0	0	0	0	0	0	0	0	0	0	0	1	0	1	0	0	0	0	0	0
GCF_022845715.1	NZ_AP025564.1	1907662	Actinomycetota	Coriobacteriia	Eggerthellales	Eggerthellaceae	Raoultibacter	Raoultibacter timonensis	unclassified Raoultibacter timonensis subspecies/strain	0	0	0	0	0	0	0	0	0	0	0	0	0	0	0	0	0	3	0	2	0	0	0	0	0	0
GCF_022846135.1	NZ_AP025585.1	638849	Synergistota	Synergistia	Synergistales	Dethiosulfovibrionaceae	Pyramidobacter	Pyramidobacter piscolens	unclassified Pyramidobacter piscolens subspecies/strain	0	0	0	0	0	0	0	0	0	0	0	0	0	0	0	0	0	5	0	1	0	0	0	0	0	0
GCF_023169945.1	NZ_AP025591.1	2918170	Myxococcota	Myxococcia	Myxococcales	Anaeromyxobacteraceae	Anaeromyxobacter	Anaeromyxobacter oryzae	unclassified Anaeromyxobacter oryzae subspecies/strain	0	0	0	0	0	0	0	0	0	0	0	0	0	0	0	0	0	23	0	8	0	0	0	0	3	0
GCF_023169965.1	NZ_AP025592.1	2918171	Myxococcota	Myxococcia	Myxococcales	Anaeromyxobacteraceae	Anaeromyxobacter	Anaeromyxobacter paludicola	unclassified Anaeromyxobacter paludicola subspecies/strain	0	0	0	0	0	0	0	0	0	0	0	0	0	0	0	0	0	12	0	7	0	0	0	0	0	0
GCF_025999835.1	NZ_AP025628.1	671077	Bacillota	Clostridia	Eubacteriales	Symbiobacteriaceae	Caldinitratiruptor	Caldinitratiruptor microaerophilus	unclassified Caldinitratiruptor microaerophilus subspecies/strain	0	0	0	0	0	0	0	0	0	0	0	0	0	0	0	0	0	21	0	7	0	0	0	1	1	2
GCF_022846515.1	NZ_AP025635.1	2839759	Bacillota	Bacilli	Lactobacillales	Enterococcaceae	Enterococcus	Enterococcus innesii	unclassified Enterococcus innesii subspecies/strain	0	0	0	0	0	0	0	0	1	0	0	0	0	0	0	0	1	9	0	2	2	0	3	2	2	0
GCF_024347275.1	NZ_AP025761.1	452627	Pseudomonadota	Gammaproteobacteria	Oceanospirillales	Oceanospirillaceae	Amphritea	Amphritea japonica	unclassified Amphritea japonica subspecies/strain	0	0	0	0	0	0	0	0	0	0	0	0	0	0	0	0	0	10	0	5	0	0	0	0	0	0
GCF_025997855.1	NZ_AP026560.1	200252	Deinococcota	Deinococci	Deinococcales	Deinococcaceae	Deinococcus	Deinococcus aetherius	unclassified Deinococcus aetherius subspecies/strain	0	0	0	0	0	0	0	0	0	0	0	0	0	0	0	0	0	13	0	3	0	0	0	0	0	0
GCF_026000375.1	NZ_AP026708.1	231439	Thermodesulfobacteriota	Desulfovibrionia	Desulfovibrionales	Desulfovibrionaceae	Pseudodesulfovibrio	Pseudodesulfovibrio portus	unclassified Pseudodesulfovibrio portus subspecies/strain	1	0	0	0	0	0	0	0	0	0	0	0	0	0	0	0	1	3	0	2	0	0	0	1	1	0
GCF_000023685.1	NZ_CP001668.1	436113	Mycoplasmatota	Mollicutes	Mycoplasmatales	Mycoplasmataceae	Mycoplasma	Mycoplasma mycoides	Mycoplasma mycoides subsp. capri str. GM12	0	0	0	0	0	0	0	0	0	0	0	0	0	0	0	0	0	1	0	2	0	0	0	0	0	0
GCF_000517365.1	NZ_CP002082.1	838561	Mycoplasmatota	Mollicutes	Entomoplasmatales	Spiroplasmataceae	Spiroplasma	Spiroplasma mirum	Spiroplasma mirum ATCC 29335	0	0	0	0	0	0	0	0	0	0	0	0	0	0	0	0	0	2	1	0	0	0	0	1	2	0
GCF_000521505.1	NZ_CP003915.1	1247726	Pseudomonadota	Betaproteobacteria	Burkholderiales	Alcaligenaceae	Advenella	Advenella mimigardefordensis	Advenella mimigardefordensis DPN7	0	0	0	0	0	0	0	0	0	0	0	0	0	0	0	0	0	39	0	16	0	0	0	2	2	0
GCF_000738435.1	NZ_CP003984.1	666509	Pseudomonadota	Alphaproteobacteria	Rhodobacterales	Paracoccaceae	Planktomarina	Planktomarina temperata	Planktomarina temperata RCA23	0	0	0	0	0	0	0	0	0	0	0	0	0	0	0	0	0	29	0	9	0	0	0	2	2	0
GCF_000612505.1	NZ_CP004078.1	1268072	Bacillota	Bacilli	Bacillales	Paenibacillaceae	Paenibacillus	Paenibacillus sabinae	Paenibacillus sabinae T27	0	0	0	0	0	0	0	0	0	0	0	0	0	0	0	0	0	39	0	5	0	0	1	2	5	0
GCF_000550785.1	NZ_CP004350.1	1285583	Actinomycetota	Actinomycetes	Mycobacteriales	Corynebacteriaceae	Corynebacterium	Corynebacterium casei	Corynebacterium casei LMG S-19264	0	0	0	0	0	0	0	0	0	0	0	0	0	0	0	0	0	7	0	2	0	0	0	0	0	0
GCF_000550805.1	NZ_CP004353.1	1224164	Actinomycetota	Actinomycetes	Mycobacteriales	Corynebacteriaceae	Corynebacterium	Corynebacterium vitaeruminis	Corynebacterium vitaeruminis DSM 20294	0	0	0	0	0	0	0	0	0	0	0	0	0	0	0	0	0	3	0	2	0	0	0	0	0	0
GCF_000590925.1	NZ_CP004372.1	1294273	Pseudomonadota	Alphaproteobacteria	Rhodobacterales	Roseobacteraceae	Roseibacterium	Roseibacterium elongatum	Roseibacterium elongatum DSM 19469	0	0	0	0	0	0	0	0	0	0	0	0	0	0	0	0	0	22	0	5	0	0	0	2	1	0
GCF_000583855.1	NZ_CP004373.1	1288313	Pseudomonadota	Alphaproteobacteria	Rhodospirillales	Acetobacteraceae	Gluconobacter	Gluconobacter oxydans	Gluconobacter oxydans DSM 3504	0	0	0	0	0	0	0	0	0	0	0	0	0	0	0	0	0	18	0	4	0	0	0	1	0	0
GCF_000299335.2	NZ_CP004387.1	391936	Pseudomonadota	Gammaproteobacteria	Oceanospirillales	Alcanivoracaceae	Isoalcanivorax	Isoalcanivorax pacificus	Isoalcanivorax pacificus W11-5	0	0	0	0	0	0	0	0	0	0	0	0	0	0	0	0	0	28	0	14	0	0	0	0	0	0
GCF_000819565.1	NZ_CP004393.1	1208324	Pseudomonadota	Alphaproteobacteria	Rhodobacterales	Roseobacteraceae	Celeribacter	Celeribacter indicus	unclassified Celeribacter indicus subspecies/strain	0	0	0	0	0	0	0	0	0	0	0	0	0	0	0	0	0	21	1	14	0	0	0	1	0	0
GCF_000940995.1	NZ_CP005973.1	658445	Pseudomonadota	Gammaproteobacteria	Vibrionales	Vibrionaceae	Photobacterium	Photobacterium gaetbulicola	Photobacterium gaetbulicola Gung47	0	0	0	0	0	0	0	0	0	0	0	0	0	0	0	0	0	8	1	4	0	1	0	5	7	2
GCF_000940995.1	NZ_CP005974.1	658445	Pseudomonadota	Gammaproteobacteria	Vibrionales	Vibrionaceae	Photobacterium	Photobacterium gaetbulicola	Photobacterium gaetbulicola Gung47	1	0	0	0	0	0	0	0	0	0	0	0	0	0	0	0	1	10	0	1	0	0	1	1	2	0
GCF_000706765.1	NZ_CP006018.1	1341694	Actinomycetota	Actinomycetes	Bifidobacteriales	Bifidobacteriaceae	Bifidobacterium	Bifidobacterium indicum	Bifidobacterium indicum LMG 11587 = DSM 20214	0	0	0	0	0	0	0	0	0	0	0	0	0	0	0	0	0	3	0	0	0	0	0	1	2	0
GCF_000512205.2	NZ_CP006644.1	1123269	Pseudomonadota	Alphaproteobacteria	Sphingomonadales	Sphingomonadaceae	Sphingomonas	Sphingomonas sanxanigenens	Sphingomonas sanxanigenens DSM 19645 = NX02	1	0	0	0	0	0	0	0	0	0	0	0	1	0	0	0	2	68	1	29	0	2	2	2	2	0
GCF_000264765.2	NZ_CP006664.1	667120	Pseudomonadota	Gammaproteobacteria	Enterobacterales	Hafniaceae	Edwardsiella	Edwardsiella anguillarum	Edwardsiella anguillarum ET080813	1	0	0	0	0	0	0	0	0	0	0	0	0	0	0	0	1	8	1	1	0	0	1	1	3	0
GCF_000565175.1	NZ_CP006681.1	1276246	Mycoplasmatota	Mollicutes	Entomoplasmatales	Spiroplasmataceae	Spiroplasma	Spiroplasma culicicola	Spiroplasma culicicola AES-1	0	0	0	0	0	0	0	0	0	0	0	0	0	0	0	0	0	2	0	0	0	0	0	1	0	0
GCF_000313175.2	NZ_CP006694.1	758847	Spirochaetota	Spirochaetia	Leptospirales	Leptospiraceae	Leptospira	Leptospira santarosai	Leptospira santarosai serovar Shermani str. LT 821	0	0	0	0	0	0	0	0	0	0	0	0	0	0	0	0	0	7	0	2	0	0	0	0	0	0
GCF_000313175.2	NZ_CP006695.1	758847	Spirochaetota	Spirochaetia	Leptospirales	Leptospiraceae	Leptospira	Leptospira santarosai	Leptospira santarosai serovar Shermani str. LT 821	0	0	0	0	0	0	0	0	0	0	0	0	0	0	0	0	0	3	0	1	0	0	0	0	0	0
GCF_000767055.1	NZ_CP006764.1	558173	Actinomycetota	Actinomycetes	Mycobacteriales	Corynebacteriaceae	Corynebacterium	Corynebacterium doosanense	Corynebacterium doosanense CAU 212 = DSM 45436	0	0	0	0	0	0	0	0	0	0	0	0	0	0	0	0	0	7	0	4	0	0	0	0	0	0
GCF_000756505.1	NZ_CP006828.1	1401325	Bacteroidota	Flavobacteriia	Flavobacteriales	Weeksellaceae	Ornithobacterium	Ornithobacterium rhinotracheale	Ornithobacterium rhinotracheale ORT-UMN 88	0	0	0	0	0	0	0	0	0	0	0	0	0	0	0	0	1	4	0	1	1	0	0	1	1	0
GCF_000600105.1	NZ_CP006837.1	1145276	Bacillota	Bacilli	Bacillales	Bacillaceae	Lysinibacillus	Lysinibacillus varians	unclassified Lysinibacillus varians subspecies/strain	0	0	0	0	0	0	0	0	0	0	0	0	0	0	0	0	0	17	0	7	0	0	0	0	1	0
GCF_001274895.1	NZ_CP006841.1	1408189	Actinomycetota	Actinomycetes	Mycobacteriales	Corynebacteriaceae	Corynebacterium	Corynebacterium lactis	Corynebacterium lactis RW2-5	0	0	0	0	0	0	0	0	0	0	0	0	0	0	0	0	0	6	0	1	0	0	0	0	0	0
GCF_000626675.1	NZ_CP006842.1	1404245	Actinomycetota	Actinomycetes	Mycobacteriales	Corynebacteriaceae	Corynebacterium	Corynebacterium glyciniphilum	Corynebacterium glyciniphilum AJ 3170	0	0	0	0	0	0	0	0	0	0	0	0	0	0	0	0	0	22	0	10	0	0	0	0	0	0
GCF_000816845.1	NZ_CP006877.1	1041138	Pseudomonadota	Alphaproteobacteria	Hyphomicrobiales	Rhizobiaceae	Rhizobium	Rhizobium gallicum	Rhizobium gallicum bv. gallicum R602sp	0	0	0	0	0	0	0	0	0	0	0	0	0	0	0	0	0	24	0	7	0	0	0	2	2	0
GCF_001281385.1	NZ_CP006911.1	1125411	Pseudomonadota	Gammaproteobacteria	unclassified Gammaproteobacteria order	unclassified Gammaproteobacteria family	Candidatus Pseudothioglobus	Candidatus Pseudothioglobus singularis	Candidatus Pseudothioglobus singularis PS1	0	0	0	0	0	0	0	0	0	0	0	0	0	0	0	0	0	11	0	3	0	0	0	1	2	0
GCF_000565215.1	NZ_CP006934.1	1276257	Mycoplasmatota	Mollicutes	Entomoplasmatales	Spiroplasmataceae	Spiroplasma	Spiroplasma sabaudiense	Spiroplasma sabaudiense Ar-1343	0	0	0	0	0	0	0	0	0	0	0	0	0	0	0	0	0	2	0	0	0	0	0	0	0	0
GCF_000521695.1	NZ_CP006944.1	1434214	Pseudomonadota	Gammaproteobacteria	Pasteurellales	Pasteurellaceae	Mannheimia	Mannheimia varigena	Mannheimia varigena USDA-ARS-USMARC-1312	0	0	0	0	0	0	0	0	0	0	0	0	0	0	0	0	0	3	0	3	0	0	0	1	4	0
GCF_000830905.1	NZ_CP006950.1	1432060	Chloroflexota	Dehalococcoidia	Dehalococcoidales	Dehalococcoidaceae	Dehalococcoides	Dehalococcoides mccartyi	Dehalococcoides mccartyi CG4	0	0	0	0	0	0	0	0	0	0	0	0	0	0	0	0	0	2	0	0	0	0	0	0	0	0
GCF_000521725.1	NZ_CP006954.1	1263829	Pseudomonadota	Gammaproteobacteria	Pasteurellales	Pasteurellaceae	Bibersteinia	Bibersteinia trehalosi	Bibersteinia trehalosi USDA-ARS-USMARC-188	0	0	0	0	0	0	0	0	0	0	0	0	0	0	0	0	0	7	0	0	0	0	0	0	2	0
GCF_000512145.1	NZ_CP007022.1	1435045	Spirochaetota	Spirochaetia	Spirochaetales	Borreliaceae	Borrelia	Borrelia parkeri	Borrelia parkeri HR1	0	0	0	0	0	0	0	0	0	0	0	0	0	0	0	0	0	0	0	0	0	0	0	0	0	0
GCF_000512735.1	NZ_CP007028.1	75906	Aquificota	Aquificae	Aquificales	Aquificaceae	Thermocrinis	Thermocrinis ruber	unclassified Thermocrinis ruber subspecies/strain	0	0	0	0	0	0	0	0	0	0	0	0	0	0	0	0	0	2	0	1	0	0	0	0	0	0
GCF_000227685.2	NZ_CP007029.1	713585	Pseudomonadota	Gammaproteobacteria	Chromatiales	Ectothiorhodospiraceae	Thioalkalivibrio	Thioalkalivibrio paradoxus	Thioalkalivibrio paradoxus ARh 1	0	0	0	0	0	0	0	0	0	0	0	0	0	0	0	0	0	5	0	5	0	0	0	0	0	0
GCF_000227665.2	NZ_CP007030.1	717772	Pseudomonadota	Gammaproteobacteria	Thiotrichales	Piscirickettsiaceae	Thiomicrospira	Thiomicrospira aerophila	Thiomicrospira aerophila AL3	0	0	0	0	0	0	0	0	0	0	0	0	0	0	0	0	0	6	0	0	0	0	0	0	0	0
GCF_000224005.2	NZ_CP007031.1	765910	Pseudomonadota	Gammaproteobacteria	Chromatiales	Chromatiaceae	Marichromatium	Marichromatium purpuratum	Marichromatium purpuratum 984	0	0	0	0	0	0	0	0	0	0	0	0	0	0	0	0	0	8	0	1	0	0	0	0	0	0
GCF_000231405.2	NZ_CP007032.1	871968	Bacillota	Clostridia	Eubacteriales	Desulfitobacteriaceae	Desulfitobacterium	Desulfitobacterium metallireducens	Desulfitobacterium metallireducens DSM 15288	0	0	0	0	0	0	0	0	0	0	0	0	0	0	0	0	0	5	0	1	0	0	0	0	0	0
GCF_000512915.1	NZ_CP007034.1	880074	Bacteroidota	Bacteroidia	Bacteroidales	Barnesiellaceae	Barnesiella	Barnesiella viscericola	Barnesiella viscericola DSM 18177	0	0	0	0	0	0	0	0	0	0	0	0	0	0	0	0	0	2	0	1	0	0	0	0	0	0
GCF_000243115.2	NZ_CP007035.1	929713	Bacteroidota	Chitinophagia	Chitinophagales	Chitinophagaceae	Niabella	Niabella soli	Niabella soli DSM 19437	0	0	1	0	0	0	0	0	0	0	0	0	0	0	0	0	1	15	0	3	5	1	6	1	3	1
GCF_000517305.1	NZ_CP007039.1	1441629	Pseudomonadota	Gammaproteobacteria	Pseudomonadales	Pseudomonadaceae	Pseudomonas	Pseudomonas cichorii	Pseudomonas cichorii JBC1	0	0	0	0	0	0	0	0	0	0	0	0	0	0	0	0	0	19	0	10	0	0	0	2	1	0
GCF_000520015.2	NZ_CP007044.2	1441930	Pseudomonadota	Gammaproteobacteria	Enterobacterales	Yersiniaceae	Chania	Chania multitudinisentens	Chania multitudinisentens RB-25	1	0	0	0	0	0	0	0	0	0	0	0	0	0	1	0	1	22	1	5	0	2	0	2	6	1
GCF_000522985.1	NZ_CP007128.1	861299	Gemmatimonadota	Gemmatimonadetes	Gemmatimonadales	Gemmatimonadaceae	Gemmatirosa	Gemmatirosa kalamazoonensis	unclassified Gemmatirosa kalamazoonensis subspecies/strain	0	0	1	0	0	0	0	0	0	0	0	0	0	0	0	0	1	19	0	4	1	0	1	2	1	1
GCF_000724625.1	NZ_CP007139.1	661478	Armatimonadota	Fimbriimonadia	Fimbriimonadales	Fimbriimonadaceae	Fimbriimonas	Fimbriimonas ginsengisoli	Fimbriimonas ginsengisoli Gsoil 348	0	0	0	0	0	0	0	0	0	0	0	0	0	0	0	0	0	16	0	8	0	0	0	0	0	0
GCF_000940805.1	NZ_CP007142.1	1445510	Pseudomonadota	Gammaproteobacteria	Oceanospirillales	Saccharospirillaceae	Gynuella	Gynuella sunshinyii	Gynuella sunshinyii YC6258	1	0	0	0	0	0	0	0	0	0	0	0	0	0	0	0	1	20	1	4	1	1	1	2	4	1
GCF_000576555.1	NZ_CP007145.1	1227739	Bacteroidota	Cytophagia	Cytophagales	Hymenobacteraceae	Hymenobacter	Hymenobacter swuensis	Hymenobacter swuensis DY53	0	0	1	0	0	0	0	0	0	0	0	0	0	0	0	0	1	24	0	6	1	0	1	2	2	1
GCF_000830985.1	NZ_CP007151.1	1420916	Pseudomonadota	Gammaproteobacteria	Pseudomonadales	Marinobacteraceae	Marinobacter	Marinobacter similis	unclassified Marinobacter similis subspecies/strain	0	0	0	0	0	0	0	0	0	0	0	0	0	0	0	0	0	9	0	6	0	0	0	1	0	0
GCF_000524555.1	NZ_CP007154.1	743966	Mycoplasmatota	Mollicutes	Mycoplasmatales	Mycoplasmataceae	Mesomycoplasma	Mesomycoplasma bovoculi	Mesomycoplasma bovoculi M165/69	0	0	0	0	0	0	0	0	0	0	0	0	0	0	0	0	0	0	0	0	0	0	0	0	0	0
GCF_000568815.1	NZ_CP007201.1	1150621	Campylobacterota	Epsilonproteobacteria	Campylobacterales	Sulfurospirillaceae	Sulfurospirillum	Sulfurospirillum multivorans	Sulfurospirillum multivorans DSM 12446	0	0	0	0	0	0	0	0	0	0	0	0	0	0	0	0	0	7	0	3	0	0	0	0	0	0
GCF_001411805.1	NZ_CP007212.1	41899	Pseudomonadota	Betaproteobacteria	Burkholderiales	Burkholderiaceae	Burkholderia	Burkholderia plantarii	unclassified Burkholderia plantarii subspecies/strain	1	0	0	0	0	0	0	0	0	0	0	0	0	0	0	0	1	33	0	10	0	0	0	2	3	0
GCF_001411805.1	NZ_CP007213.1	41899	Pseudomonadota	Betaproteobacteria	Burkholderiales	Burkholderiaceae	Burkholderia	Burkholderia plantarii	unclassified Burkholderia plantarii subspecies/strain	0	0	0	0	0	0	0	0	0	0	0	0	0	0	0	0	0	40	0	11	0	0	0	0	0	0
GCF_001632805.1	NZ_CP007220.1	1460372	Actinomycetota	Actinomycetes	Mycobacteriales	Mycobacteriaceae	Mycobacteroides	Mycobacteroides chelonae	Mycobacteroides chelonae CCUG 47445	0	0	0	0	0	0	0	0	0	0	0	0	0	0	0	0	0	63	0	20	0	0	0	0	0	0
GCF_000582515.1	NZ_CP007230.1	367190	Pseudomonadota	Gammaproteobacteria	Enterobacterales	Yersiniaceae	Yersinia	Yersinia similis	unclassified Yersinia similis subspecies/strain	1	0	0	0	0	0	0	0	0	0	0	0	0	0	0	0	1	9	1	7	0	1	1	1	3	1
GCF_000696675.2	NZ_CP007255.1	1289591	Actinomycetota	Actinomycetes	Mycobacteriales	Nocardiaceae	Rhodococcus	Rhodococcus erythropolis	Rhodococcus erythropolis R138	0	0	0	0	0	0	0	0	0	0	0	0	0	0	0	0	0	69	0	22	0	0	0	0	1	0
GCF_000737865.1	NZ_CP007287.1	1687	Actinomycetota	Actinomycetes	Bifidobacteriales	Bifidobacteriaceae	Bifidobacterium	Bifidobacterium coryneforme	unclassified Bifidobacterium coryneforme subspecies/strain	0	0	0	0	0	0	0	0	0	0	0	0	0	0	0	0	0	3	0	0	0	0	0	1	2	0
GCF_001941385.1	NZ_CP007389.1	46541	Thermotogota	Thermotogae	Thermotogales	Fervidobacteriaceae	Thermosipho	Thermosipho melanesiensis	unclassified Thermosipho melanesiensis subspecies/strain	0	0	0	0	0	0	0	0	0	0	0	0	0	0	0	0	0	1	0	1	0	0	0	0	0	0
GCF_000599985.1	NZ_CP007445.1	1196095	Pseudomonadota	Gammaproteobacteria	Orbales	Orbaceae	Gilliamella	Gilliamella apicola	unclassified Gilliamella apicola subspecies/strain	0	0	0	0	0	0	0	0	0	0	0	0	0	0	0	0	0	9	1	2	0	2	0	1	4	1
GCF_000600005.1	NZ_CP007446.1	1196094	Pseudomonadota	Betaproteobacteria	Neisseriales	Neisseriaceae	Snodgrassella	Snodgrassella alvi	Snodgrassella alvi wkB2	0	0	0	0	0	0	0	0	0	0	0	0	0	0	0	0	0	8	0	2	0	0	0	0	0	0
GCF_000597865.1	NZ_CP007452.1	1286171	Bacillota	Clostridia	Eubacteriales	Peptostreptococcaceae	Peptoclostridium	Peptoclostridium acidaminophilum	Peptoclostridium acidaminophilum DSM 3953	0	0	0	0	0	0	0	0	0	0	0	0	0	0	0	0	0	3	1	0	0	0	0	0	0	0
GCF_000931575.1	NZ_CP007470.1	727	Pseudomonadota	Gammaproteobacteria	Pasteurellales	Pasteurellaceae	Haemophilus	Haemophilus influenzae	unclassified Haemophilus influenzae subspecies/strain	0	0	0	0	0	0	0	0	0	0	0	0	0	0	0	0	0	1	0	3	0	0	0	1	2	0
GCF_000632965.1	NZ_CP007480.1	1249650	Pseudomonadota	Alphaproteobacteria	Rickettsiales	Anaplasmataceae	Ehrlichia	Ehrlichia chaffeensis	Ehrlichia chaffeensis str. West Paces	0	0	0	0	0	0	0	0	0	0	0	0	0	0	0	0	0	4	0	0	0	0	0	0	0	0
GCF_000632985.1	NZ_CP007481.1	1286528	Pseudomonadota	Alphaproteobacteria	Rickettsiales	Anaplasmataceae	Neorickettsia	Neorickettsia helminthoeca	Neorickettsia helminthoeca str. Oregon	0	0	0	0	0	0	0	0	0	0	0	0	0	0	0	0	0	3	0	1	0	0	0	0	0	0
GCF_000699505.1	NZ_CP007490.1	529884	Actinomycetota	Actinomycetes	Micrococcales	Microbacteriaceae	Rhodoluna	Rhodoluna lacicola	unclassified Rhodoluna lacicola subspecies/strain	0	0	0	0	0	0	0	0	0	0	0	0	0	0	0	0	0	1	0	2	0	0	0	0	1	0
GCF_000973625.1	NZ_CP007501.1	1835254	Pseudomonadota	Betaproteobacteria	Burkholderiales	Burkholderiaceae	Polynucleobacter	Polynucleobacter duraquae	unclassified Polynucleobacter duraquae subspecies/strain	0	0	0	0	0	0	0	0	0	0	0	0	0	0	0	0	0	8	0	5	0	0	0	0	0	0
GCF_000818015.1	NZ_CP007511.1	1123016	Pseudomonadota	Gammaproteobacteria	Pseudomonadales	Pseudomonadaceae	Stutzerimonas	Stutzerimonas balearica	Stutzerimonas balearica DSM 6083	0	0	0	0	0	0	0	0	0	0	0	0	0	0	0	0	0	20	0	6	0	0	0	2	0	0
GCF_000612055.1	NZ_CP007519.1	1661	Actinomycetota	Actinomycetes	Actinomycetales	Actinomycetaceae	Trueperella	Trueperella pyogenes	unclassified Trueperella pyogenes subspecies/strain	0	0	0	0	0	0	0	0	0	0	0	0	0	0	0	0	0	2	0	0	0	0	0	1	3	0
GCF_000815065.1	NZ_CP007585.1	743971	Mycoplasmatota	Mollicutes	Mycoplasmatales	Mycoplasmataceae	Mesomycoplasma	Mesomycoplasma flocculare	Mesomycoplasma flocculare ATCC 27399	0	0	0	0	0	0	0	0	0	0	0	0	0	0	0	0	0	0	0	0	0	0	0	0	0	0
GCF_000691605.1	NZ_CP007656.1	959	Bdellovibrionota	Bdellovibrionia	Bdellovibrionales	Pseudobdellovibrionaceae	Bdellovibrio	Bdellovibrio bacteriovorus	unclassified Bdellovibrio bacteriovorus subspecies/strain	0	0	0	0	0	0	0	0	0	0	0	0	0	0	0	0	0	6	0	4	0	0	0	0	0	0
GCF_000801145.1	NZ_CP007715.1	202947	Pseudomonadota	Gammaproteobacteria	Pasteurellales	Pasteurellaceae	Actinobacillus	Actinobacillus equuli	Actinobacillus equuli subsp. equuli	0	0	0	0	0	0	0	0	0	0	0	0	0	0	0	0	0	3	0	2	0	0	0	0	0	0
GCF_000816185.1	NZ_CP007770.1	1031564	Campylobacterota	Epsilonproteobacteria	Campylobacterales	Campylobacteraceae	Campylobacter	Campylobacter insulaenigrae	Campylobacter insulaenigrae NCTC 12927	0	0	0	0	0	0	0	0	0	0	0	0	0	0	0	0	0	5	0	0	0	0	0	0	0	0
GCF_000816305.1	NZ_CP007773.1	1388752	Campylobacterota	Epsilonproteobacteria	Campylobacterales	Campylobacteraceae	Campylobacter	Campylobacter subantarcticus	Campylobacter subantarcticus LMG 24377	0	0	0	0	0	0	0	0	0	0	0	0	0	0	0	0	0	3	0	2	0	0	0	0	0	0
GCF_000835165.1	NZ_CP007790.1	1224162	Actinomycetota	Actinomycetes	Mycobacteriales	Corynebacteriaceae	Corynebacterium	Corynebacterium marinum	Corynebacterium marinum DSM 44953	0	0	0	0	0	0	0	0	0	0	0	0	0	0	0	0	0	6	0	2	0	0	0	0	0	0
GCF_000632475.1	NZ_CP007793.1	2970906	Pseudomonadota	Alphaproteobacteria	Rhodospirillales	Azospirillaceae	Azospirillum	Azospirillum argentinense	unclassified Azospirillum argentinense subspecies/strain	0	0	0	0	0	0	0	0	0	0	0	0	0	0	0	0	0	16	0	3	0	0	0	0	0	0
GCF_000709415.1	NZ_CP008724.1	1288	Bacillota	Bacilli	Bacillales	Staphylococcaceae	Staphylococcus	Staphylococcus xylosus	unclassified Staphylococcus xylosus subspecies/strain	0	0	0	0	0	0	0	0	0	0	0	0	0	0	0	0	0	13	0	4	0	0	0	2	2	0
GCF_000816085.1	NZ_CP008747.1	1284	Bacillota	Bacilli	Bacillales	Staphylococcaceae	Staphylococcus	Staphylococcus hyicus	unclassified Staphylococcus hyicus subspecies/strain	0	0	0	0	0	0	0	0	0	0	0	0	0	0	0	0	0	8	0	0	0	0	0	1	2	0
GCF_000756125.1	NZ_CP008781.1	28450	Pseudomonadota	Betaproteobacteria	Burkholderiales	Burkholderiaceae	Burkholderia	Burkholderia pseudomallei	unclassified Burkholderia pseudomallei subspecies/strain	0	0	0	0	0	0	0	0	0	0	0	0	0	0	0	0	0	16	0	5	0	0	0	2	3	0
GCF_000756125.1	NZ_CP008782.1	28450	Pseudomonadota	Betaproteobacteria	Burkholderiales	Burkholderiaceae	Burkholderia	Burkholderia pseudomallei	unclassified Burkholderia pseudomallei subspecies/strain	0	0	0	0	0	0	0	0	0	0	0	0	0	0	0	0	0	21	0	8	0	0	0	0	0	0
GCF_000734015.1	NZ_CP008796.1	289377	Thermodesulfobacteriota	Thermodesulfobacteria	Thermodesulfobacteriales	Thermodesulfobacteriaceae	Thermodesulfobacterium	Thermodesulfobacterium commune	Thermodesulfobacterium commune DSM 2178	0	0	0	0	0	0	0	0	0	0	0	0	0	0	0	0	0	1	0	0	0	0	0	0	0	0
GCF_000724605.1	NZ_CP008802.1	59505	Actinomycetota	Actinomycetes	Actinomycetales	Actinomycetaceae	Actinotignum	Actinotignum schaalii	unclassified Actinotignum schaalii subspecies/strain	0	0	0	0	0	0	0	0	0	0	0	0	0	0	0	0	0	6	0	1	0	0	0	1	5	0
GCF_000730385.1	NZ_CP008849.1	589873	Pseudomonadota	Gammaproteobacteria	Alteromonadales	Alteromonadaceae	Alteromonas	Alteromonas australica	unclassified Alteromonas australica subspecies/strain	0	0	1	0	0	0	0	0	0	0	0	0	0	0	0	0	1	17	1	5	0	1	2	2	5	0
GCF_000725365.1	NZ_CP008876.1	386490	Bacillota	Bacilli	Bacillales	Bacillaceae	Terribacillus	Terribacillus goriensis	unclassified Terribacillus goriensis subspecies/strain	1	0	0	0	0	0	0	0	0	0	0	0	0	0	0	0	1	33	0	6	0	0	0	1	2	0
GCF_000725405.1	NZ_CP008889.1	1274	Actinomycetota	Actinomycetes	Micrococcales	Dermacoccaceae	Dermacoccus	Dermacoccus nishinomiyaensis	unclassified Dermacoccus nishinomiyaensis subspecies/strain	0	0	0	0	0	0	0	0	0	0	0	0	0	0	0	0	0	13	0	4	0	0	0	0	0	0
GCF_000732945.1	NZ_CP008944.1	191610	Actinomycetota	Actinomycetes	Mycobacteriales	Corynebacteriaceae	Corynebacterium	Corynebacterium atypicum	unclassified Corynebacterium atypicum subspecies/strain	0	0	0	0	0	0	0	0	0	0	0	0	0	0	0	0	0	3	0	1	0	0	0	0	0	0
GCF_000732925.1	NZ_CP008953.1	208439	Actinomycetota	Actinomycetes	Pseudonocardiales	Pseudonocardiaceae	Amycolatopsis	Amycolatopsis japonica	unclassified Amycolatopsis japonica subspecies/strain	0	0	0	0	0	0	0	0	0	0	0	0	0	0	0	0	0	54	0	22	1	0	1	3	2	0
GCF_000961215.1	NZ_CP008998.1	611301	Pseudomonadota	Gammaproteobacteria	Xanthomonadales	Xanthomonadaceae	Xanthomonas	Xanthomonas citri	Xanthomonas citri pv. citri	1	0	0	0	0	0	0	0	0	0	0	0	0	0	1	0	1	21	1	9	0	0	0	2	2	0
GCF_000736415.1	NZ_CP009043.1	1244531	Campylobacterota	Epsilonproteobacteria	Campylobacterales	Campylobacteraceae	Campylobacter	Campylobacter iguaniorum	unclassified Campylobacter iguaniorum subspecies/strain	0	0	0	0	0	0	0	0	0	0	0	0	0	0	0	0	0	6	0	1	0	0	0	0	0	0
GCF_000807275.1	NZ_CP009056.1	1267021	Pseudomonadota	Gammaproteobacteria	Orbales	Orbaceae	Frischella	Frischella perrara	unclassified Frischella perrara subspecies/strain	0	0	0	0	0	0	0	0	0	0	0	0	0	0	0	0	0	8	0	0	0	0	0	0	0	0
GCF_001191605.1	NZ_CP009108.1	293387	Bacillota	Bacilli	Bacillales	Bacillaceae	Bacillus	Bacillus altitudinis	unclassified Bacillus altitudinis subspecies/strain	1	0	0	0	0	0	0	0	0	0	0	0	0	0	0	0	1	19	0	4	0	0	1	1	1	0
GCF_000803645.1	NZ_CP009122.1	1515612	Pseudomonadota	Alphaproteobacteria	Sphingomonadales	Sphingomonadaceae	Sphingopyxis	Sphingopyxis fribergensis	unclassified Sphingopyxis fribergensis subspecies/strain	1	0	0	0	0	0	0	0	0	0	0	0	0	0	0	0	2	41	0	7	0	0	1	2	2	0
GCF_000740965.1	NZ_CP009125.1	29471	Pseudomonadota	Gammaproteobacteria	Enterobacterales	Pectobacteriaceae	Pectobacterium	Pectobacterium atrosepticum	unclassified Pectobacterium atrosepticum subspecies/strain	1	0	0	0	0	0	0	0	0	0	0	0	0	0	0	0	2	17	1	7	0	1	2	2	4	1
GCF_000739435.1	NZ_CP009159.1	743972	Pseudomonadota	Gammaproteobacteria	Pasteurellales	Pasteurellaceae	Actinobacillus	Actinobacillus suis	Actinobacillus suis ATCC 33415	0	0	0	0	0	0	0	0	0	0	0	0	0	0	0	0	0	3	0	2	0	0	0	0	0	0
GCF_000763575.1	NZ_CP009170.1	2325	Bacillota	Clostridia	Thermoanaerobacterales	Thermoanaerobacteraceae	Thermoanaerobacter	Thermoanaerobacter kivui	unclassified Thermoanaerobacter kivui subspecies/strain	0	0	0	0	0	0	0	0	0	0	0	0	0	0	0	0	0	2	0	0	0	0	0	0	0	0
GCF_000747315.1	NZ_CP009215.1	401472	Actinomycetota	Actinomycetes	Mycobacteriales	Corynebacteriaceae	Corynebacterium	Corynebacterium ureicelerivorans	unclassified Corynebacterium ureicelerivorans subspecies/strain	0	0	0	0	0	0	0	0	0	0	0	0	0	0	0	0	0	3	0	1	0	0	0	0	0	0
GCF_001277995.1	NZ_CP009220.1	931089	Actinomycetota	Actinomycetes	Mycobacteriales	Corynebacteriaceae	Corynebacterium	Corynebacterium deserti	Corynebacterium deserti GIMN1.010	0	0	0	0	0	0	0	0	0	0	0	0	0	0	0	0	0	8	0	3	0	0	0	1	1	0
GCF_000755145.1	NZ_CP009228.1	221027	Spirochaetota	Spirochaetia	Spirochaetales	Treponemataceae	Treponema	Treponema putidum	unclassified Treponema putidum subspecies/strain	0	0	0	0	0	0	0	0	0	0	0	0	0	0	0	0	0	2	0	0	0	0	0	0	1	0
GCF_000743945.1	NZ_CP009238.1	1072685	Pseudomonadota	Betaproteobacteria	Burkholderiales	Alcaligenaceae	Basilea	Basilea psittacipulmonis	Basilea psittacipulmonis DSM 24701	0	0	0	0	0	0	0	0	0	0	0	0	0	0	0	0	0	3	0	2	0	0	0	0	0	0
GCF_001941445.1	NZ_CP009245.1	1431546	Actinomycetota	Actinomycetes	Mycobacteriales	Corynebacteriaceae	Corynebacterium	Corynebacterium aquilae	Corynebacterium aquilae DSM 44791	0	0	0	0	0	0	0	0	0	0	0	0	0	0	0	0	0	5	0	2	0	0	0	0	0	0
GCF_001941465.1	NZ_CP009246.1	28028	Actinomycetota	Actinomycetes	Mycobacteriales	Corynebacteriaceae	Corynebacterium	Corynebacterium flavescens	unclassified Corynebacterium flavescens subspecies/strain	0	0	0	0	0	0	0	0	0	0	0	0	0	0	0	0	0	7	0	1	0	0	0	0	0	0
GCF_001941485.1	NZ_CP009247.1	1437875	Actinomycetota	Actinomycetes	Mycobacteriales	Corynebacteriaceae	Corynebacterium	Corynebacterium frankenforstense	Corynebacterium frankenforstense DSM 45800	0	0	0	0	0	0	0	0	0	0	0	0	0	0	0	0	0	7	0	2	0	0	0	0	0	0
GCF_001941505.1	NZ_CP009248.1	1437874	Actinomycetota	Actinomycetes	Mycobacteriales	Corynebacteriaceae	Corynebacterium	Corynebacterium sphenisci	Corynebacterium sphenisci DSM 44792	0	0	0	0	0	0	0	0	0	0	0	0	0	0	0	0	0	8	0	8	0	0	0	0	0	0
GCF_001941565.1	NZ_CP009249.1	161895	Actinomycetota	Actinomycetes	Mycobacteriales	Corynebacteriaceae	Corynebacterium	Corynebacterium phocae	unclassified Corynebacterium phocae subspecies/strain	0	0	0	0	0	0	0	0	0	0	0	0	0	0	0	0	0	5	0	0	0	0	0	0	1	0
GCF_001941345.1	NZ_CP009251.1	1705	Actinomycetota	Actinomycetes	Mycobacteriales	Corynebacteriaceae	Corynebacterium	Corynebacterium stationis	unclassified Corynebacterium stationis subspecies/strain	0	0	0	0	0	0	0	0	0	0	0	0	0	0	0	0	0	10	0	2	0	0	0	0	1	0
GCF_000758665.1	NZ_CP009285.1	160799	Bacillota	Bacilli	Bacillales	Paenibacillaceae	Paenibacillus	Paenibacillus borealis	unclassified Paenibacillus borealis subspecies/strain	0	0	0	0	0	0	0	0	0	0	0	0	0	0	0	0	1	41	0	11	5	0	6	1	4	2
GCF_000758685.1	NZ_CP009286.1	169760	Bacillota	Bacilli	Bacillales	Paenibacillaceae	Paenibacillus	Paenibacillus stellifer	unclassified Paenibacillus stellifer subspecies/strain	0	0	0	0	0	0	0	0	0	0	0	0	0	0	0	0	1	26	0	8	0	0	0	2	4	0
GCF_000758705.1	NZ_CP009287.1	189425	Bacillota	Bacilli	Bacillales	Paenibacillaceae	Paenibacillus	Paenibacillus graminis	unclassified Paenibacillus graminis subspecies/strain	0	0	0	0	0	0	0	0	0	0	0	0	0	0	0	0	1	37	0	8	4	0	4	1	5	1
GCF_000767465.1	NZ_CP009291.1	1088721	Pseudomonadota	Alphaproteobacteria	Sphingomonadales	Sphingomonadaceae	Novosphingobium	Novosphingobium pentaromativorans	Novosphingobium pentaromativorans US6-1	0	0	0	0	0	0	0	0	0	0	0	0	0	0	0	0	0	31	0	17	0	0	0	1	0	0
GCF_000814825.1	NZ_CP009302.1	1531429	Actinomycetota	Coriobacteriia	Eggerthellales	Eggerthellaceae	Berryella	Berryella intestinalis	unclassified Berryella intestinalis subspecies/strain	0	0	0	0	0	0	0	0	0	0	0	0	0	0	0	0	0	3	0	0	0	0	0	0	0	0
GCF_001293125.1	NZ_CP009312.1	1528099	Actinomycetota	Actinomycetes	Mycobacteriales	Lawsonellaceae	Lawsonella	Lawsonella clevelandensis	unclassified Lawsonella clevelandensis subspecies/strain	0	0	0	0	0	0	0	0	0	0	0	0	0	0	0	0	0	4	0	4	0	0	0	0	0	0
GCF_000772105.1	NZ_CP009354.1	1051646	Pseudomonadota	Gammaproteobacteria	Vibrionales	Vibrionaceae	Vibrio	Vibrio tubiashii	Vibrio tubiashii ATCC 19109	0	0	0	0	0	0	0	0	0	0	0	0	0	0	0	0	0	5	0	1	0	1	0	1	1	0
GCF_000772105.1	NZ_CP009355.1	1051646	Pseudomonadota	Gammaproteobacteria	Vibrionales	Vibrionaceae	Vibrio	Vibrio tubiashii	Vibrio tubiashii ATCC 19109	0	0	0	0	0	0	0	0	0	0	0	0	0	0	0	0	0	4	0	3	0	0	0	2	2	0
GCF_000498975.2	NZ_CP009365.1	1306993	Pseudomonadota	Gammaproteobacteria	Pseudomonadales	Pseudomonadaceae	Pseudomonas	Pseudomonas soli	unclassified Pseudomonas soli subspecies/strain	0	0	0	0	0	0	0	0	0	0	0	0	0	0	0	0	0	22	0	9	0	0	0	1	1	0
GCF_000818095.1	NZ_CP009416.1	1508404	Bacillota	Bacilli	Bacillales	Planococcaceae	Jeotgalibacillus	Jeotgalibacillus malaysiensis	unclassified Jeotgalibacillus malaysiensis subspecies/strain	0	0	0	0	0	0	0	0	0	0	0	0	0	0	0	0	0	24	0	7	0	0	0	1	2	1
GCF_000758725.1	NZ_CP009428.1	189426	Bacillota	Bacilli	Bacillales	Paenibacillaceae	Paenibacillus	Paenibacillus odorifer	unclassified Paenibacillus odorifer subspecies/strain	0	0	0	0	0	0	0	0	0	0	0	0	0	0	0	0	1	34	0	8	5	0	7	1	3	1
GCF_001314325.1	NZ_CP009429.1	33050	Pseudomonadota	Alphaproteobacteria	Sphingomonadales	Sphingomonadaceae	Sphingopyxis	Sphingopyxis macrogoltabida	unclassified Sphingopyxis macrogoltabida subspecies/strain	1	0	0	0	0	0	0	0	0	0	0	0	0	0	0	0	1	54	0	10	0	0	1	1	2	0
GCF_000770115.1	NZ_CP009467.1	669	Pseudomonadota	Gammaproteobacteria	Vibrionales	Vibrionaceae	Vibrio	Vibrio harveyi	unclassified Vibrio harveyi subspecies/strain	0	0	0	0	0	0	0	0	0	0	0	0	0	0	0	0	0	7	0	1	0	1	0	2	1	1
GCF_000770115.1	NZ_CP009468.1	669	Pseudomonadota	Gammaproteobacteria	Vibrionales	Vibrionaceae	Vibrio	Vibrio harveyi	unclassified Vibrio harveyi subspecies/strain	1	0	0	0	0	0	0	0	0	0	0	0	0	0	0	0	1	6	0	2	1	0	0	3	4	0
GCF_001027545.1	NZ_CP009498.1	1408281	Elusimicrobiota	Endomicrobiia	Endomicrobiales	Endomicrobiaceae	Endomicrobium	Endomicrobium proavitum	unclassified Endomicrobium proavitum subspecies/strain	0	0	0	0	0	0	0	0	0	0	0	0	0	0	0	0	0	2	0	0	0	0	0	0	0	0
GCF_000761155.1	NZ_CP009533.1	216142	Pseudomonadota	Gammaproteobacteria	Pseudomonadales	Pseudomonadaceae	Pseudomonas	Pseudomonas rhizosphaerae	unclassified Pseudomonas rhizosphaerae subspecies/strain	0	0	0	0	0	0	0	0	0	0	0	0	0	0	0	0	0	14	0	8	0	0	0	2	1	0
GCF_000959365.1	NZ_CP009555.1	441162	Pseudomonadota	Betaproteobacteria	Burkholderiales	Burkholderiaceae	Burkholderia	Burkholderia oklahomensis	Burkholderia oklahomensis C6786	0	0	0	0	0	0	0	0	0	0	0	0	0	0	0	0	0	16	0	7	0	0	0	2	3	0
GCF_000959365.1	NZ_CP009556.1	441162	Pseudomonadota	Betaproteobacteria	Burkholderiales	Burkholderiaceae	Burkholderia	Burkholderia oklahomensis	Burkholderia oklahomensis C6786	0	0	0	0	0	0	0	0	0	0	0	0	0	0	0	0	0	19	0	12	0	0	0	0	0	0
GCF_000764535.1	NZ_CP009571.1	1549858	Pseudomonadota	Alphaproteobacteria	Sphingomonadales	Sphingomonadaceae	Sphingomonas	Sphingomonas taxi	unclassified Sphingomonas taxi subspecies/strain	0	0	0	0	0	0	0	0	0	0	0	0	0	0	0	0	0	29	0	9	0	0	0	2	1	0
GCF_000763515.1	NZ_CP009577.1	202751	Bacillota	Bacilli	Bacillales	Listeriaceae	Listeria	Listeria ivanovii	Listeria ivanovii subsp. ivanovii	0	0	0	0	0	0	0	0	0	0	0	0	0	0	0	0	0	7	0	1	0	0	0	0	1	0
GCF_000833355.1	NZ_CP009607.1	1450527	Pseudomonadota	Gammaproteobacteria	Thiotrichales	Francisellaceae	Francisella	Francisella tularensis	Francisella tularensis subsp. novicida D9876	0	0	0	0	0	0	0	0	0	0	0	0	0	0	0	0	0	6	0	2	0	0	0	0	0	0
GCF_000973725.1	NZ_CP009621.1	400092	Bacteroidota	Cytophagia	Cytophagales	Hymenobacteraceae	Pontibacter	Pontibacter korlensis	unclassified Pontibacter korlensis subspecies/strain	0	0	0	0	0	0	0	0	1	0	0	0	0	0	0	0	1	25	0	6	1	0	4	1	1	0
GCF_000769555.1	NZ_CP009679.1	492670	Bacillota	Bacilli	Bacillales	Bacillaceae	Bacillus	Bacillus velezensis	unclassified Bacillus velezensis subspecies/strain	0	0	0	0	0	0	0	0	0	0	0	0	0	0	0	0	0	25	0	9	0	0	0	1	3	0
GCF_001042715.1	NZ_CP009687.1	84022	Bacillota	Clostridia	Eubacteriales	Clostridiaceae	Clostridium	Clostridium aceticum	unclassified Clostridium aceticum subspecies/strain	0	0	0	0	0	0	0	0	0	0	0	0	0	0	0	0	0	4	0	0	0	0	0	1	2	1
GCF_000832905.1	NZ_CP009709.1	1121088	Bacillota	Bacilli	Bacillales	Bacillaceae	Weizmannia	Weizmannia coagulans	Weizmannia coagulans DSM 1 = ATCC 7050	0	0	1	0	0	0	0	0	0	0	0	0	0	0	0	0	1	16	0	2	0	0	0	1	2	0
GCF_000834295.1	NZ_CP009712.1	273123	Pseudomonadota	Gammaproteobacteria	Enterobacterales	Yersiniaceae	Yersinia	Yersinia pseudotuberculosis	Yersinia pseudotuberculosis IP 32953	1	0	0	0	0	0	0	0	0	0	0	0	0	0	0	0	1	9	1	6	0	1	1	1	3	1
GCF_002346025.1	NZ_CP009727.1	13373	Pseudomonadota	Betaproteobacteria	Burkholderiales	Burkholderiaceae	Burkholderia	Burkholderia mallei	unclassified Burkholderia mallei subspecies/strain	0	0	0	0	0	0	0	0	0	0	0	0	0	0	0	0	0	16	0	4	0	0	0	2	2	0
GCF_002346025.1	NZ_CP009728.1	13373	Pseudomonadota	Betaproteobacteria	Burkholderiales	Burkholderiaceae	Burkholderia	Burkholderia mallei	unclassified Burkholderia mallei subspecies/strain	0	0	0	0	0	0	0	0	0	0	0	0	0	0	0	0	0	18	0	5	0	0	0	0	0	0
GCF_000834395.1	NZ_CP009781.1	1453495	Pseudomonadota	Gammaproteobacteria	Enterobacterales	Yersiniaceae	Yersinia	Yersinia aldovae	Yersinia aldovae 670-83	0	0	0	0	0	0	0	0	0	0	0	0	0	0	0	0	0	7	1	4	0	1	1	1	4	1
GCF_000834455.1	NZ_CP009787.1	29485	Pseudomonadota	Gammaproteobacteria	Enterobacterales	Yersiniaceae	Yersinia	Yersinia rohdei	unclassified Yersinia rohdei subspecies/strain	1	0	0	0	0	0	0	0	0	0	0	0	0	0	0	0	1	9	1	5	0	1	0	2	4	1
GCF_000817955.1	NZ_CP009788.1	345632	Thermodesulfobacteriota	Desulfuromonadia	Geobacterales	Geobacteraceae	Geobacter	Geobacter pickeringii	unclassified Geobacter pickeringii subspecies/strain	0	0	0	0	0	0	0	0	0	0	0	0	0	0	0	0	0	5	0	1	0	0	0	0	0	0
GCF_000959505.1	NZ_CP009793.1	350701	Pseudomonadota	Betaproteobacteria	Burkholderiales	Burkholderiaceae	Burkholderia	Burkholderia dolosa	Burkholderia dolosa AU0158	0	0	0	0	0	0	0	0	0	0	0	0	0	0	0	0	0	15	0	6	0	0	0	0	0	0
GCF_000959505.1	NZ_CP009794.1	350701	Pseudomonadota	Betaproteobacteria	Burkholderiales	Burkholderiaceae	Burkholderia	Burkholderia dolosa	Burkholderia dolosa AU0158	0	0	0	0	0	0	0	0	0	0	0	0	0	0	0	0	0	15	0	2	0	0	0	0	0	0
GCF_000959505.1	NZ_CP009795.1	350701	Pseudomonadota	Betaproteobacteria	Burkholderiales	Burkholderiaceae	Burkholderia	Burkholderia dolosa	Burkholderia dolosa AU0158	0	0	0	0	0	0	0	0	0	0	0	0	0	0	0	0	0	17	0	4	0	0	0	2	3	0
GCF_000788395.1	NZ_CP009888.1	1348114	Pseudomonadota	Gammaproteobacteria	Alteromonadales	Pseudoalteromonadaceae	Pseudoalteromonas	Pseudoalteromonas piratica	unclassified Pseudoalteromonas piratica subspecies/strain	0	0	0	0	0	0	0	0	0	0	0	0	0	0	0	0	0	5	0	4	0	0	0	1	0	0
GCF_000788395.1	NZ_CP009889.1	1348114	Pseudomonadota	Gammaproteobacteria	Alteromonadales	Pseudoalteromonadaceae	Pseudoalteromonas	Pseudoalteromonas piratica	unclassified Pseudoalteromonas piratica subspecies/strain	0	0	0	0	0	0	0	0	0	0	0	0	0	0	0	0	0	4	0	4	0	0	0	0	2	0
GCF_000785495.1	NZ_CP009896.1	2045	Actinomycetota	Actinomycetes	Propionibacteriales	Nocardioidaceae	Pimelobacter	Pimelobacter simplex	unclassified Pimelobacter simplex subspecies/strain	0	0	0	0	0	0	0	0	0	0	0	0	0	0	0	0	0	72	0	19	0	0	0	1	0	0
GCF_000993785.3	NZ_CP009922.3	408015	Actinomycetota	Actinomycetes	Kitasatosporales	Streptomycetaceae	Streptomyces	Streptomyces xiamenensis	unclassified Streptomyces xiamenensis subspecies/strain	0	0	0	0	0	0	0	0	0	0	0	0	0	0	0	0	0	30	0	9	0	0	0	3	2	0
GCF_000968375.1	NZ_CP009933.1	1548	Bacillota	Clostridia	Eubacteriales	Clostridiaceae	Clostridium	Clostridium scatologenes	unclassified Clostridium scatologenes subspecies/strain	0	0	0	0	0	0	0	0	0	0	0	0	0	0	0	0	0	14	0	0	0	0	0	3	3	0
GCF_000468615.2	NZ_CP009976.1	1348584	Bacteroidota	Flavobacteriia	Flavobacteriales	Flavobacteriaceae	Cellulophaga	Cellulophaga baltica	Cellulophaga baltica 18	0	0	0	0	0	0	0	0	1	0	0	0	0	0	0	0	1	22	0	10	1	0	0	2	4	1
GCF_001456255.1	NZ_CP009977.1	1219067	Pseudomonadota	Gammaproteobacteria	Vibrionales	Vibrionaceae	Vibrio	Vibrio natriegens	Vibrio natriegens NBRC 15636 = ATCC 14048 = DSM 759	0	0	0	0	0	0	0	0	0	0	0	0	0	0	0	0	0	6	0	2	0	0	0	1	2	0
GCF_001456255.1	NZ_CP009978.1	1219067	Pseudomonadota	Gammaproteobacteria	Vibrionales	Vibrionaceae	Vibrio	Vibrio natriegens	Vibrio natriegens NBRC 15636 = ATCC 14048 = DSM 759	0	0	0	0	0	0	0	0	0	0	0	0	0	0	0	0	0	9	1	3	1	0	0	1	1	0
GCF_000961515.1	NZ_CP010025.1	134537	Pseudomonadota	Betaproteobacteria	Burkholderiales	Burkholderiaceae	Paraburkholderia	Paraburkholderia fungorum	unclassified Paraburkholderia fungorum subspecies/strain	0	0	0	0	0	0	0	0	0	0	0	0	0	0	0	0	0	2	0	0	0	0	0	0	0	0
GCF_000961515.1	NZ_CP010026.1	134537	Pseudomonadota	Betaproteobacteria	Burkholderiales	Burkholderiaceae	Paraburkholderia	Paraburkholderia fungorum	unclassified Paraburkholderia fungorum subspecies/strain	1	0	0	0	0	0	0	0	0	0	0	0	0	0	0	0	1	32	0	9	0	0	0	2	3	0
GCF_000961515.1	NZ_CP010027.1	134537	Pseudomonadota	Betaproteobacteria	Burkholderiales	Burkholderiaceae	Paraburkholderia	Paraburkholderia fungorum	unclassified Paraburkholderia fungorum subspecies/strain	0	0	0	0	0	0	0	0	0	0	0	0	0	0	0	0	0	40	0	14	0	0	0	0	0	0
GCF_000800395.1	NZ_CP010028.1	57497	Deinococcota	Deinococci	Deinococcales	Deinococcaceae	Deinococcus	Deinococcus radiopugnans	unclassified Deinococcus radiopugnans subspecies/strain	0	0	0	0	0	0	0	0	0	0	0	0	0	0	0	0	0	11	0	7	0	0	0	2	1	0
GCF_001456355.1	NZ_CP010271.1	1578165	Actinomycetota	Actinomycetes	Mycobacteriales	Mycobacteriaceae	Mycobacteroides	Mycobacteroides saopaulense	unclassified Mycobacteroides saopaulense subspecies/strain	0	0	0	0	0	0	0	0	0	0	0	0	0	0	0	0	0	52	0	19	0	0	0	0	0	0
GCF_000815105.2	NZ_CP010310.2	93221	Pseudomonadota	Betaproteobacteria	Burkholderiales	Burkholderiaceae	Pandoraea	Pandoraea pulmonicola	unclassified Pandoraea pulmonicola subspecies/strain	0	0	0	0	0	0	0	0	0	0	0	0	0	0	0	0	0	34	0	8	0	0	0	1	1	0
GCF_000827125.1	NZ_CP010311.1	483547	Thermodesulfobacteriota	Desulfuromonadia	Desulfuromonadales	Geoalkalibacteraceae	Geoalkalibacter	Geoalkalibacter subterraneus	unclassified Geoalkalibacter subterraneus subspecies/strain	0	0	0	0	0	0	0	0	0	0	0	0	0	0	0	0	0	3	0	1	0	0	0	0	0	0
GCF_001281405.1	NZ_CP010401.1	1318743	Pseudomonadota	Alphaproteobacteria	Hyphomicrobiales	Bartonellaceae	Bartonella	Bartonella ancashensis	unclassified Bartonella ancashensis subspecies/strain	0	0	0	0	0	0	0	0	0	0	0	0	0	0	0	0	0	4	0	0	0	0	0	0	0	0
GCF_000830005.1	NZ_CP010407.1	362257	Actinomycetota	Actinomycetes	Kitasatosporales	Streptomycetaceae	Streptomyces	Streptomyces vietnamensis	unclassified Streptomyces vietnamensis subspecies/strain	0	0	0	0	0	0	0	0	0	0	0	0	0	0	0	0	0	48	0	12	1	0	0	1	2	0
GCF_001281425.1	NZ_CP010413.1	1685	Actinomycetota	Actinomycetes	Bifidobacteriales	Bifidobacteriaceae	Bifidobacterium	Bifidobacterium breve	unclassified Bifidobacterium breve subspecies/strain	0	0	0	0	0	0	0	0	0	0	0	0	0	0	0	0	0	3	0	1	0	0	0	0	0	0
GCF_000815225.1	NZ_CP010427.1	594679	Pseudomonadota	Gammaproteobacteria	Thiotrichales	Francisellaceae	Allofrancisella	Allofrancisella guangzhouensis	unclassified Allofrancisella guangzhouensis subspecies/strain	0	0	0	0	0	0	0	0	0	0	0	0	0	0	0	0	0	6	0	0	0	0	0	1	1	0
GCF_000974425.1	NZ_CP010429.1	1379870	Bacteroidota	Cytophagia	Cytophagales	Cytophagaceae	Spirosoma	Spirosoma radiotolerans	unclassified Spirosoma radiotolerans subspecies/strain	0	0	0	0	0	0	0	0	0	0	0	0	0	0	0	0	1	56	0	13	1	0	2	2	4	1
GCF_001543305.1	NZ_CP010522.1	1273132	Pseudomonadota	Alphaproteobacteria	Hyphomicrobiales	Rhizobiaceae	Liberibacter	Liberibacter crescens	unclassified Liberibacter crescens subspecies/strain	0	0	0	0	0	0	0	0	0	0	0	0	0	0	0	0	0	2	0	3	0	0	0	0	0	0
GCF_001293165.1	NZ_CP010552.1	1705394	Pseudomonadota	Gammaproteobacteria	unclassified Gammaproteobacteria order	unclassified Gammaproteobacteria family	Candidatus Thioglobus	Candidatus Thioglobus autotrophicus	unclassified Candidatus Thioglobus autotrophicus subspecies/strain	0	0	0	0	0	0	0	0	0	0	0	0	0	0	0	0	0	5	0	0	0	0	0	0	0	0
GCF_000934545.1	NZ_CP010554.1	1565605	Pseudomonadota	Betaproteobacteria	Rhodocyclales	Rhodocyclaceae	Rugosibacter	Rugosibacter aromaticivorans	unclassified Rugosibacter aromaticivorans subspecies/strain	0	0	0	0	0	0	0	0	0	0	0	0	0	0	0	0	0	15	0	5	0	0	1	0	0	0
GCF_002892185.1	NZ_CP010650.1	221822	Pseudomonadota	Alphaproteobacteria	Rhodobacterales	Roseobacteraceae	Phaeobacter	Phaeobacter inhibens	unclassified Phaeobacter inhibens subspecies/strain	0	0	0	0	0	0	0	0	0	0	0	0	0	0	0	0	0	21	1	9	0	0	0	2	1	0
GCF_001078055.1	NZ_CP010777.1	1379910	Bacteroidota	Cytophagia	Cytophagales	Hymenobacteraceae	Rufibacter	Rufibacter radiotolerans	unclassified Rufibacter radiotolerans subspecies/strain	0	0	0	0	0	0	0	0	1	0	0	0	0	0	0	0	1	17	0	6	0	0	3	1	1	0
GCF_000954135.1	NZ_CP010799.1	105219	Pseudomonadota	Betaproteobacteria	Burkholderiales	Burkholderiaceae	Ralstonia	Ralstonia mannitolilytica	unclassified Ralstonia mannitolilytica subspecies/strain	0	0	0	0	0	0	0	0	0	0	0	0	0	0	0	0	0	18	0	4	0	0	0	1	1	0
GCF_000954135.1	NZ_CP010800.1	105219	Pseudomonadota	Betaproteobacteria	Burkholderiales	Burkholderiaceae	Ralstonia	Ralstonia mannitolilytica	unclassified Ralstonia mannitolilytica subspecies/strain	0	0	0	0	0	0	0	0	0	0	0	0	0	0	0	0	0	10	0	2	0	0	0	1	1	0
GCF_001278055.1	NZ_CP010802.1	1603606	Thermodesulfobacteriota	Desulfuromonadia	Desulfuromonadales	Trichloromonadaceae	Deferrimonas	Desulfuromonas soudanensis	unclassified Desulfuromonas soudanensis subspecies/strain	0	0	0	0	0	0	0	0	0	0	0	0	0	0	0	0	0	7	0	1	0	0	0	0	0	0
GCF_000960975.1	NZ_CP010803.1	1486262	Pseudomonadota	Alphaproteobacteria	Hyphomicrobiales	Aurantimonadaceae	Martelella	Martelella endophytica	unclassified Martelella endophytica subspecies/strain	0	0	0	0	0	0	0	0	1	0	0	0	0	0	0	0	4	41	0	20	3	0	5	2	2	2
GCF_000833025.1	NZ_CP010817.1	480520	Bacteroidota	Flavobacteriia	Flavobacteriales	Flavobacteriaceae	Myroides	Myroides profundi	unclassified Myroides profundi subspecies/strain	0	0	0	0	0	0	0	0	0	0	0	0	0	0	0	0	0	5	0	3	0	0	0	0	0	0
GCF_000724775.3	NZ_CP010820.1	28031	Bacillota	Bacilli	Bacillales	Bacillaceae	Lysinibacillus	Lysinibacillus fusiformis	unclassified Lysinibacillus fusiformis subspecies/strain	0	0	0	0	0	0	0	0	0	0	0	0	0	0	0	0	0	26	0	6	0	0	0	0	1	0
GCF_001399775.1	NZ_CP010822.1	498848	Deinococcota	Deinococci	Thermales	Thermaceae	Thermus	Thermus aquaticus	Thermus aquaticus Y51MC23	0	0	0	0	0	0	0	0	0	0	0	0	0	0	0	0	0	6	0	6	0	0	0	0	0	0
GCF_000833575.1	NZ_CP010827.1	161899	Actinomycetota	Actinomycetes	Mycobacteriales	Corynebacteriaceae	Corynebacterium	Corynebacterium singulare	unclassified Corynebacterium singulare subspecies/strain	0	0	0	0	0	0	0	0	0	0	0	0	0	0	0	0	0	4	0	0	0	0	0	1	1	0
GCF_000935025.1	NZ_CP010836.1	1609977	Pseudomonadota	Alphaproteobacteria	Sphingomonadales	Sphingomonadaceae	Sphingomonas	Sphingomonas hengshuiensis	unclassified Sphingomonas hengshuiensis subspecies/strain	1	0	0	0	0	0	0	0	0	0	0	0	0	0	0	0	1	39	0	11	0	0	0	3	2	0
GCF_000934565.1	NZ_CP010896.1	321846	Pseudomonadota	Gammaproteobacteria	Pseudomonadales	Pseudomonadaceae	Pseudomonas	Pseudomonas simiae	unclassified Pseudomonas simiae subspecies/strain	0	0	0	0	0	0	0	0	0	0	0	0	0	0	0	0	0	37	0	11	0	0	0	2	3	0
GCF_000934605.2	NZ_CP010897.2	656178	Pseudomonadota	Betaproteobacteria	Burkholderiales	Burkholderiaceae	Pandoraea	Pandoraea vervacti	unclassified Pandoraea vervacti subspecies/strain	0	0	0	0	0	0	0	0	0	0	0	0	0	0	0	0	0	46	0	12	0	0	0	1	1	0
GCF_001017655.1	NZ_CP010904.1	1307763	Kiritimatiellota	Kiritimatiellia	Kiritimatiellales	Kiritimatiellaceae	Kiritimatiella	Kiritimatiella glycovorans	unclassified Kiritimatiella glycovorans subspecies/strain	0	0	0	0	0	0	0	0	1	0	0	0	0	0	0	0	1	4	0	5	0	0	1	1	2	0
GCF_000981765.1	NZ_CP010975.1	914150	Pseudomonadota	Gammaproteobacteria	Kangiellales	Kangiellaceae	Kangiella	Kangiella geojedonensis	unclassified Kangiella geojedonensis subspecies/strain	0	0	0	0	0	0	0	0	0	0	0	0	0	0	0	0	0	8	0	1	0	0	0	0	0	0
GCF_000950575.1	NZ_CP011005.1	1618207	Actinomycetota	Actinomycetes	Micrococcales	Micrococcaceae	Psychromicrobium	Psychromicrobium lacuslunae	unclassified Psychromicrobium lacuslunae subspecies/strain	0	0	0	0	0	0	0	0	0	0	0	0	0	0	0	0	0	18	0	8	0	0	0	0	1	0
GCF_000238395.3	NZ_CP011025.1	1117313	Pseudomonadota	Gammaproteobacteria	Alteromonadales	Pseudoalteromonadaceae	Pseudoalteromonas	Pseudoalteromonas arctica	Pseudoalteromonas arctica A 37-1-2	0	0	0	0	0	0	0	0	0	0	0	0	0	0	0	0	0	7	0	3	0	0	0	3	4	1
GCF_000238395.3	NZ_CP011026.1	1117313	Pseudomonadota	Gammaproteobacteria	Alteromonadales	Pseudoalteromonadaceae	Pseudoalteromonas	Pseudoalteromonas arctica	Pseudoalteromonas arctica A 37-1-2	0	0	0	0	0	0	0	0	0	0	0	0	0	0	0	0	0	3	0	2	0	0	0	0	1	0
GCF_002221525.1	NZ_CP011028.1	1314869	Pseudomonadota	Gammaproteobacteria	Alteromonadales	Pseudoalteromonadaceae	Pseudoalteromonas	Pseudoalteromonas espejiana	Pseudoalteromonas espejiana DSM 9414	0	0	0	0	0	0	0	0	0	0	0	0	0	0	0	0	0	7	0	2	0	0	0	3	1	1
GCF_002221525.1	NZ_CP011029.1	1314869	Pseudomonadota	Gammaproteobacteria	Alteromonadales	Pseudoalteromonadaceae	Pseudoalteromonas	Pseudoalteromonas espejiana	Pseudoalteromonas espejiana DSM 9414	0	0	0	0	0	0	0	0	0	0	0	0	0	0	0	0	0	5	0	1	0	0	0	0	1	0
GCF_002310795.1	NZ_CP011030.1	152297	Pseudomonadota	Gammaproteobacteria	Alteromonadales	Pseudoalteromonadaceae	Pseudoalteromonas	Pseudoalteromonas issachenkonii	unclassified Pseudoalteromonas issachenkonii subspecies/strain	0	0	0	0	0	0	0	0	0	0	0	0	0	0	0	0	0	4	0	3	0	0	0	2	1	1
GCF_002310795.1	NZ_CP011031.1	152297	Pseudomonadota	Gammaproteobacteria	Alteromonadales	Pseudoalteromonadaceae	Pseudoalteromonas	Pseudoalteromonas issachenkonii	unclassified Pseudoalteromonas issachenkonii subspecies/strain	0	0	0	0	0	0	0	0	0	0	0	0	0	0	0	0	0	2	0	0	0	0	0	0	1	0
GCF_002221505.1	NZ_CP011036.1	28109	Pseudomonadota	Gammaproteobacteria	Alteromonadales	Pseudoalteromonadaceae	Pseudoalteromonas	Pseudoalteromonas nigrifaciens	unclassified Pseudoalteromonas nigrifaciens subspecies/strain	0	0	0	0	0	0	0	0	0	0	0	0	0	0	0	0	0	11	0	5	0	0	0	1	1	0
GCF_002221505.1	NZ_CP011037.1	28109	Pseudomonadota	Gammaproteobacteria	Alteromonadales	Pseudoalteromonadaceae	Pseudoalteromonas	Pseudoalteromonas nigrifaciens	unclassified Pseudoalteromonas nigrifaciens subspecies/strain	0	0	0	0	0	0	0	0	0	0	0	0	0	0	0	0	0	4	0	0	0	0	0	0	0	0
GCF_000238255.3	NZ_CP011039.1	1117319	Pseudomonadota	Gammaproteobacteria	Alteromonadales	Pseudoalteromonadaceae	Pseudoalteromonas	Pseudoalteromonas spongiae	Pseudoalteromonas spongiae UST010723-006	0	0	0	0	0	0	0	0	0	0	0	0	0	0	0	0	0	5	0	3	0	0	0	1	0	0
GCF_000238255.3	NZ_CP011040.1	1117319	Pseudomonadota	Gammaproteobacteria	Alteromonadales	Pseudoalteromonadaceae	Pseudoalteromonas	Pseudoalteromonas spongiae	Pseudoalteromonas spongiae UST010723-006	0	0	0	0	0	0	0	0	0	0	0	0	0	0	0	0	0	4	0	3	0	0	0	0	2	0
GCF_002310835.1	NZ_CP011041.1	43659	Pseudomonadota	Gammaproteobacteria	Alteromonadales	Pseudoalteromonadaceae	Pseudoalteromonas	Pseudoalteromonas tetraodonis	unclassified Pseudoalteromonas tetraodonis subspecies/strain	0	0	0	0	0	0	0	0	0	0	0	0	0	0	0	0	0	4	0	3	0	0	0	1	0	0
GCF_002310835.1	NZ_CP011042.1	43659	Pseudomonadota	Gammaproteobacteria	Alteromonadales	Pseudoalteromonadaceae	Pseudoalteromonas	Pseudoalteromonas tetraodonis	unclassified Pseudoalteromonas tetraodonis subspecies/strain	0	0	0	0	0	0	0	0	0	0	0	0	0	0	0	0	0	3	0	0	0	0	0	0	1	0
GCF_000961095.1	NZ_CP011058.1	1126833	Bacillota	Bacilli	Bacillales	Paenibacillaceae	Paenibacillus	Paenibacillus beijingensis	unclassified Paenibacillus beijingensis subspecies/strain	0	0	0	0	0	0	0	0	0	0	0	0	0	0	0	0	1	37	0	12	0	0	1	2	4	1
GCF_000963865.1	NZ_CP011071.1	516051	Bacteroidota	Flavobacteriia	Flavobacteriales	Flavobacteriaceae	Muricauda	Muricauda lutaonensis	unclassified Muricauda lutaonensis subspecies/strain	0	0	0	0	0	0	0	0	0	0	0	0	0	0	0	0	0	9	0	3	0	0	0	1	2	0
GCF_003534205.1	NZ_CP011102.1	1006155	Bacillota	Bacilli	Bacillales	Listeriaceae	Listeria	Listeria weihenstephanensis	unclassified Listeria weihenstephanensis subspecies/strain	0	0	0	0	0	0	0	0	1	0	0	0	0	0	0	0	1	8	0	2	0	0	1	1	2	0
GCF_001010285.1	NZ_CP011104.1	230089	Pseudomonadota	Gammaproteobacteria	Enterobacterales	Morganellaceae	Photorhabdus	Photorhabdus thracensis	unclassified Photorhabdus thracensis subspecies/strain	0	0	0	0	0	0	0	0	0	0	0	0	0	0	0	0	0	9	0	2	0	1	0	1	3	0
GCF_001190945.1	NZ_CP011112.1	571913	Actinomycetota	Actinomycetes	Micrococcales	Dermacoccaceae	Luteipulveratus	Luteipulveratus mongoliensis	unclassified Luteipulveratus mongoliensis subspecies/strain	0	0	0	0	0	0	0	0	0	0	0	0	0	0	0	0	0	19	0	15	0	0	0	0	1	0
GCF_000737325.1	NZ_CP011125.1	927083	Myxococcota	Myxococcia	Polyangiales	Sandaracinaceae	Sandaracinus	Sandaracinus amylolyticus	unclassified Sandaracinus amylolyticus subspecies/strain	0	0	0	0	0	0	0	0	0	0	0	0	0	0	0	0	0	46	0	14	0	0	0	1	0	0
GCF_001442745.1	NZ_CP011129.1	84531	Pseudomonadota	Gammaproteobacteria	Xanthomonadales	Xanthomonadaceae	Lysobacter	Lysobacter antibioticus	unclassified Lysobacter antibioticus subspecies/strain	1	0	0	0	0	0	0	0	0	0	0	0	0	0	0	0	1	18	0	5	0	0	0	2	2	0
GCF_001636015.1	NZ_CP011158.1	29433	Pseudomonadota	Gammaproteobacteria	Moraxellales	Moraxellaceae	Moraxella	Moraxella ovis	unclassified Moraxella ovis subspecies/strain	0	0	0	0	0	0	0	0	0	0	0	0	0	0	0	0	0	7	0	1	0	0	0	0	0	0
GCF_001027025.1	NZ_CP011232.1	1330330	Thermotogota	Thermotogae	Kosmotogales	Kosmotogaceae	Kosmotoga	Kosmotoga pacifica	unclassified Kosmotoga pacifica subspecies/strain	0	0	0	0	0	0	0	0	0	0	0	0	0	0	0	0	0	6	0	0	0	0	0	0	4	0
GCF_000972785.3	NZ_CP011253.3	573737	Pseudomonadota	Betaproteobacteria	Burkholderiales	Burkholderiaceae	Pandoraea	Pandoraea oxalativorans	unclassified Pandoraea oxalativorans subspecies/strain	0	0	0	0	0	0	0	0	0	0	0	0	0	0	0	0	0	34	0	8	0	0	0	1	1	0
GCF_001006005.1	NZ_CP011254.1	47917	Pseudomonadota	Gammaproteobacteria	Enterobacterales	Yersiniaceae	Serratia	Serratia fonticola	unclassified Serratia fonticola subspecies/strain	0	0	0	0	0	0	0	0	0	0	0	0	0	0	1	0	0	21	1	8	0	1	1	2	8	1
GCF_001307545.1	NZ_CP011269.1	1766	Actinomycetota	Actinomycetes	Mycobacteriales	Mycobacteriaceae	Mycolicibacterium	Mycolicibacterium fortuitum	unclassified Mycolicibacterium fortuitum subspecies/strain	0	0	0	0	0	0	0	0	0	0	0	0	0	0	0	0	0	81	0	39	0	0	0	0	0	0
GCF_000973085.1	NZ_CP011280.1	187101	Fusobacteriota	Fusobacteriia	Fusobacteriales	Leptotrichiaceae	Sneathia	Sneathia vaginalis	unclassified Sneathia vaginalis subspecies/strain	0	0	0	0	0	0	0	0	0	0	0	0	0	0	0	0	0	1	0	1	0	0	0	1	1	0
GCF_000987835.1	NZ_CP011308.1	206403	Campylobacterota	Epsilonproteobacteria	Campylobacterales	Sulfurovaceae	Sulfurovum	Sulfurovum lithotrophicum	unclassified Sulfurovum lithotrophicum subspecies/strain	0	0	0	0	0	0	0	0	0	0	0	0	0	0	0	0	0	5	0	1	0	0	0	0	0	0
GCF_001077815.2	NZ_CP011310.1	1648404	Pseudomonadota	Alphaproteobacteria	Sphingomonadales	Erythrobacteraceae	Aurantiacibacter	Aurantiacibacter atlanticus	unclassified Aurantiacibacter atlanticus subspecies/strain	0	0	0	0	0	0	0	0	0	0	0	0	0	0	0	0	0	14	0	3	0	0	0	2	2	1
GCF_000980815.1	NZ_CP011311.1	161896	Actinomycetota	Actinomycetes	Mycobacteriales	Corynebacteriaceae	Corynebacterium	Corynebacterium camporealensis	unclassified Corynebacterium camporealensis subspecies/strain	0	0	0	0	0	0	0	0	0	0	0	0	0	0	0	0	0	5	0	1	0	0	0	0	1	0
GCF_000980835.1	NZ_CP011312.1	35755	Actinomycetota	Actinomycetes	Mycobacteriales	Corynebacteriaceae	Corynebacterium	Corynebacterium kutscheri	unclassified Corynebacterium kutscheri subspecies/strain	0	0	0	0	0	0	0	0	0	0	0	0	0	0	0	0	0	2	0	1	0	0	0	0	0	0
GCF_001685435.2	NZ_CP011361.2	1230341	Bacillota	Bacilli	Bacillales	Bacillaceae	Salimicrobium	Salimicrobium jeotgali	unclassified Salimicrobium jeotgali subspecies/strain	0	0	0	0	0	0	0	0	0	0	0	0	0	0	0	0	0	17	0	5	0	0	0	0	0	0
GCF_001005905.1	NZ_CP011366.1	407035	Bacillota	Bacilli	Bacillales	Staphylococcaceae	Salinicoccus	Salinicoccus halodurans	unclassified Salinicoccus halodurans subspecies/strain	0	0	0	0	0	0	0	0	0	0	0	0	0	0	0	0	0	19	0	2	0	0	0	2	1	0
GCF_001020955.1	NZ_CP011367.1	106634	Pseudomonadota	Gammaproteobacteria	Chromatiales	Ectothiorhodospiraceae	Thioalkalivibrio	Thioalkalivibrio versutus	unclassified Thioalkalivibrio versutus subspecies/strain	0	0	0	0	0	0	0	0	0	0	0	0	0	0	0	0	0	4	0	4	0	0	0	0	0	0
GCF_000988065.1	NZ_CP011368.1	29555	Mycoplasmatota	Mollicutes	Mycoplasmatales	Mycoplasmataceae	Mycoplasmopsis	Mycoplasmopsis canis	unclassified Mycoplasmopsis canis subspecies/strain	0	0	0	0	0	0	0	0	0	0	0	0	0	0	0	0	0	0	0	0	0	0	0	0	0	0
GCF_001017435.1	NZ_CP011371.1	413882	Pseudomonadota	Betaproteobacteria	Burkholderiales	Sphaerotilaceae	Caldimonas	Caldimonas brevitalea	unclassified Caldimonas brevitalea subspecies/strain	0	0	0	0	0	0	0	0	0	0	0	0	0	0	0	0	0	40	0	9	0	0	0	1	1	0
GCF_000988745.2	NZ_CP011381.2	386891	Pseudomonadota	Gammaproteobacteria	Moraxellales	Moraxellaceae	Moraxella	Moraxella bovoculi	unclassified Moraxella bovoculi subspecies/strain	0	0	0	0	0	0	0	0	0	0	0	0	0	0	0	0	0	8	0	1	0	0	0	0	0	0
GCF_001644565.1	NZ_CP011387.1	1182568	Deinococcota	Deinococci	Deinococcales	Deinococcaceae	Deinococcus	Deinococcus puniceus	unclassified Deinococcus puniceus subspecies/strain	0	0	0	0	0	0	0	0	0	0	0	0	0	0	0	0	0	13	0	4	0	0	0	0	0	0
GCF_001644605.1	NZ_CP011388.1	1178515	Bacillota	Bacilli	Bacillales	Paenibacillaceae	Paenibacillus	Paenibacillus swuensis	unclassified Paenibacillus swuensis subspecies/strain	0	0	0	0	0	0	0	0	0	0	0	0	0	0	0	0	1	22	0	2	4	0	2	1	2	0
GCF_001007995.1	NZ_CP011389.1	1309411	Deinococcota	Deinococci	Deinococcales	Deinococcaceae	Deinococcus	Deinococcus soli (ex Cha et al. 2016)	unclassified Deinococcus soli (ex Cha et al. 2016) subspecies/strain	0	0	0	0	0	0	0	0	0	0	0	0	0	0	0	0	0	14	0	4	0	0	0	0	0	0
GCF_001644645.1	NZ_CP011390.1	1492898	Bacteroidota	Chitinophagia	Chitinophagales	Chitinophagaceae	Flavisolibacter	Flavisolibacter tropicus	unclassified Flavisolibacter tropicus subspecies/strain	0	0	1	0	0	0	0	0	0	0	0	0	0	0	0	0	1	18	0	6	0	0	2	1	2	2
GCF_001564455.1	NZ_CP011391.1	1702221	Bacillota	Erysipelotrichia	Erysipelotrichales	Erysipelotrichaceae	Faecalibaculum	Faecalibaculum rodentium	unclassified Faecalibaculum rodentium subspecies/strain	0	0	0	0	0	0	0	0	0	0	0	0	0	0	0	0	0	2	1	2	0	0	0	2	2	0
GCF_001643775.1	NZ_CP011402.1	79604	Actinomycetota	Coriobacteriia	Eggerthellales	Eggerthellaceae	Denitrobacterium	Denitrobacterium detoxificans	unclassified Denitrobacterium detoxificans subspecies/strain	0	0	0	0	0	0	0	0	0	0	0	0	0	0	0	0	0	3	0	0	0	0	0	0	0	1
GCF_001267925.1	NZ_CP011409.1	1262470	Pseudomonadota	Betaproteobacteria	Burkholderiales	Oxalobacteraceae	Herbaspirillum	Herbaspirillum hiltneri	Herbaspirillum hiltneri N3	0	0	0	0	0	0	0	0	0	0	0	0	0	0	0	0	0	50	0	11	0	0	0	3	2	0
GCF_001007875.1	NZ_CP011412.1	1543721	Pseudomonadota	Gammaproteobacteria	unclassified Gammaproteobacteria order	unclassified Gammaproteobacteria family	Sedimenticola	Sedimenticola thiotaurini	unclassified Sedimenticola thiotaurini subspecies/strain	0	0	0	0	0	0	0	0	0	0	0	0	0	0	0	0	0	8	0	2	0	0	0	0	0	0
GCF_001007935.1	NZ_CP011451.1	44574	Pseudomonadota	Betaproteobacteria	Nitrosomonadales	Nitrosomonadaceae	Nitrosomonas	Nitrosomonas communis	unclassified Nitrosomonas communis subspecies/strain	0	0	0	0	0	0	0	0	0	0	0	0	0	0	0	0	0	9	0	2	1	0	0	0	0	0
GCF_001008165.2	NZ_CP011452.2	1267766	Pseudomonadota	Alphaproteobacteria	Sphingomonadales	Erythrobacteraceae	Croceibacterium	Croceibacterium atlanticum	unclassified Croceibacterium atlanticum subspecies/strain	0	0	0	0	0	0	0	0	0	0	0	0	0	0	0	0	0	19	0	9	0	0	0	1	0	0
GCF_000695095.2	NZ_CP011454.1	1379270	Gemmatimonadota	Gemmatimonadetes	Gemmatimonadales	Gemmatimonadaceae	Gemmatimonas	Gemmatimonas phototrophica	unclassified Gemmatimonas phototrophica subspecies/strain	0	0	0	0	0	0	0	0	0	0	0	0	0	0	0	0	0	16	0	2	0	0	0	0	0	0
GCF_001655245.1	NZ_CP011491.1	1354275	Actinomycetota	Actinomycetes	Mycobacteriales	Mycobacteriaceae	Mycolicibacterium	Mycolicibacterium vaccae	Mycolicibacterium vaccae 95051	0	0	0	0	0	0	0	0	0	0	0	0	0	0	0	0	0	105	0	43	0	0	0	0	1	0
GCF_001043175.1	NZ_CP011494.1	330734	Pseudomonadota	Gammaproteobacteria	Pseudomonadales	Marinobacteraceae	Marinobacter	Marinobacter psychrophilus	unclassified Marinobacter psychrophilus subspecies/strain	0	0	0	0	0	0	0	0	0	0	0	0	0	0	0	0	0	18	0	8	0	0	0	1	0	0
GCF_001509405.1	NZ_CP011502.1	2041	Actinomycetota	Actinomycetes	Propionibacteriales	Nocardioidaceae	Aeromicrobium	Aeromicrobium erythreum	unclassified Aeromicrobium erythreum subspecies/strain	0	0	0	0	0	0	0	0	0	0	0	0	0	0	0	0	0	13	0	9	0	0	0	0	1	0
GCF_001028665.1	NZ_CP011503.1	60550	Pseudomonadota	Betaproteobacteria	Burkholderiales	Burkholderiaceae	Burkholderia	Burkholderia pyrrocinia	unclassified Burkholderia pyrrocinia subspecies/strain	0	0	0	0	0	0	0	0	0	0	0	0	0	0	0	0	0	21	0	4	0	0	0	2	3	0
GCF_001028665.1	NZ_CP011504.1	60550	Pseudomonadota	Betaproteobacteria	Burkholderiales	Burkholderiaceae	Burkholderia	Burkholderia pyrrocinia	unclassified Burkholderia pyrrocinia subspecies/strain	1	0	0	0	0	0	0	0	0	0	0	0	0	0	0	0	1	37	0	16	0	0	0	0	0	0
GCF_001028665.1	NZ_CP011505.1	60550	Pseudomonadota	Betaproteobacteria	Burkholderiales	Burkholderiaceae	Burkholderia	Burkholderia pyrrocinia	unclassified Burkholderia pyrrocinia subspecies/strain	0	0	0	0	0	0	0	0	0	0	0	0	0	0	0	0	0	7	0	4	0	0	0	0	0	0
GCF_001027285.1	NZ_CP011509.1	48	Myxococcota	Myxococcia	Myxococcales	Archangiaceae	Archangium	Archangium gephyra	unclassified Archangium gephyra subspecies/strain	0	0	0	0	0	0	0	0	0	0	0	0	0	0	0	0	0	46	0	27	3	0	0	0	1	0
GCF_001605725.1	NZ_CP011530.1	83262	Actinomycetota	Actinomycetes	Mycobacteriales	Mycobacteriaceae	Mycobacteroides	Mycobacteroides immunogenum	unclassified Mycobacteroides immunogenum subspecies/strain	0	0	0	0	0	0	0	0	0	0	0	0	0	0	0	0	0	60	0	18	0	0	0	0	0	0
GCF_001021025.1	NZ_CP011541.1	1050174	Actinomycetota	Actinomycetes	Mycobacteriales	Corynebacteriaceae	Corynebacterium	Corynebacterium epidermidicanis	unclassified Corynebacterium epidermidicanis subspecies/strain	0	0	0	0	0	0	0	0	0	0	0	0	0	0	0	0	0	4	0	2	0	0	0	0	0	0
GCF_001020985.1	NZ_CP011542.1	571915	Actinomycetota	Actinomycetes	Mycobacteriales	Corynebacteriaceae	Corynebacterium	Corynebacterium mustelae	unclassified Corynebacterium mustelae subspecies/strain	0	0	0	0	0	0	0	0	0	0	0	0	0	0	0	0	0	5	0	1	0	0	0	0	0	0
GCF_001021045.1	NZ_CP011545.1	136857	Actinomycetota	Actinomycetes	Mycobacteriales	Corynebacteriaceae	Corynebacterium	Corynebacterium testudinoris	unclassified Corynebacterium testudinoris subspecies/strain	0	0	0	0	0	0	0	0	0	0	0	0	0	0	0	0	0	5	0	3	0	0	0	0	0	0
GCF_001021065.1	NZ_CP011546.1	1072256	Actinomycetota	Actinomycetes	Mycobacteriales	Corynebacteriaceae	Corynebacterium	Corynebacterium uterequi	unclassified Corynebacterium uterequi subspecies/strain	0	0	0	0	0	0	0	0	0	0	0	0	0	0	0	0	0	3	0	2	0	0	0	0	0	0
GCF_001017775.3	NZ_CP011568.3	445709	Pseudomonadota	Betaproteobacteria	Burkholderiales	Burkholderiaceae	Pandoraea	Pandoraea thiooxydans	unclassified Pandoraea thiooxydans subspecies/strain	0	0	0	0	0	0	0	0	0	0	0	0	0	0	0	0	0	28	0	8	0	0	0	1	0	0
GCF_001028705.1	NZ_CP011770.1	1348774	Pseudomonadota	Alphaproteobacteria	Sphingomonadales	Erythrobacteraceae	Croceicoccus	Croceicoccus naphthovorans	unclassified Croceicoccus naphthovorans subspecies/strain	0	0	0	0	0	0	0	0	0	0	0	0	0	0	0	0	0	20	0	6	0	0	0	1	1	0
GCF_001263395.1	NZ_CP011786.1	1437605	Actinomycetota	Actinomycetes	Bifidobacteriales	Bifidobacteriaceae	Bifidobacterium	Bifidobacterium actinocoloniiforme	Bifidobacterium actinocoloniiforme DSM 22766	0	0	0	0	0	0	0	0	0	0	0	0	0	0	0	0	0	4	0	2	0	0	0	0	1	0
GCF_002795845.1	NZ_CP011797.1	1336806	Pseudomonadota	Gammaproteobacteria	Oceanospirillales	Saccharospirillaceae	Reinekea	Reinekea forsetii	unclassified Reinekea forsetii subspecies/strain	0	0	0	0	0	0	0	0	0	0	0	0	0	0	0	0	0	5	0	4	0	0	0	2	3	0
GCF_001273775.1	NZ_CP011801.1	42253	Nitrospirota	Nitrospiria	Nitrospirales	Nitrospiraceae	Nitrospira	Nitrospira moscoviensis	unclassified Nitrospira moscoviensis subspecies/strain	0	0	0	0	0	0	0	0	0	0	0	0	0	0	0	0	0	12	0	2	0	0	0	0	0	0
GCF_001038625.1	NZ_CP011803.1	536227	Bacillota	Clostridia	Eubacteriales	Clostridiaceae	Clostridium	Clostridium carboxidivorans	Clostridium carboxidivorans P7	0	0	0	0	0	0	0	0	0	0	0	0	0	0	0	0	0	10	1	0	0	0	0	2	3	0
GCF_001028625.1	NZ_CP011805.1	543877	Pseudomonadota	Alphaproteobacteria	Sphingomonadales	Erythrobacteraceae	Pelagerythrobacter	Pelagerythrobacter marensis	unclassified Pelagerythrobacter marensis subspecies/strain	0	0	0	0	0	0	0	0	0	0	0	0	1	0	0	0	0	20	1	6	0	0	0	1	2	1
GCF_001029105.3	NZ_CP011807.3	656179	Pseudomonadota	Betaproteobacteria	Burkholderiales	Burkholderiaceae	Pandoraea	Pandoraea faecigallinarum	unclassified Pandoraea faecigallinarum subspecies/strain	0	0	0	0	0	0	0	0	0	0	0	0	0	0	0	0	0	28	0	8	0	0	0	1	1	0
GCF_002220155.1	NZ_CP011835.1	353	Pseudomonadota	Gammaproteobacteria	Pseudomonadales	Pseudomonadaceae	Azotobacter	Azotobacter chroococcum	unclassified Azotobacter chroococcum subspecies/strain	0	0	0	0	0	0	0	0	0	0	0	0	0	0	0	0	0	13	0	8	0	0	0	4	1	0
GCF_001305675.1	NZ_CP011853.1	1136941	Actinomycetota	Actinomycetes	Mycobacteriales	Gordoniaceae	Gordonia	Gordonia phthalatica	unclassified Gordonia phthalatica subspecies/strain	0	0	0	0	0	0	0	0	0	0	0	0	0	0	0	0	0	36	0	23	0	0	0	0	0	0
GCF_001029265.1	NZ_CP011856.1	315358	Mycoplasmatota	Mollicutes	Entomoplasmatales	Spiroplasmataceae	Spiroplasma	Spiroplasma eriocheiris	unclassified Spiroplasma eriocheiris subspecies/strain	0	0	0	0	0	0	0	0	0	0	2	0	0	0	0	0	2	3	1	2	0	0	0	2	1	0
GCF_000340435.2	NZ_CP011883.2	1202450	Actinomycetota	Actinomycetes	Mycobacteriales	Mycobacteriaceae	Mycobacterium	Mycobacterium haemophilum	Mycobacterium haemophilum DSM 44634	0	0	0	0	0	0	0	0	0	0	0	0	0	0	0	0	0	27	0	13	0	0	0	0	0	0
GCF_001579945.1	NZ_CP011971.1	465721	Pseudomonadota	Gammaproteobacteria	Nevskiales	Steroidobacteraceae	Steroidobacter	Steroidobacter denitrificans	unclassified Steroidobacter denitrificans subspecies/strain	0	0	0	0	0	0	0	0	0	0	0	0	0	0	0	0	0	28	0	8	0	0	0	0	0	0
GCF_001308265.1	NZ_CP012023.1	1397108	Pseudomonadota	Alphaproteobacteria	Rhodobacterales	Roseobacteraceae	Celeribacter	Celeribacter marinus	unclassified Celeribacter marinus subspecies/strain	1	0	0	0	0	0	0	0	0	0	0	0	0	0	0	0	1	14	0	7	0	0	2	2	3	1
GCF_001050115.1	NZ_CP012024.1	1479	Bacillota	Bacilli	Bacillales	Bacillaceae	Bacillus	Bacillus smithii	unclassified Bacillus smithii subspecies/strain	0	0	0	0	0	0	0	0	0	0	0	0	0	0	0	0	0	12	0	2	0	0	0	0	1	0
GCF_001050435.1	NZ_CP012033.1	637971	Bacillota	Bacilli	Lactobacillales	Lactobacillaceae	Levilactobacillus	Levilactobacillus koreensis	unclassified Levilactobacillus koreensis subspecies/strain	1	0	0	0	0	0	0	0	0	0	0	0	0	0	0	0	1	11	0	4	1	0	0	1	1	0
GCF_001050475.1	NZ_CP012034.1	1007676	Bacillota	Bacilli	Lactobacillales	Lactobacillaceae	Companilactobacillus	Companilactobacillus ginsenosidimutans	unclassified Companilactobacillus ginsenosidimutans subspecies/strain	0	0	0	0	0	0	0	0	0	0	0	0	0	0	0	0	0	11	0	1	0	0	0	0	0	0
GCF_001050135.1	NZ_CP012040.1	320787	Bacteroidota	Cytophagia	Cytophagales	Cyclobacteriaceae	Cyclobacterium	Cyclobacterium amurskyense	unclassified Cyclobacterium amurskyense subspecies/strain	0	0	0	0	0	0	0	0	0	0	0	0	0	0	0	0	0	25	0	6	1	0	0	2	2	0
GCF_001712815.1	NZ_CP012047.1	51669	Bacillota	Bacilli	Lactobacillales	Enterococcaceae	Tetragenococcus	Tetragenococcus halophilus	unclassified Tetragenococcus halophilus subspecies/strain	0	0	0	0	0	0	0	0	0	0	0	0	0	0	0	0	0	5	0	3	0	0	0	0	0	0
GCF_001262015.1	NZ_CP012074.1	1236517	Bacteroidota	Bacteroidia	Bacteroidales	Prevotellaceae	Prevotella	Prevotella fusca	Prevotella fusca JCM 17724	0	0	0	0	0	0	0	0	0	0	0	0	0	0	0	0	0	2	0	0	0	0	0	0	1	0
GCF_001262015.1	NZ_CP012075.1	1236517	Bacteroidota	Bacteroidia	Bacteroidales	Prevotellaceae	Prevotella	Prevotella fusca	Prevotella fusca JCM 17724	0	0	0	0	0	0	0	0	0	0	0	0	0	0	0	0	0	1	0	1	0	0	0	0	0	0
GCF_001678905.1	NZ_CP012117.1	1630135	Actinomycetota	Actinomycetes	Micrococcales	Dermabacteraceae	Dermabacter	Dermabacter vaginalis	unclassified Dermabacter vaginalis subspecies/strain	0	0	0	0	0	0	0	0	0	0	0	0	0	0	0	0	0	6	0	2	0	0	0	0	0	0
GCF_001187595.1	NZ_CP012152.1	198467	Bacillota	Bacilli	Bacillales	Bacillaceae	Anoxybacillus	Anoxybacillus gonensis	unclassified Anoxybacillus gonensis subspecies/strain	0	0	0	0	0	0	0	0	0	0	0	0	0	0	0	0	0	11	0	1	0	0	0	0	1	0
GCF_001187785.1	NZ_CP012154.1	1579979	Pseudomonadota	Gammaproteobacteria	Chromatiales	Wenzhouxiangellaceae	Wenzhouxiangella	Wenzhouxiangella marina	unclassified Wenzhouxiangella marina subspecies/strain	0	0	0	0	0	0	0	0	0	0	0	0	0	0	0	0	0	16	0	2	0	0	0	0	0	0
GCF_001189295.1	NZ_CP012159.1	52	Myxococcota	Myxococcia	Polyangiales	Polyangiaceae	Chondromyces	Chondromyces crocatus	unclassified Chondromyces crocatus subspecies/strain	0	0	0	0	0	0	0	0	0	0	0	0	0	0	0	0	0	41	0	13	0	0	0	0	1	0
GCF_001187845.1	NZ_CP012160.1	1458307	Pseudomonadota	Alphaproteobacteria	Rhodobacterales	Roseobacteraceae	Octadecabacter	Octadecabacter temperatus	unclassified Octadecabacter temperatus subspecies/strain	0	0	0	0	0	0	0	0	0	0	0	0	0	0	0	0	1	15	1	8	0	0	0	2	2	1
GCF_001190745.1	NZ_CP012196.1	824	Campylobacterota	Epsilonproteobacteria	Campylobacterales	Campylobacteraceae	Campylobacter	Campylobacter gracilis	unclassified Campylobacter gracilis subspecies/strain	0	0	0	0	0	0	0	0	0	0	0	0	0	0	0	0	0	0	0	6	0	0	0	0	0	0
GCF_001277175.1	NZ_CP012257.1	1074000	Pseudomonadota	Gammaproteobacteria	Enterobacterales	Enterobacteriaceae	Cronobacter	Cronobacter universalis	Cronobacter universalis NCTC 9529	0	0	0	0	0	0	0	0	0	0	0	0	0	0	0	0	1	21	1	5	1	1	1	2	5	1
GCF_001277255.1	NZ_CP012264.1	1073999	Pseudomonadota	Gammaproteobacteria	Enterobacterales	Enterobacteriaceae	Cronobacter	Cronobacter condimenti	Cronobacter condimenti 1330	0	0	0	0	0	0	0	0	0	0	0	0	0	0	0	0	1	20	1	7	1	2	1	2	4	1
GCF_001277235.1	NZ_CP012266.1	1159554	Pseudomonadota	Gammaproteobacteria	Enterobacterales	Enterobacteriaceae	Cronobacter	Cronobacter dublinensis	Cronobacter dublinensis subsp. dublinensis LMG 23823	0	0	0	0	0	0	0	0	0	0	0	0	0	0	0	0	1	18	1	7	1	2	1	2	4	1
GCF_001277195.1	NZ_CP012268.1	1159613	Pseudomonadota	Gammaproteobacteria	Enterobacterales	Enterobacteriaceae	Cronobacter	Cronobacter muytjensii	Cronobacter muytjensii ATCC 51329	0	0	0	0	0	0	0	0	0	0	0	0	0	0	0	0	1	18	1	7	1	2	1	2	6	1
GCF_001611155.1	NZ_CP012294.1	51663	Bacillota	Bacilli	Lactobacillales	Lactobacillaceae	Pediococcus	Pediococcus damnosus	unclassified Pediococcus damnosus subspecies/strain	0	0	0	0	0	0	0	0	0	0	0	0	0	0	0	0	0	6	0	4	0	0	0	0	0	0
GCF_001262715.1	NZ_CP012328.1	216946	Mycoplasmatota	Mollicutes	Entomoplasmatales	Spiroplasmataceae	Spiroplasma	Spiroplasma turonicum	unclassified Spiroplasma turonicum subspecies/strain	0	0	0	0	0	0	0	0	0	0	0	0	0	0	0	0	0	2	0	0	0	0	0	0	1	0
GCF_001263175.1	NZ_CP012332.1	1391653	Myxococcota	Myxococcia	Myxococcales	Vulgatibacteraceae	Vulgatibacter	Vulgatibacter incomptus	unclassified Vulgatibacter incomptus subspecies/strain	0	0	0	0	0	0	0	0	0	0	0	0	0	0	0	0	0	13	0	8	0	0	0	0	0	0
GCF_001263205.1	NZ_CP012333.1	1391654	Myxococcota	Myxococcia	Polyangiales	Labilitrichaceae	Labilithrix	Labilithrix luteola	unclassified Labilithrix luteola subspecies/strain	0	0	0	0	0	0	0	0	0	0	0	0	0	0	0	0	0	56	0	22	0	0	0	1	2	0
GCF_001267155.1	NZ_CP012357.1	216942	Mycoplasmatota	Mollicutes	Entomoplasmatales	Spiroplasmataceae	Spiroplasma	Spiroplasma litorale	unclassified Spiroplasma litorale subspecies/strain	0	0	0	0	0	0	0	0	0	0	0	0	0	0	0	0	0	2	0	1	0	0	0	0	1	0
GCF_001267255.1	NZ_CP012362.1	1697053	Pseudomonadota	Gammaproteobacteria	Pseudomonadales	Pseudomonadaceae	Thiopseudomonas	Thiopseudomonas alkaliphila	unclassified Thiopseudomonas alkaliphila subspecies/strain	0	0	0	0	0	0	0	0	0	0	0	0	0	0	0	0	0	7	0	1	0	0	0	1	0	0
GCF_000619905.2	NZ_CP012371.1	1266925	Pseudomonadota	Betaproteobacteria	Nitrosomonadales	Nitrosomonadaceae	Nitrosospira	Nitrosospira briensis	Nitrosospira briensis C-128	0	0	0	0	0	0	0	0	0	0	0	0	0	0	0	0	0	11	0	1	0	0	0	0	0	0
GCF_001305575.3	NZ_CP012373.2	288004	Pseudomonadota	Gammaproteobacteria	Thiotrichales	Thiotrichaceae	Beggiatoa	Beggiatoa leptomitoformis	unclassified Beggiatoa leptomitoformis subspecies/strain	0	0	0	0	0	0	0	0	0	0	0	0	0	0	0	0	0	11	0	3	0	0	0	0	0	0
GCF_001267885.1	NZ_CP012382.1	278992	Actinomycetota	Actinomycetes	Kitasatosporales	Streptomycetaceae	Streptomyces	Streptomyces ambofaciens	Streptomyces ambofaciens ATCC 23877	0	0	0	0	0	0	0	0	0	0	0	0	0	0	0	0	0	43	0	14	0	0	0	2	3	0
GCF_001484725.1	NZ_CP012395.1	1341692	Bacillota	Clostridia	Eubacteriales	Clostridiaceae	Clostridium	Clostridium autoethanogenum	Clostridium autoethanogenum DSM 10061	0	0	0	0	0	0	0	0	0	0	0	0	0	0	0	0	0	8	0	2	0	0	0	2	0	0
GCF_001612705.2	NZ_CP012400.2	515393	Pseudomonadota	Gammaproteobacteria	Pseudomonadales	Pseudomonadaceae	Pseudomonas	Pseudomonas yamanorum	unclassified Pseudomonas yamanorum subspecies/strain	0	0	0	0	0	0	0	0	0	0	0	0	0	0	0	0	0	51	0	16	0	0	0	2	3	0
GCF_001305595.1	NZ_CP012401.1	528244	Pseudomonadota	Alphaproteobacteria	Rhodospirillales	Azospirillaceae	Azospirillum	Azospirillum thiophilum	unclassified Azospirillum thiophilum subspecies/strain	0	0	0	0	0	0	0	0	0	0	0	0	0	0	0	0	0	14	0	2	0	0	0	0	0	0
GCF_001305595.1	NZ_CP012402.1	528244	Pseudomonadota	Alphaproteobacteria	Rhodospirillales	Azospirillaceae	Azospirillum	Azospirillum thiophilum	unclassified Azospirillum thiophilum subspecies/strain	1	0	0	0	0	0	0	0	0	0	0	0	0	0	0	0	1	11	0	7	0	0	0	1	1	0
GCF_001305595.1	NZ_CP012403.1	528244	Pseudomonadota	Alphaproteobacteria	Rhodospirillales	Azospirillaceae	Azospirillum	Azospirillum thiophilum	unclassified Azospirillum thiophilum subspecies/strain	0	0	0	0	0	0	0	0	0	0	0	0	0	0	0	0	0	4	0	2	0	0	0	0	0	0
GCF_001305595.1	NZ_CP012404.1	528244	Pseudomonadota	Alphaproteobacteria	Rhodospirillales	Azospirillaceae	Azospirillum	Azospirillum thiophilum	unclassified Azospirillum thiophilum subspecies/strain	1	0	0	0	0	0	0	0	0	0	0	0	0	0	0	0	1	5	0	0	0	0	0	0	1	1
GCF_001305595.1	NZ_CP012405.1	528244	Pseudomonadota	Alphaproteobacteria	Rhodospirillales	Azospirillaceae	Azospirillum	Azospirillum thiophilum	unclassified Azospirillum thiophilum subspecies/strain	0	0	0	0	0	0	0	0	0	0	0	0	0	0	0	0	0	6	0	3	0	0	0	0	0	0
GCF_001305595.1	NZ_CP012406.1	528244	Pseudomonadota	Alphaproteobacteria	Rhodospirillales	Azospirillaceae	Azospirillum	Azospirillum thiophilum	unclassified Azospirillum thiophilum subspecies/strain	0	0	0	0	0	0	0	0	0	0	0	0	0	0	0	0	0	2	0	0	0	0	0	1	0	0
GCF_001305595.1	NZ_CP012407.1	528244	Pseudomonadota	Alphaproteobacteria	Rhodospirillales	Azospirillaceae	Azospirillum	Azospirillum thiophilum	unclassified Azospirillum thiophilum subspecies/strain	0	0	0	0	0	0	0	0	0	0	0	0	0	0	0	0	0	1	0	0	0	0	0	0	0	0
GCF_001305595.1	NZ_CP012408.1	528244	Pseudomonadota	Alphaproteobacteria	Rhodospirillales	Azospirillaceae	Azospirillum	Azospirillum thiophilum	unclassified Azospirillum thiophilum subspecies/strain	0	0	0	0	0	0	0	0	0	0	0	0	0	0	0	0	0	0	0	0	0	0	0	0	0	0
GCF_001708405.1	NZ_CP012418.1	1144748	Pseudomonadota	Gammaproteobacteria	Kangiellales	Kangiellaceae	Kangiella	Kangiella sediminilitoris	unclassified Kangiella sediminilitoris subspecies/strain	0	0	0	0	0	0	0	0	0	0	0	0	0	0	0	0	0	9	0	1	0	0	0	0	0	0
GCF_001552035.1	NZ_CP012480.1	1311	Bacillota	Bacilli	Lactobacillales	Streptococcaceae	Streptococcus	Streptococcus agalactiae	unclassified Streptococcus agalactiae subspecies/strain	0	0	0	0	0	0	1	0	0	0	0	0	0	0	0	0	0	5	1	2	1	0	0	2	2	0
GCF_001721685.1	NZ_CP012502.1	632773	Bacillota	Bacilli	Bacillales	Bacillaceae	Salisediminibacterium	Salisediminibacterium beveridgei	unclassified Salisediminibacterium beveridgei subspecies/strain	0	0	0	0	0	0	0	0	0	0	0	0	0	0	0	0	0	16	0	2	0	0	0	1	2	1
GCF_001275365.1	NZ_CP012505.1	1086726	Pseudomonadota	Gammaproteobacteria	Thiotrichales	Francisellaceae	Francisella	Francisella persica	Francisella persica ATCC VR-331	0	0	0	0	0	0	0	0	0	0	0	0	0	0	0	0	0	2	0	1	0	0	0	0	0	0
GCF_001275345.1	NZ_CP012507.1	71999	Actinomycetota	Actinomycetes	Micrococcales	Micrococcaceae	Kocuria	Kocuria palustris	unclassified Kocuria palustris subspecies/strain	0	0	0	0	0	0	0	0	0	0	0	0	0	0	0	0	0	12	0	2	0	0	0	0	0	0
GCF_001298465.1	NZ_CP012541.1	199	Campylobacterota	Epsilonproteobacteria	Campylobacterales	Campylobacteraceae	Campylobacter	Campylobacter concisus	unclassified Campylobacter concisus subspecies/strain	0	0	0	0	0	0	0	0	0	0	0	0	0	0	0	0	0	5	0	2	0	0	0	0	0	0
GCF_004803795.1	NZ_CP012543.1	203	Campylobacterota	Epsilonproteobacteria	Campylobacterales	Campylobacteraceae	Campylobacter	Campylobacter rectus	unclassified Campylobacter rectus subspecies/strain	0	0	0	0	0	0	0	0	0	0	0	0	0	0	0	0	0	2	0	3	0	0	0	0	0	0
GCF_004803815.1	NZ_CP012544.1	204	Campylobacterota	Epsilonproteobacteria	Campylobacterales	Campylobacteraceae	Campylobacter	Campylobacter showae	unclassified Campylobacter showae subspecies/strain	0	0	0	0	0	0	0	0	0	0	0	0	0	0	0	0	0	1	0	4	0	0	0	0	0	0
GCF_002021945.1	NZ_CP012547.1	1660067	Campylobacterota	Epsilonproteobacteria	Campylobacterales	Campylobacteraceae	Campylobacter	Campylobacter pinnipediorum	Campylobacter pinnipediorum subsp. pinnipediorum	0	0	0	0	0	0	0	0	0	0	0	0	0	0	0	0	0	1	0	3	0	0	0	0	0	0
GCF_000831645.3	NZ_CP012559.1	1074467	Bacillota	Bacilli	Lactobacillales	Lactobacillaceae	Companilactobacillus	Companilactobacillus heilongjiangensis	unclassified Companilactobacillus heilongjiangensis subspecies/strain	0	0	0	0	0	0	0	0	0	0	0	0	0	0	0	0	0	6	0	1	0	0	0	0	1	0
GCF_002407485.1	NZ_CP012621.1	347534	Pseudomonadota	Gammaproteobacteria	Aeromonadales	Aeromonadaceae	Zobellella	Zobellella denitrificans	unclassified Zobellella denitrificans subspecies/strain	0	0	0	0	0	0	0	0	0	0	0	0	0	0	0	0	0	13	0	6	0	0	0	2	3	0
GCF_001281045.1	NZ_CP012622.1	362837	Mycoplasmatota	Mollicutes	Entomoplasmatales	Spiroplasmataceae	Spiroplasma	Spiroplasma cantharicola	unclassified Spiroplasma cantharicola subspecies/strain	0	0	0	0	0	0	0	0	0	0	0	0	0	0	0	0	0	2	0	0	0	0	0	0	1	0
GCF_001310085.1	NZ_CP012643.1	512763	Bacteroidota	Cytophagia	Cytophagales	Hymenobacteraceae	Rufibacter	Rufibacter tibetensis	unclassified Rufibacter tibetensis subspecies/strain	0	0	0	0	0	0	0	0	1	0	0	0	0	0	0	0	1	23	0	8	1	0	6	1	1	0
GCF_001620265.1	NZ_CP012661.1	1335048	Pseudomonadota	Alphaproteobacteria	Rhodobacterales	Paracoccaceae	Frigidibacter	Frigidibacter mobilis	unclassified Frigidibacter mobilis subspecies/strain	0	0	0	0	0	0	0	0	0	0	0	0	0	0	0	0	1	30	0	12	0	0	1	0	0	1
GCF_001294575.1	NZ_CP012676.1	1788301	Pseudomonadota	Gammaproteobacteria	Pseudomonadales	Pseudomonadaceae	Pseudomonas	Pseudomonas versuta	unclassified Pseudomonas versuta subspecies/strain	0	0	0	0	0	0	0	0	0	0	0	0	0	0	0	0	0	30	0	15	0	0	0	3	3	0
GCF_000522545.2	NZ_CP012746.1	1323664	Pseudomonadota	Betaproteobacteria	Burkholderiales	Burkholderiaceae	Paraburkholderia	Paraburkholderia caribensis	Paraburkholderia caribensis MBA4	0	0	0	0	0	0	0	0	0	0	0	0	0	0	0	0	0	22	0	6	0	0	0	2	3	0
GCF_000522545.2	NZ_CP012747.1	1323664	Pseudomonadota	Betaproteobacteria	Burkholderiales	Burkholderiaceae	Paraburkholderia	Paraburkholderia caribensis	Paraburkholderia caribensis MBA4	0	0	0	0	0	0	0	0	0	0	0	0	0	0	0	0	0	20	0	13	0	0	0	0	0	0
GCF_001302565.1	NZ_CP012750.1	1933880	Actinomycetota	Actinomycetes	Micrococcales	Micrococcaceae	Glutamicibacter	Glutamicibacter halophytocola	unclassified Glutamicibacter halophytocola subspecies/strain	0	0	0	0	0	0	0	0	0	0	0	0	0	0	0	0	0	17	0	5	0	0	0	2	1	0
GCF_001302585.1	NZ_CP012752.1	860235	Actinomycetota	Actinomycetes	Pseudonocardiales	Pseudonocardiaceae	Kibdelosporangium	Kibdelosporangium phytohabitans	unclassified Kibdelosporangium phytohabitans subspecies/strain	0	0	0	0	0	0	0	0	0	0	0	0	0	0	0	0	1	77	0	28	0	0	1	2	2	0
GCF_001412635.1	NZ_CP012805.1	1328	Bacillota	Bacilli	Lactobacillales	Streptococcaceae	Streptococcus	Streptococcus anginosus	unclassified Streptococcus anginosus subspecies/strain	0	0	0	0	0	0	0	0	0	0	0	0	0	0	0	0	0	5	1	0	0	0	0	0	0	0
GCF_001307195.1	NZ_CP012808.1	1324350	Pseudomonadota	Gammaproteobacteria	Moraxellales	Moraxellaceae	Acinetobacter	Acinetobacter equi	unclassified Acinetobacter equi subspecies/strain	0	0	0	0	0	0	0	0	0	0	0	0	0	0	0	0	0	15	0	4	0	0	0	0	0	0
GCF_001593605.1	NZ_CP012836.1	1727163	Bacteroidota	Cytophagia	Cytophagales	Cyclobacteriaceae	Algoriphagus	Algoriphagus sanaruensis	unclassified Algoriphagus sanaruensis subspecies/strain	0	0	0	0	0	0	0	0	0	0	0	0	0	0	0	0	0	17	0	7	1	0	0	1	1	0
GCF_001461805.1	NZ_CP012871.1	1334193	Pseudomonadota	Gammaproteobacteria	Enterobacterales	Enterobacteriaceae	Pluralibacter	[Enterobacter] lignolyticus	unclassified [Enterobacter] lignolyticus subspecies/strain	1	0	0	0	0	0	0	0	0	0	0	0	0	0	0	0	1	10	1	7	1	0	1	2	5	1
GCF_001310225.1	NZ_CP012898.1	1736674	Bacteroidota	Flavobacteriia	Flavobacteriales	Flavobacteriaceae	Algibacter	Algibacter alginicilyticus	unclassified Algibacter alginicilyticus subspecies/strain	0	0	0	0	0	0	0	0	1	0	0	0	0	0	0	0	1	12	0	4	4	0	2	1	3	1
GCF_001314995.1	NZ_CP012938.1	28116	Bacteroidota	Bacteroidia	Bacteroidales	Bacteroidaceae	Bacteroides	Bacteroides ovatus	unclassified Bacteroides ovatus subspecies/strain	0	0	0	0	0	0	0	0	1	0	0	0	0	0	0	0	2	9	0	3	7	0	12	1	2	1
GCF_001402875.1	NZ_CP012946.1	1079	Pseudomonadota	Alphaproteobacteria	Hyphomicrobiales	Blastochloridaceae	Blastochloris	Blastochloris viridis	unclassified Blastochloris viridis subspecies/strain	0	0	0	0	0	0	0	0	0	0	0	0	0	0	0	0	0	17	0	6	0	0	0	1	0	0
GCF_001414055.1	NZ_CP013002.1	69395	Pseudomonadota	Alphaproteobacteria	Caulobacterales	Caulobacteraceae	Caulobacter	Caulobacter henricii	unclassified Caulobacter henricii subspecies/strain	1	0	0	0	0	0	0	0	0	0	0	0	0	0	0	0	1	17	0	10	0	0	1	2	2	0
GCF_001856695.1	NZ_CP013019.1	1501	Bacillota	Clostridia	Eubacteriales	Clostridiaceae	Clostridium	Clostridium pasteurianum	unclassified Clostridium pasteurianum subspecies/strain	0	0	0	0	0	0	0	0	0	0	0	0	0	0	0	0	0	11	0	2	0	0	0	2	3	0
GCF_001421015.2	NZ_CP013023.1	1616788	Bacillota	Bacilli	Bacillales	Paenibacillaceae	Paenibacillus	Paenibacillus bovis	unclassified Paenibacillus bovis subspecies/strain	0	0	0	0	0	0	0	0	0	0	0	0	0	0	0	0	1	36	0	8	1	1	2	1	3	1
GCF_000264945.2	NZ_CP013070.1	861109	Pseudomonadota	Alphaproteobacteria	Sphingomonadales	Sphingomonadaceae	Sphingobium	Sphingobium indicum	Sphingobium indicum B90A	0	0	0	0	0	0	0	0	0	0	0	0	0	0	0	0	0	29	0	7	0	0	0	3	1	0
GCF_001431725.1	NZ_CP013106.1	1178482	Pseudomonadota	Gammaproteobacteria	Oceanospirillales	Halomonadaceae	Halomonas	Halomonas huangheensis	unclassified Halomonas huangheensis subspecies/strain	1	0	0	0	0	0	0	0	0	0	0	0	0	0	0	0	1	27	0	8	0	0	1	2	3	0
GCF_001889105.1	NZ_CP013107.1	194963	Pseudomonadota	Alphaproteobacteria	Hyphomicrobiales	Rhizobiaceae	Sinorhizobium	Sinorhizobium americanum	unclassified Sinorhizobium americanum subspecies/strain	0	0	0	0	0	0	0	0	0	0	0	0	0	0	0	0	0	22	0	9	0	0	0	2	2	0
GCF_001443605.1	NZ_CP013118.1	1307839	Bacteroidota	Bacteroidia	Bacteroidales	Salinivirgaceae	Salinivirga	Salinivirga cyanobacteriivorans	unclassified Salinivirga cyanobacteriivorans subspecies/strain	0	0	0	0	0	0	0	0	0	0	0	0	0	0	0	0	0	12	0	2	0	0	0	0	1	0
GCF_000967305.2	NZ_CP013119.1	511	Pseudomonadota	Betaproteobacteria	Burkholderiales	Alcaligenaceae	Alcaligenes	Alcaligenes faecalis	unclassified Alcaligenes faecalis subspecies/strain	0	0	0	0	0	0	0	0	0	0	0	0	0	0	0	0	0	25	0	9	0	0	0	0	0	0
GCF_000733715.2	NZ_CP013124.1	1225174	Pseudomonadota	Gammaproteobacteria	Pseudomonadales	Pseudomonadaceae	Pseudomonas	Pseudomonas mendocina	Pseudomonas mendocina S5.2	0	0	0	0	0	0	0	0	0	0	0	0	0	0	0	0	0	25	0	20	0	0	0	1	0	0
GCF_001441165.1	NZ_CP013126.1	1748	Actinomycetota	Actinomycetes	Propionibacteriales	Propionibacteriaceae	Acidipropionibacterium	Acidipropionibacterium acidipropionici	unclassified Acidipropionibacterium acidipropionici subspecies/strain	0	0	0	0	0	0	0	0	0	0	0	0	0	0	0	0	0	8	0	4	0	0	0	1	1	0
GCF_001444405.1	NZ_CP013187.1	161398	Pseudomonadota	Gammaproteobacteria	Alteromonadales	Pseudoalteromonadaceae	Pseudoalteromonas	Pseudoalteromonas phenolica	unclassified Pseudoalteromonas phenolica subspecies/strain	0	0	0	0	0	0	0	0	0	0	0	0	0	0	0	0	0	14	0	3	0	0	0	1	1	0
GCF_001444405.1	NZ_CP013188.1	161398	Pseudomonadota	Gammaproteobacteria	Alteromonadales	Pseudoalteromonadaceae	Pseudoalteromonas	Pseudoalteromonas phenolica	unclassified Pseudoalteromonas phenolica subspecies/strain	0	0	0	0	0	0	0	0	0	0	0	0	0	0	0	0	0	2	0	1	0	0	0	0	1	0
GCF_001444425.1	NZ_CP013189.1	1249552	Pseudomonadota	Gammaproteobacteria	unclassified Gammaproteobacteria order	unclassified Gammaproteobacteria family	Pseudohongiella	Pseudohongiella spirulinae	unclassified Pseudohongiella spirulinae subspecies/strain	0	0	0	0	0	0	0	0	0	0	0	0	0	0	0	0	0	14	0	5	0	0	0	0	0	0
GCF_001444445.1	NZ_CP013195.1	76123	Bacteroidota	Bacteroidia	Bacteroidales	Prevotellaceae	Hoylesella	Hoylesella enoeca	unclassified Hoylesella enoeca subspecies/strain	0	0	0	0	0	0	0	0	1	0	0	0	0	0	0	0	1	2	0	3	1	0	0	1	1	0
GCF_001886855.1	NZ_CP013197.1	2133	Mycoplasmatota	Mollicutes	Entomoplasmatales	Spiroplasmataceae	Spiroplasma	Spiroplasma citri	unclassified Spiroplasma citri subspecies/strain	0	0	0	0	0	0	0	0	0	0	0	0	0	0	0	0	0	1	0	0	0	0	0	1	0	0
GCF_001545095.1	NZ_CP013213.1	1514105	Bacillota	Erysipelotrichia	Erysipelotrichales	Erysipelotrichaceae	Erysipelothrix	Erysipelothrix larvae	unclassified Erysipelothrix larvae subspecies/strain	0	0	0	0	0	0	0	0	0	0	0	0	0	0	0	0	0	4	0	1	0	0	0	0	1	0
GCF_001584145.1	NZ_CP013232.1	158899	Pseudomonadota	Betaproteobacteria	Burkholderiales	Oxalobacteraceae	Collimonas	Collimonas fungivorans	unclassified Collimonas fungivorans subspecies/strain	0	0	0	0	0	0	0	0	0	0	0	0	0	0	0	0	0	38	0	6	0	0	0	2	2	0
GCF_001584205.1	NZ_CP013235.1	279058	Pseudomonadota	Betaproteobacteria	Burkholderiales	Oxalobacteraceae	Collimonas	Collimonas arenae	unclassified Collimonas arenae subspecies/strain	0	0	0	0	0	0	0	0	0	0	0	0	0	0	0	0	0	22	0	8	1	0	0	2	1	0
GCF_001584225.1	NZ_CP013236.1	279113	Pseudomonadota	Betaproteobacteria	Burkholderiales	Oxalobacteraceae	Collimonas	Collimonas pratensis	unclassified Collimonas pratensis subspecies/strain	0	0	0	0	0	0	0	0	0	0	0	0	0	0	0	0	0	30	0	9	0	0	0	2	3	0
GCF_001886875.1	NZ_CP013239.1	1492	Bacillota	Clostridia	Eubacteriales	Clostridiaceae	Clostridium	Clostridium butyricum	unclassified Clostridium butyricum subspecies/strain	0	0	0	0	0	0	0	0	0	0	0	0	0	0	0	0	1	7	0	0	1	0	1	2	3	0
GCF_001482365.1	NZ_CP013254.1	446860	Actinomycetota	Actinomycetes	Micrococcales	Micrococcaceae	Kocuria	Kocuria flava	unclassified Kocuria flava subspecies/strain	0	0	0	0	0	0	0	0	0	0	0	0	0	0	0	0	0	17	0	5	0	0	0	0	1	0
GCF_001889125.1	NZ_CP013290.1	857417	Actinomycetota	Actinomycetes	Micrococcales	Intrasporangiaceae	Janibacter	Janibacter indicus	unclassified Janibacter indicus subspecies/strain	0	0	0	0	0	0	0	0	0	0	0	0	0	0	0	0	0	15	0	7	0	0	0	0	1	0
GCF_001455085.1	NZ_CP013336.1	1307443	Fusobacteriota	Fusobacteriia	Fusobacteriales	Fusobacteriaceae	Fusobacterium	Fusobacterium hwasookii	Fusobacterium hwasookii ChDC F206	0	0	0	0	0	0	0	0	0	0	0	0	0	0	0	0	0	3	0	2	0	0	0	0	0	0
GCF_001455205.1	NZ_CP013341.1	44577	Pseudomonadota	Betaproteobacteria	Nitrosomonadales	Nitrosomonadaceae	Nitrosomonas	Nitrosomonas ureae	unclassified Nitrosomonas ureae subspecies/strain	0	0	0	0	0	0	0	0	0	0	0	0	0	0	0	0	0	5	0	1	0	0	0	0	0	0
GCF_001543325.1	NZ_CP013355.1	1622118	Bacteroidota	Flavobacteriia	Flavobacteriales	Flavobacteriaceae	Lutibacter	Lutibacter profundi	unclassified Lutibacter profundi subspecies/strain	0	0	0	0	0	0	0	0	0	0	0	0	0	0	0	0	0	6	0	2	0	0	0	0	0	0
GCF_001718335.1	NZ_CP013365.1	1503055	Pseudomonadota	Betaproteobacteria	Burkholderiales	Burkholderiaceae	Burkholderia	Burkholderia territorii	unclassified Burkholderia territorii subspecies/strain	0	0	0	0	0	0	0	0	0	0	0	0	0	0	0	0	0	30	0	11	0	0	0	0	0	0
GCF_001718335.1	NZ_CP013366.1	1503055	Pseudomonadota	Betaproteobacteria	Burkholderiales	Burkholderiaceae	Burkholderia	Burkholderia territorii	unclassified Burkholderia territorii subspecies/strain	0	0	0	0	0	0	0	0	0	0	0	0	0	0	0	0	0	17	0	4	0	0	0	2	3	0
GCF_001718335.1	NZ_CP013367.1	1503055	Pseudomonadota	Betaproteobacteria	Burkholderiales	Burkholderiaceae	Burkholderia	Burkholderia territorii	unclassified Burkholderia territorii subspecies/strain	0	0	0	0	0	0	0	0	0	0	0	0	0	0	0	0	0	7	0	4	0	0	0	0	0	0
GCF_001522635.2	NZ_CP013388.1	1385591	Pseudomonadota	Betaproteobacteria	Burkholderiales	Burkholderiaceae	Burkholderia	Burkholderia mayonis	unclassified Burkholderia mayonis subspecies/strain	0	0	0	0	0	0	0	0	0	0	0	0	0	0	0	0	0	16	0	10	0	0	0	0	0	0
GCF_001522635.2	NZ_CP013389.1	1385591	Pseudomonadota	Betaproteobacteria	Burkholderiales	Burkholderiaceae	Burkholderia	Burkholderia mayonis	unclassified Burkholderia mayonis subspecies/strain	0	0	0	0	0	0	0	0	0	0	0	0	0	0	0	0	0	16	0	6	0	0	0	2	3	0
GCF_001718535.1	NZ_CP013398.1	488731	Pseudomonadota	Betaproteobacteria	Burkholderiales	Burkholderiaceae	Burkholderia	Burkholderia seminalis	unclassified Burkholderia seminalis subspecies/strain	0	0	0	0	0	0	0	0	0	0	0	0	0	0	0	0	0	21	0	3	0	0	0	2	3	0
GCF_001718535.1	NZ_CP013399.1	488731	Pseudomonadota	Betaproteobacteria	Burkholderiales	Burkholderiaceae	Burkholderia	Burkholderia seminalis	unclassified Burkholderia seminalis subspecies/strain	0	0	0	0	0	0	0	0	0	0	0	0	0	0	0	0	0	13	0	6	0	0	0	0	0	0
GCF_001718535.1	NZ_CP013400.1	488731	Pseudomonadota	Betaproteobacteria	Burkholderiales	Burkholderiaceae	Burkholderia	Burkholderia seminalis	unclassified Burkholderia seminalis subspecies/strain	1	0	0	0	0	0	0	0	0	0	0	0	0	0	0	0	1	29	0	9	0	0	0	0	0	0
GCF_001718555.1	NZ_CP013401.1	488729	Pseudomonadota	Betaproteobacteria	Burkholderiales	Burkholderiaceae	Burkholderia	Burkholderia metallica	unclassified Burkholderia metallica subspecies/strain	0	0	0	0	0	0	0	0	0	0	0	0	0	0	0	0	0	20	0	6	0	0	0	2	4	0
GCF_001718555.1	NZ_CP013402.1	488729	Pseudomonadota	Betaproteobacteria	Burkholderiales	Burkholderiaceae	Burkholderia	Burkholderia metallica	unclassified Burkholderia metallica subspecies/strain	0	0	0	0	0	0	0	0	0	0	0	0	0	0	0	0	0	9	0	4	0	0	0	0	0	0
GCF_001718555.1	NZ_CP013403.1	488729	Pseudomonadota	Betaproteobacteria	Burkholderiales	Burkholderiaceae	Burkholderia	Burkholderia metallica	unclassified Burkholderia metallica subspecies/strain	0	0	0	0	0	0	0	0	0	0	0	0	0	0	0	0	0	37	0	15	0	0	0	0	0	0
GCF_001718635.1	NZ_CP013411.1	57975	Pseudomonadota	Betaproteobacteria	Burkholderiales	Burkholderiaceae	Burkholderia	Burkholderia thailandensis	unclassified Burkholderia thailandensis subspecies/strain	0	0	0	0	0	0	0	0	0	0	0	0	0	0	0	0	0	15	0	5	0	0	0	2	3	0
GCF_001718635.1	NZ_CP013413.1	57975	Pseudomonadota	Betaproteobacteria	Burkholderiales	Burkholderiaceae	Burkholderia	Burkholderia thailandensis	unclassified Burkholderia thailandensis subspecies/strain	0	0	0	0	0	0	0	0	0	0	0	0	0	0	0	0	0	19	0	7	0	0	0	0	0	0
GCF_001718895.1	NZ_CP013450.1	95486	Pseudomonadota	Betaproteobacteria	Burkholderiales	Burkholderiaceae	Burkholderia	Burkholderia cenocepacia	unclassified Burkholderia cenocepacia subspecies/strain	0	0	0	0	0	0	0	0	0	0	0	0	0	0	0	0	0	22	0	5	0	0	0	2	4	0
GCF_001718895.1	NZ_CP013451.1	95486	Pseudomonadota	Betaproteobacteria	Burkholderiales	Burkholderiaceae	Burkholderia	Burkholderia cenocepacia	unclassified Burkholderia cenocepacia subspecies/strain	0	0	0	0	0	0	0	0	0	0	0	0	0	0	0	0	0	15	0	6	0	0	0	0	0	0
GCF_001718895.1	NZ_CP013452.1	95486	Pseudomonadota	Betaproteobacteria	Burkholderiales	Burkholderiaceae	Burkholderia	Burkholderia cenocepacia	unclassified Burkholderia cenocepacia subspecies/strain	1	0	0	0	0	0	0	0	0	0	0	0	0	0	0	0	1	34	0	16	0	0	0	0	0	0
GCF_001718955.1	NZ_CP013459.1	1503054	Pseudomonadota	Betaproteobacteria	Burkholderiales	Burkholderiaceae	Burkholderia	Burkholderia stagnalis	unclassified Burkholderia stagnalis subspecies/strain	0	0	0	0	0	0	0	0	0	0	0	0	0	0	0	0	0	17	0	7	0	0	0	2	3	0
GCF_001718955.1	NZ_CP013460.1	1503054	Pseudomonadota	Betaproteobacteria	Burkholderiales	Burkholderiaceae	Burkholderia	Burkholderia stagnalis	unclassified Burkholderia stagnalis subspecies/strain	0	0	0	0	0	0	0	0	0	0	0	0	0	0	0	0	0	7	0	2	0	0	0	0	0	0
GCF_001718955.1	NZ_CP013461.1	1503054	Pseudomonadota	Betaproteobacteria	Burkholderiales	Burkholderiaceae	Burkholderia	Burkholderia stagnalis	unclassified Burkholderia stagnalis subspecies/strain	0	0	0	0	0	0	0	0	0	0	0	0	0	0	0	0	0	18	0	7	0	0	0	0	0	0
GCF_001465545.3	NZ_CP013480.3	93219	Pseudomonadota	Betaproteobacteria	Burkholderiales	Burkholderiaceae	Pandoraea	Pandoraea norimbergensis	unclassified Pandoraea norimbergensis subspecies/strain	0	0	0	0	0	0	0	0	0	0	0	0	0	0	0	0	0	32	0	11	0	0	0	1	1	0
GCF_001465595.2	NZ_CP013481.2	93218	Pseudomonadota	Betaproteobacteria	Burkholderiales	Burkholderiaceae	Pandoraea	Pandoraea apista	unclassified Pandoraea apista subspecies/strain	0	0	0	0	0	0	0	0	0	0	0	0	0	0	0	0	0	34	0	10	0	0	0	1	1	0
GCF_001664265.1	NZ_CP013500.1	1967781	Pseudomonadota	Alphaproteobacteria	Hyphomicrobiales	Rhizobiaceae	Rhizobium	Rhizobium esperanzae	unclassified Rhizobium esperanzae subspecies/strain	0	0	0	0	0	0	0	0	0	0	0	0	0	0	0	0	0	34	0	7	0	0	0	2	2	0
GCF_001664385.1	NZ_CP013532.1	396	Pseudomonadota	Alphaproteobacteria	Hyphomicrobiales	Rhizobiaceae	Rhizobium	Rhizobium phaseoli	unclassified Rhizobium phaseoli subspecies/strain	0	0	0	0	0	0	0	0	0	0	0	0	0	0	0	0	0	28	0	7	0	0	0	2	2	0
GCF_001465255.1	NZ_CP013652.1	162209	Bacillota	Bacilli	Bacillales	Paenibacillaceae	Paenibacillus	Paenibacillus naphthalenovorans	unclassified Paenibacillus naphthalenovorans subspecies/strain	0	0	0	0	0	0	0	0	0	0	0	0	0	0	0	0	1	32	0	7	0	0	2	2	3	0
GCF_001465795.2	NZ_CP013659.2	200991	Bacillota	Bacilli	Bacillales	Planococcaceae	Planococcus	Planococcus rifietoensis	unclassified Planococcus rifietoensis subspecies/strain	0	0	0	0	0	0	0	0	0	0	0	0	0	0	0	0	0	38	0	3	0	0	0	1	2	0
GCF_001936255.1	NZ_CP013704.1	1365188	Spirochaetota	Spirochaetia	Spirochaetales	Borreliaceae	Borrelia	Borrelia anserina	Borrelia anserina Es	0	0	0	0	0	0	0	0	0	0	0	0	0	0	0	0	0	0	0	0	0	0	0	0	0	0
GCF_001483865.1	NZ_CP013729.1	76731	Pseudomonadota	Betaproteobacteria	Burkholderiales	Sphaerotilaceae	Roseateles	Roseateles depolymerans	unclassified Roseateles depolymerans subspecies/strain	1	0	0	0	0	0	0	0	0	0	0	0	0	0	0	0	1	21	0	6	0	1	0	1	1	1
GCF_001483945.1	NZ_CP013737.1	1078773	Pseudomonadota	Betaproteobacteria	Burkholderiales	Oxalobacteraceae	Herbaspirillum	Herbaspirillum rubrisubalbicans	Herbaspirillum rubrisubalbicans M1	0	0	0	0	0	0	0	0	0	0	0	0	0	0	0	0	0	26	0	12	0	0	0	2	2	0
GCF_000755585.2	NZ_CP013745.1	656366	Actinomycetota	Actinomycetes	Micrococcales	Micrococcaceae	Arthrobacter	Arthrobacter alpinus	unclassified Arthrobacter alpinus subspecies/strain	0	0	0	0	0	0	0	0	0	0	0	0	0	0	0	0	0	18	0	9	0	0	0	2	3	0
GCF_001307805.1	NZ_CP013862.1	1472767	Bacillota	Bacilli	Bacillales	Bacillaceae	Lentibacillus	Lentibacillus amyloliquefaciens	unclassified Lentibacillus amyloliquefaciens subspecies/strain	0	0	0	0	0	0	0	0	0	0	0	0	0	0	0	0	0	26	0	5	0	0	0	0	3	0
GCF_001507645.1	NZ_CP013909.1	1411621	Bacteroidota	Cytophagia	Cytophagales	Hymenobacteraceae	Hymenobacter	Hymenobacter sedentarius	unclassified Hymenobacter sedentarius subspecies/strain	0	0	2	0	0	0	0	0	0	0	0	0	0	0	0	0	2	24	0	5	0	1	3	2	2	1
GCF_001507665.1	NZ_CP013910.1	1768108	Deinococcota	Deinococci	Deinococcales	Deinococcaceae	Deinococcus	Deinococcus actinosclerus	unclassified Deinococcus actinosclerus subspecies/strain	0	0	0	0	0	0	0	0	0	0	0	0	0	0	0	0	0	18	0	1	0	0	0	0	0	0
GCF_001611955.1	NZ_CP013911.1	1283	Bacillota	Bacilli	Bacillales	Staphylococcaceae	Staphylococcus	Staphylococcus haemolyticus	unclassified Staphylococcus haemolyticus subspecies/strain	0	0	0	0	0	0	0	0	0	0	0	0	0	0	0	0	0	11	0	3	0	0	0	1	2	0
GCF_001951095.1	NZ_CP013934.1	137591	Bacillota	Bacilli	Lactobacillales	Lactobacillaceae	Weissella	Weissella cibaria	unclassified Weissella cibaria subspecies/strain	0	0	0	0	0	0	0	0	0	0	0	0	0	0	0	0	0	8	0	2	0	0	0	1	2	0
GCF_001277215.2	NZ_CP013940.1	1159491	Pseudomonadota	Gammaproteobacteria	Enterobacterales	Enterobacteriaceae	Cronobacter	Cronobacter malonaticus	Cronobacter malonaticus LMG 23826	0	0	0	0	0	0	0	0	0	0	0	0	0	0	0	0	1	19	0	6	0	1	1	2	4	1
GCF_001660485.1	NZ_CP013979.1	453304	Actinomycetota	Actinomycetes	Micrococcales	Microbacteriaceae	Agromyces	Agromyces aureus	unclassified Agromyces aureus subspecies/strain	0	0	0	0	0	0	0	0	0	0	0	0	0	0	0	0	0	19	0	8	0	0	0	2	2	0
GCF_001518795.1	NZ_CP013988.1	51665	Bacillota	Bacilli	Lactobacillales	Aerococcaceae	Aerococcus	Aerococcus urinaeequi	unclassified Aerococcus urinaeequi subspecies/strain	0	0	0	0	0	0	0	0	0	0	0	0	0	0	0	0	0	11	0	1	0	0	0	1	1	0
GCF_001518835.1	NZ_CP013990.1	83655	Pseudomonadota	Gammaproteobacteria	Enterobacterales	Enterobacteriaceae	Leclercia	Leclercia adecarboxylata	unclassified Leclercia adecarboxylata subspecies/strain	1	0	0	0	0	0	0	0	0	0	0	0	0	0	0	0	1	19	1	6	1	2	1	1	4	1
GCF_001534645.1	NZ_CP013992.1	2906076	Bacteroidota	Flavobacteriia	Flavobacteriales	Flavobacteriaceae	Flavobacterium	Flavobacterium covae	unclassified Flavobacterium covae subspecies/strain	0	0	0	0	0	0	0	0	0	0	0	0	0	0	0	0	0	4	0	4	0	0	0	0	0	0
GCF_001658025.2	NZ_CP014007.2	497725	Pseudomonadota	Gammaproteobacteria	Enterobacterales	Enterobacteriaceae	Kosakonia	Kosakonia oryzae	unclassified Kosakonia oryzae subspecies/strain	1	0	0	0	0	0	0	0	0	0	0	0	0	0	0	0	1	32	1	12	1	2	1	1	3	1
GCF_001558775.1	NZ_CP014022.1	28035	Bacillota	Bacilli	Bacillales	Staphylococcaceae	Staphylococcus	Staphylococcus lugdunensis	unclassified Staphylococcus lugdunensis subspecies/strain	0	0	0	0	0	0	0	0	0	0	0	0	0	0	0	0	0	12	0	1	0	0	0	0	1	0
GCF_001558415.2	NZ_CP014034.2	676	Pseudomonadota	Gammaproteobacteria	Vibrionales	Vibrionaceae	Vibrio	Vibrio fluvialis	unclassified Vibrio fluvialis subspecies/strain	0	0	0	0	0	0	0	0	0	0	0	0	0	0	0	0	0	7	1	1	0	1	0	2	2	1
GCF_001558415.2	NZ_CP014035.2	676	Pseudomonadota	Gammaproteobacteria	Vibrionales	Vibrionaceae	Vibrio	Vibrio fluvialis	unclassified Vibrio fluvialis subspecies/strain	0	0	0	0	0	0	0	0	0	0	0	0	0	0	0	0	0	5	0	3	0	0	0	1	0	0
GCF_001558255.2	NZ_CP014055.2	673	Pseudomonadota	Gammaproteobacteria	Vibrionales	Vibrionaceae	Grimontia	Grimontia hollisae	unclassified Grimontia hollisae subspecies/strain	0	0	0	0	0	0	0	0	0	0	0	0	0	0	0	0	0	3	0	2	0	0	0	0	0	0
GCF_001558255.2	NZ_CP014056.2	673	Pseudomonadota	Gammaproteobacteria	Vibrionales	Vibrionaceae	Grimontia	Grimontia hollisae	unclassified Grimontia hollisae subspecies/strain	0	0	0	0	0	0	0	0	0	0	0	0	0	0	0	0	0	7	0	2	0	0	0	1	0	0
GCF_001558935.2	NZ_CP014070.2	35703	Pseudomonadota	Gammaproteobacteria	Enterobacterales	Enterobacteriaceae	Citrobacter	Citrobacter amalonaticus	unclassified Citrobacter amalonaticus subspecies/strain	1	0	0	0	0	0	0	0	0	0	0	0	0	0	0	0	1	19	1	6	0	0	1	3	3	1
GCF_002291425.1	NZ_CP014136.1	929813	Pseudomonadota	Gammaproteobacteria	Enterobacterales	Yersiniaceae	Gibbsiella	Gibbsiella quercinecans	unclassified Gibbsiella quercinecans subspecies/strain	0	0	0	0	0	0	0	0	0	0	0	0	0	0	1	0	0	21	1	13	0	0	1	2	4	0
GCF_002291445.1	NZ_CP014137.1	1109412	Pseudomonadota	Gammaproteobacteria	Enterobacterales	Pectobacteriaceae	Brenneria	Brenneria goodwinii	unclassified Brenneria goodwinii subspecies/strain	1	0	0	0	0	0	0	0	0	0	0	0	0	0	0	0	1	14	1	12	1	1	2	3	7	1
GCF_001535545.1	NZ_CP014141.1	456163	Deinococcota	Deinococci	Thermales	Thermaceae	Thermus	Thermus parvatiensis	unclassified Thermus parvatiensis subspecies/strain	0	0	0	0	0	0	0	0	0	0	0	0	0	0	0	0	0	5	0	4	0	0	0	0	0	0
GCF_001750105.1	NZ_CP014143.1	1769779	Pseudomonadota	Gammaproteobacteria	Cellvibrionales	Microbulbiferaceae	Microbulbifer	Microbulbifer aggregans	unclassified Microbulbifer aggregans subspecies/strain	0	0	0	0	0	0	0	0	0	0	0	0	0	0	0	0	0	22	0	3	0	0	0	1	0	0
GCF_002865995.1	NZ_CP014150.1	1505	Bacillota	Clostridia	Eubacteriales	Peptostreptococcaceae	Paeniclostridium	Paeniclostridium sordellii	unclassified Paeniclostridium sordellii subspecies/strain	0	0	0	0	0	0	0	0	0	0	0	0	0	0	0	0	0	6	1	1	0	0	0	0	1	0
GCF_001586155.1	NZ_CP014158.1	53408	Pseudomonadota	Gammaproteobacteria	Pseudomonadales	Pseudomonadaceae	Pseudomonas	Pseudomonas citronellolis	unclassified Pseudomonas citronellolis subspecies/strain	0	0	0	0	0	0	0	0	0	0	0	0	0	0	0	0	0	41	0	20	0	0	0	1	1	0
GCF_001543105.1	NZ_CP014159.1	87541	Bacillota	Bacilli	Lactobacillales	Aerococcaceae	Aerococcus	Aerococcus christensenii	unclassified Aerococcus christensenii subspecies/strain	0	0	0	0	0	0	0	0	0	0	0	0	0	0	0	0	0	6	0	1	0	0	0	0	0	0
GCF_001543175.1	NZ_CP014161.1	1376	Bacillota	Bacilli	Lactobacillales	Aerococcaceae	Aerococcus	Aerococcus urinae	unclassified Aerococcus urinae subspecies/strain	0	0	0	0	0	0	0	0	0	0	0	0	0	0	0	0	0	7	0	2	0	0	0	1	1	0
GCF_001543245.1	NZ_CP014163.1	128944	Bacillota	Bacilli	Lactobacillales	Aerococcaceae	Aerococcus	Aerococcus urinaehominis	unclassified Aerococcus urinaehominis subspecies/strain	0	0	0	0	0	0	0	0	0	0	0	0	0	0	0	0	0	9	0	3	0	0	0	1	1	0
GCF_001543285.1	NZ_CP014164.1	1377	Bacillota	Bacilli	Lactobacillales	Aerococcaceae	Aerococcus	Aerococcus viridans	unclassified Aerococcus viridans subspecies/strain	0	0	0	0	0	0	0	0	0	0	0	0	0	0	0	0	0	7	0	0	0	0	0	0	0	0
GCF_001685395.1	NZ_CP014167.1	1462996	Bacillota	Bacilli	Bacillales	Paenibacillaceae	Paenibacillus	Paenibacillus yonginensis	unclassified Paenibacillus yonginensis subspecies/strain	0	0	0	0	0	0	0	0	0	0	0	0	0	0	0	0	1	35	0	9	1	0	0	1	2	0
GCF_001717955.1	NZ_CP014168.1	1560345	Pseudomonadota	Alphaproteobacteria	Sphingomonadales	Sphingomonadaceae	Sphingomonas	Sphingomonas panacis	unclassified Sphingomonas panacis subspecies/strain	0	0	0	0	0	0	0	0	0	0	0	0	0	0	0	0	1	53	0	10	0	1	1	2	1	0
GCF_001642655.1	NZ_CP014170.1	1519	Bacillota	Clostridia	Eubacteriales	Clostridiaceae	Clostridium	Clostridium tyrobutyricum	unclassified Clostridium tyrobutyricum subspecies/strain	0	0	0	0	0	0	0	0	0	0	0	0	0	0	0	0	0	6	0	1	0	0	0	1	2	0
GCF_001991075.2	NZ_CP014204.2	1561	Bacillota	Clostridia	Eubacteriales	Clostridiaceae	Clostridium	Clostridium baratii	unclassified Clostridium baratii subspecies/strain	1	0	0	0	0	0	0	0	0	0	0	0	0	0	0	0	1	7	0	1	1	0	0	2	3	0
GCF_001594225.2	NZ_CP014205.2	1785145	Pseudomonadota	Gammaproteobacteria	Pseudomonadales	Pseudomonadaceae	Pseudomonas	Pseudomonas glycinae	unclassified Pseudomonas glycinae subspecies/strain	0	0	0	0	0	0	0	0	0	0	0	0	0	0	0	0	0	32	0	16	0	0	0	2	2	0
GCF_001636295.1	NZ_CP014209.1	1300344	Actinomycetota	Actinomycetes	Micrococcales	Promicromonosporaceae	Isoptericola	Isoptericola dokdonensis	Isoptericola dokdonensis DS-3	0	0	0	0	0	0	0	0	0	0	0	0	0	0	0	0	1	11	0	9	0	0	0	1	1	0
GCF_001561955.1	NZ_CP014223.1	991789	Bacillota	Clostridia	Eubacteriales	Lachnospiraceae	Anaerotignum	Anaerotignum propionicum	Anaerotignum propionicum DSM 1682	0	0	0	0	0	0	0	0	0	0	0	0	0	0	0	0	0	5	0	0	0	0	0	1	2	0
GCF_001697185.1	NZ_CP014224.1	1790137	Bacteroidota	Flavobacteriia	Flavobacteriales	Flavobacteriaceae	Wenyingzhuangia	Wenyingzhuangia fucanilytica	unclassified Wenyingzhuangia fucanilytica subspecies/strain	0	0	1	0	0	0	0	0	2	0	0	0	0	0	0	0	2	8	0	7	2	0	3	2	4	1
GCF_001553565.1	NZ_CP014228.1	111015	Actinomycetota	Actinomycetes	Actinomycetales	Actinomycetaceae	Actinomyces	Actinomyces radicidentis	unclassified Actinomyces radicidentis subspecies/strain	0	0	0	0	0	0	0	0	0	0	0	0	0	0	0	0	0	7	0	1	0	0	0	0	1	0
GCF_001553625.1	NZ_CP014230.1	888061	Thermodesulfobacteriota	Desulfovibrionia	Desulfovibrionales	Desulfomicrobiaceae	Desulfomicrobium	Desulfomicrobium orale	Desulfomicrobium orale DSM 12838	0	0	0	0	0	0	0	0	0	0	0	0	0	0	0	0	0	2	0	1	0	0	0	0	0	0
GCF_001553955.1	NZ_CP014234.1	34062	Pseudomonadota	Gammaproteobacteria	Moraxellales	Moraxellaceae	Moraxella	Moraxella osloensis	unclassified Moraxella osloensis subspecies/strain	0	0	0	0	0	0	0	0	0	0	0	0	0	0	0	0	0	9	0	1	0	0	0	0	0	0
GCF_001708425.1	NZ_CP014262.1	47879	Pseudomonadota	Gammaproteobacteria	Pseudomonadales	Pseudomonadaceae	Pseudomonas	Pseudomonas corrugata	unclassified Pseudomonas corrugata subspecies/strain	0	0	0	0	0	0	0	0	0	0	0	0	0	0	0	0	0	26	0	13	0	0	0	2	2	0
GCF_001988955.1	NZ_CP014263.1	1178516	Bacteroidota	Cytophagia	Cytophagales	Cytophagaceae	Spirosoma	Spirosoma montaniterrae	unclassified Spirosoma montaniterrae subspecies/strain	0	0	0	0	0	0	0	0	0	0	0	0	0	0	0	0	0	42	0	6	1	0	1	2	3	0
GCF_001562195.1	NZ_CP014322.1	233316	Pseudomonadota	Gammaproteobacteria	Alteromonadales	Alteromonadaceae	Alteromonas	Alteromonas stellipolaris	unclassified Alteromonas stellipolaris subspecies/strain	0	0	1	0	0	0	0	0	0	0	0	0	0	0	0	0	1	19	0	4	0	0	1	2	3	1
GCF_000812665.2	NZ_CP014327.1	1579316	Pseudomonadota	Alphaproteobacteria	Rhodobacterales	Roseobacteraceae	Falsihalocynthiibacter	Falsihalocynthiibacter arcticus	unclassified Falsihalocynthiibacter arcticus subspecies/strain	0	0	0	0	0	0	0	0	0	0	0	0	0	0	0	0	1	26	0	6	0	0	0	2	2	1
GCF_001932615.1	NZ_CP014332.1	1631871	Bacillota	Bacilli	Lactobacillales	Lactobacillaceae	Weissella	Weissella jogaejeotgali	unclassified Weissella jogaejeotgali subspecies/strain	0	0	0	0	0	0	0	0	0	0	0	0	0	0	0	0	0	12	0	1	0	0	0	1	1	0
GCF_000785705.2	NZ_CP014476.1	1538553	Pseudomonadota	Gammaproteobacteria	Methylococcales	Methylococcaceae	Methylomonas	Methylomonas denitrificans	unclassified Methylomonas denitrificans subspecies/strain	0	0	0	0	0	0	0	0	0	0	0	0	0	0	0	0	0	7	0	5	0	1	0	1	0	0
GCF_001611975.1	NZ_CP014525.1	1549855	Pseudomonadota	Alphaproteobacteria	Rhodospirillales	Rhodospirillaceae	Haematospirillum	Haematospirillum jordaniae	unclassified Haematospirillum jordaniae subspecies/strain	0	0	0	0	0	0	0	0	0	0	0	0	0	0	0	0	0	10	0	0	0	0	0	0	0	0
GCF_001586255.1	NZ_CP014544.1	1470434	Pseudomonadota	Gammaproteobacteria	Cellvibrionales	Spongiibacteraceae	Zhongshania	Zhongshania aliphaticivorans	unclassified Zhongshania aliphaticivorans subspecies/strain	0	0	0	0	0	0	0	0	0	0	0	0	0	0	0	0	0	48	0	9	0	0	0	2	1	0
GCF_001051995.2	NZ_CP014646.1	1134435	Pseudomonadota	Betaproteobacteria	Rhodocyclales	Zoogloeaceae	Thauera	Thauera humireducens	unclassified Thauera humireducens subspecies/strain	0	0	0	0	0	0	0	0	0	0	0	0	0	0	0	0	0	21	0	9	0	0	0	0	0	0
GCF_001697225.1	NZ_CP014671.1	1810504	Pseudomonadota	Gammaproteobacteria	Immundisolibacterales	Immundisolibacteraceae	Immundisolibacter	Immundisolibacter cernigliae	unclassified Immundisolibacter cernigliae subspecies/strain	0	0	0	0	0	0	0	0	0	0	0	0	0	0	0	0	0	29	0	8	0	0	0	1	0	0
GCF_001787355.1	NZ_CP014681.1	153496	Pseudomonadota	Alphaproteobacteria	Rhodospirillales	Acetobacteraceae	Kozakia	Kozakia baliensis	unclassified Kozakia baliensis subspecies/strain	0	0	0	0	0	0	0	0	0	0	0	0	0	0	0	0	0	19	0	9	0	0	0	2	0	0
GCF_002005485.1	NZ_CP014689.1	318683	Pseudomonadota	Alphaproteobacteria	Rhodospirillales	Acetobacteraceae	Gluconobacter	Gluconobacter albidus	unclassified Gluconobacter albidus subspecies/strain	0	0	0	0	0	0	0	0	0	0	0	0	0	0	0	0	0	22	0	7	0	0	0	1	0	0
GCF_002005465.1	NZ_CP014691.1	320497	Pseudomonadota	Alphaproteobacteria	Rhodospirillales	Acetobacteraceae	Neoasaia	Neoasaia chiangmaiensis	unclassified Neoasaia chiangmaiensis subspecies/strain	0	0	0	0	0	0	0	0	0	0	0	0	0	0	0	0	0	26	0	11	0	0	0	2	1	0
GCF_001642085.1	NZ_CP014699.1	1811193	Bacillota	Bacilli	Lactobacillales	Streptococcaceae	Streptococcus	Streptococcus pantholopis	unclassified Streptococcus pantholopis subspecies/strain	0	0	0	0	0	0	1	0	0	0	0	0	0	0	0	0	0	10	1	2	1	0	0	3	1	0
GCF_001611675.1	NZ_CP014766.1	388950	Bacteroidota	Cytophagia	Cytophagales	Hymenobacteraceae	Pontibacter	Pontibacter akesuensis	unclassified Pontibacter akesuensis subspecies/strain	0	0	0	0	0	0	0	0	1	0	0	0	0	0	0	0	1	24	0	8	0	0	1	1	1	0
GCF_002005305.1	NZ_CP014782.1	225848	Pseudomonadota	Gammaproteobacteria	Alteromonadales	Shewanellaceae	Shewanella	Shewanella psychrophila	unclassified Shewanella psychrophila subspecies/strain	0	0	0	0	0	0	0	0	0	0	0	0	0	0	0	0	0	14	0	6	0	0	0	1	1	0
GCF_001597285.1	NZ_CP014784.1	43263	Pseudomonadota	Gammaproteobacteria	Pseudomonadales	Pseudomonadaceae	Pseudomonas	Pseudomonas alcaligenes	unclassified Pseudomonas alcaligenes subspecies/strain	0	0	0	0	0	0	0	0	0	0	0	0	0	0	0	0	0	17	0	13	0	0	0	1	0	0
GCF_001598035.1	NZ_CP014835.1	1814128	Bacillota	Bacilli	Lactobacillales	Streptococcaceae	Streptococcus	Streptococcus halotolerans	unclassified Streptococcus halotolerans subspecies/strain	0	0	0	0	0	0	1	0	0	0	0	0	0	0	0	0	0	7	1	3	1	0	0	3	2	0
GCF_002074095.1	NZ_CP014842.1	1402	Bacillota	Bacilli	Bacillales	Bacillaceae	Bacillus	Bacillus licheniformis	unclassified Bacillus licheniformis subspecies/strain	1	0	0	0	0	0	0	0	0	0	0	0	0	0	0	0	1	24	0	5	0	0	2	1	3	0
GCF_001747425.1	NZ_CP014859.1	340345	Actinomycetota	Actinomycetes	Pseudonocardiales	Pseudonocardiaceae	Actinoalloteichus	Actinoalloteichus hymeniacidonis	unclassified Actinoalloteichus hymeniacidonis subspecies/strain	0	0	0	0	0	0	0	0	0	0	0	0	0	0	0	0	1	39	0	9	0	0	0	2	2	1
GCF_001617625.1	NZ_CP014864.1	252514	Pseudomonadota	Gammaproteobacteria	Cellvibrionales	Microbulbiferaceae	Microbulbifer	Microbulbifer thermotolerans	unclassified Microbulbifer thermotolerans subspecies/strain	0	0	0	0	0	0	0	0	1	0	0	0	0	0	0	0	1	17	0	6	0	0	1	3	3	1
GCF_001661075.1	NZ_CP014870.1	1853130	Pseudomonadota	Gammaproteobacteria	Pseudomonadales	Pseudomonadaceae	Pseudomonas	Pseudomonas silesiensis	unclassified Pseudomonas silesiensis subspecies/strain	0	0	0	0	0	0	0	0	0	0	0	0	0	0	0	0	0	42	0	16	0	0	0	2	2	0
GCF_001702115.1	NZ_CP014872.1	53444	Bacillota	Bacilli	Lactobacillales	Lactobacillaceae	Fructilactobacillus	Fructilactobacillus lindneri	unclassified Fructilactobacillus lindneri subspecies/strain	0	0	0	0	0	0	0	0	0	0	0	0	0	0	0	0	0	5	0	0	0	0	0	0	0	0
GCF_001663675.1	NZ_CP014873.1	375175	Bacillota	Bacilli	Lactobacillales	Lactobacillaceae	Loigolactobacillus	Loigolactobacillus backii	unclassified Loigolactobacillus backii subspecies/strain	0	0	0	0	0	0	0	0	0	0	0	0	0	0	0	0	0	9	0	4	0	0	0	0	0	0
GCF_001702155.1	NZ_CP014912.1	240427	Bacillota	Bacilli	Lactobacillales	Lactobacillaceae	Secundilactobacillus	Secundilactobacillus paracollinoides	unclassified Secundilactobacillus paracollinoides subspecies/strain	0	0	0	0	0	0	0	0	0	0	0	0	0	0	0	0	0	19	0	13	0	0	0	0	0	0
GCF_001702215.1	NZ_CP014933.1	187452	Bacillota	Bacilli	Lactobacillales	Lactobacillaceae	Pediococcus	Pediococcus claussenii	unclassified Pediococcus claussenii subspecies/strain	0	0	0	0	0	0	0	0	0	0	0	0	0	0	0	0	0	9	0	2	0	0	0	0	1	0
GCF_001685415.1	NZ_CP014989.1	1758689	Actinomycetota	Actinomycetes	Micrococcales	Ornithinimicrobiaceae	Serinicoccus	Serinicoccus hydrothermalis	unclassified Serinicoccus hydrothermalis subspecies/strain	0	0	0	0	0	0	0	0	0	0	0	0	0	0	0	0	0	15	0	4	0	0	0	0	0	0
GCF_001602095.1	NZ_CP014991.1	1591088	Campylobacterota	Epsilonproteobacteria	Campylobacterales	Helicobacteraceae	Helicobacter	Helicobacter himalayensis	unclassified Helicobacter himalayensis subspecies/strain	0	0	0	0	0	0	0	0	0	0	0	0	0	0	0	0	0	3	0	1	0	0	0	0	0	0
GCF_002078315.1	NZ_CP015010.1	33990	Pseudomonadota	Alphaproteobacteria	Rickettsiales	Rickettsiaceae	Rickettsia	Rickettsia bellii	unclassified Rickettsia bellii subspecies/strain	0	0	0	0	0	0	0	0	0	0	0	0	0	0	0	0	0	3	0	0	0	0	0	0	0	0
GCF_011455495.1	NZ_CP015029.1	123824	Pseudomonadota	Gammaproteobacteria	Pasteurellales	Pasteurellaceae	Frederiksenia	Frederiksenia canicola	unclassified Frederiksenia canicola subspecies/strain	0	0	0	0	0	0	0	0	0	0	0	0	0	0	0	0	0	2	0	2	0	0	0	0	1	0
GCF_011455695.1	NZ_CP015030.1	85402	Pseudomonadota	Gammaproteobacteria	Pasteurellales	Pasteurellaceae	Mannheimia	Mannheimia granulomatis	unclassified Mannheimia granulomatis subspecies/strain	0	0	0	0	0	0	0	0	0	0	0	0	0	0	0	0	0	5	0	1	0	0	0	1	2	0
GCF_011455875.1	NZ_CP015031.1	653940	Pseudomonadota	Gammaproteobacteria	Pasteurellales	Pasteurellaceae	Basfia	Basfia succiniciproducens	unclassified Basfia succiniciproducens subspecies/strain	0	0	0	0	0	0	0	0	0	0	0	0	0	0	1	0	0	4	1	4	0	1	0	2	4	1
GCF_001653335.1	NZ_CP015079.1	1300347	Actinomycetota	Actinomycetes	Propionibacteriales	Nocardioidaceae	Nocardioides	Nocardioides dokdonensis	Nocardioides dokdonensis FR1436	0	0	0	0	0	0	0	0	0	0	0	0	0	0	0	0	0	32	0	14	0	0	0	0	0	0
GCF_001611795.1	NZ_CP015098.1	1783515	Actinomycetota	Actinomycetes	Kitasatosporales	Streptomycetaceae	Streptomyces	Streptomyces qaidamensis	unclassified Streptomyces qaidamensis subspecies/strain	0	0	0	0	0	0	0	0	0	0	0	0	0	0	0	0	0	38	0	17	0	0	0	1	3	1
GCF_002081995.1	NZ_CP015108.1	1571	Bacillota	Bacilli	Bacillales	Planococcaceae	Sporosarcina	Sporosarcina ureae	unclassified Sporosarcina ureae subspecies/strain	0	0	0	0	0	0	0	0	0	0	0	0	0	0	0	0	0	15	0	6	0	0	0	1	1	0
GCF_001653755.1	NZ_CP015125.1	1300343	Bacteroidota	Flavobacteriia	Flavobacteriales	Flavobacteriaceae	Dokdonia	Dokdonia donghaensis	Dokdonia donghaensis DSW-1	0	0	0	0	0	0	0	0	0	0	0	0	0	0	0	0	0	5	0	5	0	0	0	1	3	1
GCF_001618865.1	NZ_CP015136.1	1855912	Acidobacteriota	Vicinamibacteria	Vicinamibacterales	Vicinamibacteraceae	Luteitalea	Luteitalea pratensis	unclassified Luteitalea pratensis subspecies/strain	0	0	0	0	0	0	0	0	0	0	0	0	0	0	0	0	0	27	0	13	1	0	1	1	2	0
GCF_003312875.1	NZ_CP015163.1	1804986	Actinomycetota	Actinomycetes	Pseudonocardiales	Pseudonocardiaceae	Amycolatopsis	Amycolatopsis albispora	unclassified Amycolatopsis albispora subspecies/strain	0	0	0	0	0	0	0	0	0	0	0	0	0	0	0	0	0	64	0	24	0	0	0	2	3	0
GCF_001623565.1	NZ_CP015196.1	1825069	Bacillota	Bacilli	Lactobacillales	Streptococcaceae	Streptococcus	Streptococcus marmotae	unclassified Streptococcus marmotae subspecies/strain	0	0	0	0	0	0	0	0	0	0	0	0	0	0	0	0	0	5	0	3	0	0	0	1	1	0
GCF_001648155.1	NZ_CP015199.1	1685010	Bacteroidota	Flavobacteriia	Flavobacteriales	Weeksellaceae	Chryseobacterium	Chryseobacterium glaciei	unclassified Chryseobacterium glaciei subspecies/strain	0	0	0	0	0	0	0	0	1	0	0	0	0	0	0	0	1	27	0	5	0	0	2	1	1	1
GCF_001854225.1	NZ_CP015208.1	535712	Actinomycetota	Actinomycetes	Micrococcales	Microbacteriaceae	Rhodoluna	Candidatus Rhodoluna planktonica	unclassified Candidatus Rhodoluna planktonica subspecies/strain	0	0	0	0	0	0	0	0	0	0	0	0	0	0	0	0	0	1	0	2	0	0	0	0	2	0
GCF_001729245.1	NZ_CP015217.1	2564040	Spirochaetota	Spirochaetia	Leptospirales	Leptospiraceae	Leptospira	Leptospira tipperaryensis	unclassified Leptospira tipperaryensis subspecies/strain	0	0	0	0	0	0	0	0	0	0	0	0	0	0	0	0	0	17	0	5	0	0	0	0	0	0
GCF_001729245.1	NZ_CP015218.1	2564040	Spirochaetota	Spirochaetia	Leptospirales	Leptospiraceae	Leptospira	Leptospira tipperaryensis	unclassified Leptospira tipperaryensis subspecies/strain	0	0	0	0	0	0	0	0	0	0	0	0	0	0	0	0	0	4	0	1	0	0	0	0	0	0
GCF_000376545.2	NZ_CP015230.1	1265309	Pseudomonadota	Alphaproteobacteria	Rhodobacterales	Paracoccaceae	Tritonibacter	Tritonibacter mobilis	Tritonibacter mobilis F1926	0	0	0	0	0	0	0	0	0	0	0	0	0	0	0	0	0	10	1	5	0	0	0	1	2	0
GCF_001620305.1	NZ_CP015235.1	1051973	Actinomycetota	Actinomycetes	Mycobacteriales	Nocardiaceae	Rhodococcus	Rhodococcus fascians	Rhodococcus fascians D188	0	0	0	0	0	0	0	0	0	0	0	0	0	0	0	0	0	35	0	17	0	0	0	2	2	0
GCF_001632775.1	NZ_CP015249.1	1300342	Pseudomonadota	Gammaproteobacteria	Xanthomonadales	Rhodanobacteraceae	Dokdonella	Dokdonella koreensis	Dokdonella koreensis DS-123	0	0	0	0	0	0	0	0	0	0	0	0	0	0	0	0	0	15	0	3	0	1	0	0	0	0
GCF_001936175.1	NZ_CP015367.1	418223	Pseudomonadota	Alphaproteobacteria	Hyphomicrobiales	Methylobacteriaceae	Methylobacterium	Methylobacterium phyllosphaerae	unclassified Methylobacterium phyllosphaerae subspecies/strain	0	0	0	0	0	0	0	0	0	0	0	0	0	0	0	0	0	37	0	7	0	0	0	2	1	0
GCF_001676805.1	NZ_CP015398.1	1580	Bacillota	Bacilli	Lactobacillales	Lactobacillaceae	Levilactobacillus	Levilactobacillus brevis	unclassified Levilactobacillus brevis subspecies/strain	1	0	0	0	0	0	0	0	0	0	0	0	0	0	0	0	2	17	0	4	0	0	0	1	3	0
GCF_001688725.2	NZ_CP015401.2	1796613	Bacteroidota	Bacteroidia	Bacteroidales	Bacteroidaceae	Bacteroides	Bacteroides caecimuris	unclassified Bacteroides caecimuris subspecies/strain	0	0	0	0	0	0	0	0	1	0	0	0	0	0	0	0	2	5	0	3	3	0	7	1	2	1
GCF_001688845.2	NZ_CP015402.2	1796646	Bacteroidota	Bacteroidia	Bacteroidales	Muribaculaceae	Muribaculum	Muribaculum intestinale	unclassified Muribaculum intestinale subspecies/strain	0	0	0	0	0	0	0	0	0	0	0	0	0	0	0	0	1	3	0	1	0	0	1	1	1	0
GCF_001689125.2	NZ_CP015405.2	1796616	Bacillota	Clostridia	Eubacteriales	Lachnospiraceae	Blautia	Blautia pseudococcoides	unclassified Blautia pseudococcoides subspecies/strain	0	0	0	0	0	0	1	0	1	0	0	0	0	0	0	0	1	7	1	2	1	0	0	1	4	0
GCF_001633145.1	NZ_CP015421.1	35806	Pseudomonadota	Alphaproteobacteria	Rhodobacterales	Paracoccaceae	Rhodovulum	Rhodovulum sulfidophilum	unclassified Rhodovulum sulfidophilum subspecies/strain	0	0	0	0	0	0	0	0	0	0	0	0	0	0	0	0	0	16	0	5	0	0	0	1	2	0
GCF_001647695.1	NZ_CP015425.1	730	Pseudomonadota	Gammaproteobacteria	Pasteurellales	Pasteurellaceae	Haemophilus	[Haemophilus] ducreyi	unclassified [Haemophilus] ducreyi subspecies/strain	0	0	0	0	0	0	0	0	0	0	0	0	0	0	0	0	0	2	0	0	0	0	0	0	0	0
GCF_001634285.1	NZ_CP015438.1	294699	Bacillota	Bacilli	Bacillales	Bacillaceae	Anoxybacillus	Anoxybacillus amylolyticus	unclassified Anoxybacillus amylolyticus subspecies/strain	0	0	0	0	0	0	0	0	0	0	0	0	0	0	0	0	0	12	0	1	0	0	0	0	0	0
GCF_003096075.1	NZ_CP015449.1	546160	Actinomycetota	Actinomycetes	Mycobacteriales	Dietziaceae	Dietzia	Dietzia lutea	unclassified Dietzia lutea subspecies/strain	0	0	0	0	0	0	0	0	0	0	0	0	0	0	0	0	0	40	0	17	0	0	0	0	0	0
GCF_003096095.1	NZ_CP015453.1	139021	Actinomycetota	Actinomycetes	Mycobacteriales	Dietziaceae	Dietzia	Dietzia psychralcaliphila	unclassified Dietzia psychralcaliphila subspecies/strain	0	0	0	0	0	0	0	0	0	0	0	0	0	0	0	0	0	33	0	14	0	0	0	0	0	0
GCF_001641005.1	NZ_CP015515.1	33888	Actinomycetota	Actinomycetes	Micrococcales	Microbacteriaceae	Rathayibacter	Rathayibacter tritici	unclassified Rathayibacter tritici subspecies/strain	0	0	0	0	0	0	0	0	0	0	0	0	0	0	0	0	0	14	0	5	0	0	0	0	0	0
GCF_001887775.1	NZ_CP015519.1	1842532	Thermodesulfobacteriota	Desulfuromonadia	Desulfuromonadales	Syntrophotaleaceae	Syntrophotalea	Syntrophotalea acetylenivorans	unclassified Syntrophotalea acetylenivorans subspecies/strain	0	0	0	0	0	0	0	0	0	0	0	0	0	0	0	0	0	2	0	1	0	0	0	0	0	0
GCF_002139935.1	NZ_CP015578.1	1031753	Campylobacterota	Epsilonproteobacteria	Campylobacterales	Campylobacteraceae	Campylobacter	Campylobacter lanienae	Campylobacter lanienae NCTC 13004	0	0	0	0	0	0	0	0	0	0	0	0	0	0	0	0	0	4	0	4	0	0	0	0	0	0
GCF_002163605.1	NZ_CP015581.1	53336	Pseudomonadota	Gammaproteobacteria	Enterobacterales	Erwiniaceae	Tatumella	Tatumella citrea	unclassified Tatumella citrea subspecies/strain	0	0	0	0	0	0	0	0	0	0	0	0	0	0	0	0	0	20	0	11	0	0	0	1	5	0
GCF_001941945.1	NZ_CP015583.1	257708	Pseudomonadota	Alphaproteobacteria	Rhodospirillales	Acetobacteraceae	Roseomonas	Roseomonas gilardii	unclassified Roseomonas gilardii subspecies/strain	0	0	0	0	0	0	0	0	0	0	0	0	0	0	0	0	0	28	1	12	0	0	0	2	1	0
GCF_001941945.1	NZ_CP015584.1	257708	Pseudomonadota	Alphaproteobacteria	Rhodospirillales	Acetobacteraceae	Roseomonas	Roseomonas gilardii	unclassified Roseomonas gilardii subspecies/strain	0	0	0	0	0	0	0	0	0	0	0	0	0	0	0	0	0	8	0	3	0	0	0	0	1	0
GCF_000261045.2	NZ_CP015613.1	1154756	Pseudomonadota	Gammaproteobacteria	Enterobacterales	Yersiniaceae	Serratia	Serratia inhibens	Serratia inhibens PRI-2C	1	0	0	0	0	0	0	0	0	0	0	0	0	0	0	0	1	22	0	6	0	0	1	2	4	0
GCF_001643015.1	NZ_CP015622.1	1652495	Actinomycetota	Actinomycetes	Mycobacteriales	Corynebacteriaceae	Corynebacterium	Corynebacterium crudilactis	unclassified Corynebacterium crudilactis subspecies/strain	0	0	0	0	0	0	0	0	0	0	0	0	0	0	0	0	0	16	0	5	0	0	0	0	1	0
GCF_002007565.1	NZ_CP015625.1	2750995	Pseudomonadota	Alphaproteobacteria	Hyphomicrobiales	Bartonellaceae	Bartonella	Bartonella choladocola	unclassified Bartonella choladocola subspecies/strain	0	0	0	0	0	0	0	0	0	0	0	0	0	0	0	0	0	12	0	4	0	0	0	1	0	0
GCF_001708485.1	NZ_CP015639.1	244566	Pseudomonadota	Gammaproteobacteria	Pseudomonadales	Pseudomonadaceae	Pseudomonas	Pseudomonas lurida	unclassified Pseudomonas lurida subspecies/strain	0	0	0	0	0	0	0	0	0	0	0	0	0	0	0	0	0	36	0	9	0	0	0	2	3	0
GCF_001742185.1	NZ_CP015750.1	1175631	Pseudomonadota	Gammaproteobacteria	Enterobacterales	Pectobacteriaceae	Pectobacterium	Pectobacterium wasabiae	Pectobacterium wasabiae CFBP 3304	0	0	0	0	0	0	0	0	0	0	0	0	0	0	0	0	1	19	1	5	0	1	1	2	4	1
GCF_001877035.1	NZ_CP015756.1	1552	Bacillota	Clostridia	Eubacteriales	Clostridiaceae	Clostridium	Clostridium estertheticum	Clostridium estertheticum subsp. estertheticum	0	0	0	0	0	0	1	0	0	0	0	0	0	0	0	0	1	6	1	1	0	0	3	1	6	0
GCF_001654455.1	NZ_CP015772.1	1176587	Bacteroidota	Chitinophagia	Chitinophagales	Chitinophagaceae	Niabella	Niabella ginsenosidivorans	unclassified Niabella ginsenosidivorans subspecies/strain	0	0	1	0	0	0	0	0	0	0	0	0	0	0	0	0	1	23	0	4	8	0	3	1	3	1
GCF_001936295.1	NZ_CP015796.1	1674146	Spirochaetota	Spirochaetia	Spirochaetales	Borreliaceae	Borreliella	Borreliella mayonii	unclassified Borreliella mayonii subspecies/strain	0	0	0	0	0	0	0	0	0	0	0	0	0	0	0	0	0	0	0	0	0	0	0	0	0	0
GCF_002007485.1	NZ_CP015820.1	2750929	Pseudomonadota	Alphaproteobacteria	Hyphomicrobiales	Bartonellaceae	Bartonella	Bartonella apihabitans	unclassified Bartonella apihabitans subspecies/strain	0	0	0	0	0	0	0	0	0	0	0	0	0	0	0	0	0	9	0	1	0	0	0	1	0	0
GCF_001651805.1	NZ_CP015839.1	1821621	Pseudomonadota	Gammaproteobacteria	Oceanospirillales	Oceanospirillaceae	Marinobacterium	Marinobacterium aestuarii	unclassified Marinobacterium aestuarii subspecies/strain	0	0	0	0	0	0	0	0	0	0	0	0	0	0	0	0	0	23	0	8	0	0	0	2	6	1
GCF_000471025.2	NZ_CP015840.1	1143323	Chlamydiota	Chlamydiia	Chlamydiales	Chlamydiaceae	Chlamydia	Chlamydia gallinacea	Chlamydia gallinacea 08-1274/3	0	0	0	0	0	0	0	0	0	0	0	0	0	0	0	0	0	1	0	0	0	1	0	0	0	0
GCF_001660045.1	NZ_CP015866.1	146923	Actinomycetota	Actinomycetes	Kitasatosporales	Streptomycetaceae	Streptomyces	Streptomyces parvulus	unclassified Streptomyces parvulus subspecies/strain	0	0	0	0	0	0	0	0	0	0	0	0	0	0	0	0	0	35	0	11	1	0	0	2	3	0
GCF_001753085.1	NZ_CP015941.1	446	Pseudomonadota	Gammaproteobacteria	Legionellales	Legionellaceae	Legionella	Legionella pneumophila	unclassified Legionella pneumophila subspecies/strain	0	0	0	0	0	0	0	0	0	0	0	0	0	0	0	0	0	14	0	5	0	0	0	2	1	0
GCF_001659785.1	NZ_CP015961.1	499555	Actinomycetota	Actinomycetes	Mycobacteriales	Dietziaceae	Dietzia	Dietzia timorensis	unclassified Dietzia timorensis subspecies/strain	0	0	0	0	0	0	0	0	0	0	0	0	0	0	0	0	0	26	0	7	0	0	0	0	0	0
GCF_001663155.1	NZ_CP015963.1	476157	Pseudomonadota	Alphaproteobacteria	Sphingomonadales	Erythrobacteraceae	Altererythrobacter	Altererythrobacter ishigakiensis	unclassified Altererythrobacter ishigakiensis subspecies/strain	0	0	0	0	0	0	0	0	0	0	0	0	0	0	0	0	1	28	1	8	0	0	2	1	1	0
GCF_001889165.1	NZ_CP016020.1	1547283	Bacillota	Bacilli	Bacillales	Bacillaceae	Bacillus	Bacillus weihaiensis	unclassified Bacillus weihaiensis subspecies/strain	0	0	1	0	0	0	0	0	0	0	0	0	0	0	0	0	1	23	0	4	0	0	0	1	1	1
GCF_001663855.1	NZ_CP016022.1	190721	Pseudomonadota	Betaproteobacteria	Burkholderiales	Burkholderiaceae	Ralstonia	Ralstonia insidiosa	unclassified Ralstonia insidiosa subspecies/strain	0	0	0	0	0	0	0	0	0	0	0	0	0	0	0	0	0	23	0	5	0	0	0	1	0	0
GCF_001663855.1	NZ_CP016023.1	190721	Pseudomonadota	Betaproteobacteria	Burkholderiales	Burkholderiaceae	Ralstonia	Ralstonia insidiosa	unclassified Ralstonia insidiosa subspecies/strain	0	0	0	0	0	0	0	0	0	0	0	0	0	0	0	0	0	26	0	4	0	0	0	1	1	0
GCF_001663175.1	NZ_CP016033.1	1112	Pseudomonadota	Alphaproteobacteria	Sphingomonadales	Erythrobacteraceae	Erythrobacter	Erythrobacter neustonensis	unclassified Erythrobacter neustonensis subspecies/strain	0	0	0	0	0	0	0	0	0	0	0	0	0	0	0	0	0	26	0	7	0	0	0	1	0	0
GCF_001941625.1	NZ_CP016076.1	1612552	Actinomycetota	Actinomycetes	Pseudonocardiales	Pseudonocardiaceae	Actinoalloteichus	Actinoalloteichus fjordicus	unclassified Actinoalloteichus fjordicus subspecies/strain	0	0	0	0	0	0	0	0	0	0	0	0	0	0	0	0	1	40	0	12	0	0	0	4	4	1
GCF_001676745.1	NZ_CP016171.1	463025	Pseudomonadota	Betaproteobacteria	Burkholderiales	Alcaligenaceae	Bordetella	Bordetella bronchialis	unclassified Bordetella bronchialis subspecies/strain	0	0	0	0	0	0	0	0	0	0	0	0	0	0	0	0	0	52	0	12	0	0	0	2	1	0
GCF_001676725.1	NZ_CP016172.1	463014	Pseudomonadota	Betaproteobacteria	Burkholderiales	Alcaligenaceae	Bordetella	Bordetella flabilis	unclassified Bordetella flabilis subspecies/strain	0	0	0	0	0	0	0	0	0	0	0	0	0	0	0	0	0	56	0	16	0	0	0	2	1	0
GCF_000943515.2	NZ_CP016174.1	31958	Actinomycetota	Actinomycetes	Pseudonocardiales	Pseudonocardiaceae	Amycolatopsis	Amycolatopsis orientalis	unclassified Amycolatopsis orientalis subspecies/strain	0	0	0	0	0	0	0	0	0	0	0	0	0	0	0	0	0	67	0	23	1	0	1	2	2	0
GCF_001721185.1	NZ_CP016176.1	351679	Pseudomonadota	Gammaproteobacteria	Enterobacterales	Morganellaceae	Xenorhabdus	Xenorhabdus hominickii	unclassified Xenorhabdus hominickii subspecies/strain	0	0	0	0	0	0	0	0	0	0	0	0	0	0	0	0	0	12	0	5	0	0	0	0	2	1
GCF_013377295.1	NZ_CP016180.1	97481	Pseudomonadota	Gammaproteobacteria	Pasteurellales	Pasteurellaceae	Pasteurella	Pasteurella skyensis	unclassified Pasteurella skyensis subspecies/strain	0	0	0	0	0	0	0	0	0	0	0	0	0	0	0	0	0	3	0	2	0	0	0	1	2	0
GCF_001677435.1	NZ_CP016268.1	1548547	Pseudomonadota	Gammaproteobacteria	Chromatiales	Woeseiaceae	Woeseia	Woeseia oceani	unclassified Woeseia oceani subspecies/strain	0	0	0	0	0	0	0	0	0	0	0	0	0	0	0	0	0	15	0	8	0	0	0	1	2	0
GCF_001542625.1	NZ_CP016279.1	68214	Actinomycetota	Actinomycetes	Kitasatosporales	Streptomycetaceae	Streptomyces	Streptomyces griseochromogenes	unclassified Streptomyces griseochromogenes subspecies/strain	0	0	0	0	0	0	0	0	0	0	0	0	0	0	0	0	0	63	0	16	1	0	1	2	2	0
GCF_002204915.1	NZ_CP016321.1	672	Pseudomonadota	Gammaproteobacteria	Vibrionales	Vibrionaceae	Vibrio	Vibrio vulnificus	unclassified Vibrio vulnificus subspecies/strain	0	0	0	0	0	0	0	0	0	0	0	0	0	0	0	0	0	5	0	1	0	0	0	1	0	0
GCF_002204915.1	NZ_CP016322.1	672	Pseudomonadota	Gammaproteobacteria	Vibrionales	Vibrionaceae	Vibrio	Vibrio vulnificus	unclassified Vibrio vulnificus subspecies/strain	0	0	0	0	0	0	0	0	0	0	0	0	0	0	0	0	1	6	1	1	1	0	0	2	3	1
GCF_001683395.1	NZ_CP016337.1	1158459	Pseudomonadota	Gammaproteobacteria	Enterobacterales	Enterobacteriaceae	Kosakonia	Kosakonia sacchari	unclassified Kosakonia sacchari subspecies/strain	1	0	0	0	0	0	0	0	0	0	0	0	0	0	0	0	1	29	1	6	1	2	1	1	3	1
GCF_002240355.1	NZ_CP016353.1	530584	Actinomycetota	Actinomycetes	Pseudonocardiales	Pseudonocardiaceae	Prauserella	Prauserella marina	unclassified Prauserella marina subspecies/strain	0	0	0	0	0	0	0	0	0	0	0	0	0	0	0	0	0	70	0	26	0	0	0	4	3	0
GCF_001951155.1	NZ_CP016359.1	1229726	Bacteroidota	Flavobacteriia	Flavobacteriales	Flavobacteriaceae	Gramella	Gramella flava	Gramella flava JLT2011	1	0	0	0	0	0	0	0	0	0	0	0	0	0	0	0	2	14	0	4	0	0	4	1	2	0
GCF_001888185.1	NZ_CP016364.1	1844006	Pseudomonadota	Alphaproteobacteria	Rhodobacterales	Roseobacteraceae	Phaeobacter	Phaeobacter porticola	unclassified Phaeobacter porticola subspecies/strain	0	0	0	0	0	0	0	0	0	0	0	0	0	0	0	0	0	17	1	8	0	0	0	2	1	0
GCF_002022145.1	NZ_CP016378.1	238	Bacteroidota	Flavobacteriia	Flavobacteriales	Weeksellaceae	Elizabethkingia	Elizabethkingia meningoseptica	unclassified Elizabethkingia meningoseptica subspecies/strain	0	0	1	0	0	0	0	0	0	0	0	0	0	0	0	0	1	15	0	4	1	0	0	2	2	0
GCF_003991135.1	NZ_CP016379.1	1323375	Bacillota	Clostridia	Halanaerobiales	unclassified Halanaerobiales family	Anoxybacter	Anoxybacter fermentans	unclassified Anoxybacter fermentans subspecies/strain	0	0	0	0	0	0	0	0	0	0	0	0	0	0	0	0	0	1	0	0	0	0	0	1	3	0
GCF_002240035.1	NZ_CP016397.1	1867846	Pseudomonadota	Gammaproteobacteria	Legionellales	Legionellaceae	Legionella	Legionella clemsonensis	unclassified Legionella clemsonensis subspecies/strain	0	0	0	0	0	0	0	0	0	0	0	0	0	0	0	0	0	16	0	3	0	0	0	1	0	0
GCF_001693385.1	NZ_CP016428.1	1274631	Pseudomonadota	Alphaproteobacteria	Hyphomicrobiales	Nitrobacteraceae	Bradyrhizobium	Bradyrhizobium icense	unclassified Bradyrhizobium icense subspecies/strain	0	0	0	0	0	0	0	0	0	0	0	0	0	0	0	0	0	61	0	23	0	0	0	2	1	0
GCF_001698185.1	NZ_CP016440.1	1331258	Pseudomonadota	Betaproteobacteria	Burkholderiales	Alcaligenaceae	Bordetella	Bordetella pseudohinzii	unclassified Bordetella pseudohinzii subspecies/strain	0	0	0	0	0	0	0	0	0	0	0	0	0	0	0	0	0	29	0	12	0	1	0	1	1	0
GCF_001692755.1	NZ_CP016502.1	572545	Bacillota	Clostridia	Eubacteriales	Oscillospiraceae	Acetivibrio	Acetivibrio thermocellus	Acetivibrio thermocellus DSM 2360	0	0	0	0	0	0	0	0	0	0	0	0	0	0	0	0	0	3	0	1	0	0	0	0	1	0
GCF_001693335.1	NZ_CP016503.1	222136	Campylobacterota	Epsilonproteobacteria	Campylobacterales	Helicobacteraceae	Helicobacter	Helicobacter enhydrae	unclassified Helicobacter enhydrae subspecies/strain	0	0	0	0	0	0	0	0	0	0	0	0	0	0	0	0	0	4	0	2	0	0	0	0	0	0
GCF_001687565.2	NZ_CP016534.2	1185653	Bacillota	Bacilli	Bacillales	Planococcaceae	Planococcus	Planococcus antarcticus	Planococcus antarcticus DSM 14505	0	0	0	0	0	0	0	0	0	0	0	0	0	0	0	0	0	25	0	3	0	0	0	2	2	1
GCF_001687585.2	NZ_CP016537.2	1215089	Bacillota	Bacilli	Bacillales	Planococcaceae	Planococcus	Planococcus halocryophilus	unclassified Planococcus halocryophilus subspecies/strain	0	0	0	0	0	0	0	0	0	0	0	0	0	0	0	0	0	24	0	4	0	0	0	1	2	0
GCF_001687625.2	NZ_CP016538.2	192421	Bacillota	Bacilli	Bacillales	Planococcaceae	Planococcus	Planococcus maritimus	unclassified Planococcus maritimus subspecies/strain	0	0	0	0	0	0	0	0	0	0	0	0	0	0	0	0	0	31	0	6	0	0	0	0	2	0
GCF_001687605.2	NZ_CP016539.2	1038856	Bacillota	Bacilli	Bacillales	Planococcaceae	Planococcus	Planococcus plakortidis	unclassified Planococcus plakortidis subspecies/strain	0	0	0	0	0	0	0	0	0	0	0	0	0	0	0	0	0	34	0	4	0	0	0	0	2	0
GCF_001186155.3	NZ_CP016540.2	1302659	Bacillota	Bacilli	Bacillales	Planococcaceae	Planococcus	Planococcus versutus	unclassified Planococcus versutus subspecies/strain	0	0	0	0	0	0	0	0	0	0	0	0	0	0	0	0	0	28	0	5	0	0	0	1	2	0
GCF_001687665.2	NZ_CP016543.2	414778	Bacillota	Bacilli	Bacillales	Planococcaceae	Planococcus	Planococcus donghaensis	unclassified Planococcus donghaensis subspecies/strain	0	0	0	0	0	0	0	0	0	0	0	0	0	0	0	0	0	24	0	7	0	0	0	0	3	0
GCF_009684715.1	NZ_CP016604.1	1032623	Pseudomonadota	Gammaproteobacteria	Pasteurellales	Pasteurellaceae	Otariodibacter	Otariodibacter oris	unclassified Otariodibacter oris subspecies/strain	0	0	0	0	0	0	0	0	0	0	0	0	0	0	0	0	0	2	0	1	0	0	0	0	0	0
GCF_013377195.1	NZ_CP016605.1	109472	Pseudomonadota	Gammaproteobacteria	Pasteurellales	Pasteurellaceae	Bisgaardia	Bisgaardia hudsonensis	unclassified Bisgaardia hudsonensis subspecies/strain	0	0	0	0	0	0	0	0	0	0	0	0	0	0	0	0	0	2	0	1	0	0	0	1	2	0
GCF_002741015.1	NZ_CP016616.1	1882682	Pseudomonadota	Alphaproteobacteria	Hyphomicrobiales	Methylobacteriaceae	Microvirga	Microvirga ossetica	unclassified Microvirga ossetica subspecies/strain	1	0	0	0	0	0	0	0	0	0	0	0	0	0	0	0	1	38	0	10	0	0	0	2	2	1
GCF_001700985.1	NZ_CP016622.1	1426	Bacillota	Bacilli	Bacillales	Bacillaceae	Parageobacillus	Parageobacillus thermoglucosidasius	unclassified Parageobacillus thermoglucosidasius subspecies/strain	0	0	0	0	0	0	0	0	0	0	0	0	0	0	0	0	0	13	0	5	0	0	0	0	0	0
GCF_001701045.1	NZ_CP016757.1	1197717	Synergistota	Synergistia	Synergistales	Synergistaceae	Cloacibacillus	Cloacibacillus porcorum	unclassified Cloacibacillus porcorum subspecies/strain	0	0	0	0	0	0	0	0	0	0	0	0	0	0	0	0	0	7	0	2	0	0	0	0	0	1
GCF_002285495.1	NZ_CP016786.1	182773	Bacillota	Clostridia	Eubacteriales	Clostridiaceae	Clostridium	Clostridium isatidis	unclassified Clostridium isatidis subspecies/strain	0	0	0	0	0	0	0	0	0	0	0	0	0	0	0	0	0	6	0	1	0	0	0	1	2	0
GCF_001701025.1	NZ_CP016793.1	1586287	Actinomycetota	Actinomycetes	Pseudonocardiales	Pseudonocardiaceae	Lentzea	Lentzea guizhouensis	unclassified Lentzea guizhouensis subspecies/strain	0	0	0	0	0	0	0	0	0	0	0	0	0	0	0	0	0	78	0	25	1	0	0	2	1	0
GCF_001895265.1	NZ_CP016796.1	573570	Pseudomonadota	Gammaproteobacteria	Thiotrichales	Francisellaceae	Francisella	Francisella uliginis	unclassified Francisella uliginis subspecies/strain	0	0	0	0	0	0	0	0	0	0	0	0	0	0	0	0	0	6	0	5	0	0	0	1	2	0
GCF_002741055.1	NZ_CP016809.1	1870820	Bacillota	Bacilli	Bacillales	Paenibacillaceae	Paenibacillus	Paenibacillus ihbetae	unclassified Paenibacillus ihbetae subspecies/strain	0	0	0	0	0	0	0	0	0	0	0	0	0	0	0	0	1	30	0	9	4	1	7	2	4	1
GCF_001865765.1	NZ_CP016826.1	1719	Actinomycetota	Actinomycetes	Mycobacteriales	Corynebacteriaceae	Corynebacterium	Corynebacterium pseudotuberculosis	unclassified Corynebacterium pseudotuberculosis subspecies/strain	0	0	0	0	0	0	0	0	0	0	0	0	0	0	0	0	0	2	0	1	0	0	0	0	0	0
GCF_001703515.1	NZ_CP016839.1	2756	Bacillota	Bacilli	Bacillales	Listeriaceae	Brochothrix	Brochothrix thermosphacta	unclassified Brochothrix thermosphacta subspecies/strain	0	0	0	0	0	0	0	0	0	0	0	0	0	0	0	0	0	6	0	2	0	0	0	0	1	0
GCF_001703555.1	NZ_CP016843.1	2748	Bacillota	Bacilli	Lactobacillales	Carnobacteriaceae	Carnobacterium	Carnobacterium divergens	unclassified Carnobacterium divergens subspecies/strain	0	0	0	0	0	0	0	0	0	0	0	0	0	0	0	0	0	9	0	0	0	0	0	0	2	0
GCF_002285515.1	NZ_CP016878.1	56454	Pseudomonadota	Gammaproteobacteria	Xanthomonadales	Xanthomonadaceae	Xanthomonas	Xanthomonas hortorum	unclassified Xanthomonas hortorum subspecies/strain	1	0	0	0	0	0	0	0	0	0	0	0	0	0	1	0	1	22	1	12	0	0	0	2	2	0
GCF_001704115.1	NZ_CP016895.1	1789224	Pseudomonadota	Gammaproteobacteria	Moraxellales	Moraxellaceae	Acinetobacter	Acinetobacter larvae	unclassified Acinetobacter larvae subspecies/strain	0	0	0	0	0	0	0	0	0	0	0	0	0	0	0	0	0	14	0	6	0	0	0	0	0	0
GCF_001705175.1	NZ_CP016907.1	459526	Bacteroidota	Flavobacteriia	Flavobacteriales	Flavobacteriaceae	Flavobacterium	Flavobacterium anhuiense	unclassified Flavobacterium anhuiense subspecies/strain	0	0	0	0	0	0	0	0	1	0	0	0	0	0	0	0	1	30	1	8	2	0	2	2	2	1
GCF_001642805.2	NZ_CP016948.1	2741499	Pseudomonadota	Gammaproteobacteria	Enterobacterales	Yersiniaceae	Serratia	Serratia surfactantfaciens	unclassified Serratia surfactantfaciens subspecies/strain	0	0	0	0	0	0	0	0	0	0	0	0	0	0	0	0	0	25	0	11	0	0	0	2	4	0
GCF_001708305.1	NZ_CP016953.1	1888195	Bacillota	Bacilli	Lactobacillales	Streptococcaceae	Streptococcus	Streptococcus himalayensis	unclassified Streptococcus himalayensis subspecies/strain	0	0	0	0	0	0	0	0	0	0	0	0	0	0	0	0	0	4	0	3	0	0	0	0	0	0
GCF_001715535.1	NZ_CP017015.1	216938	Mycoplasmatota	Mollicutes	Entomoplasmatales	Spiroplasmataceae	Spiroplasma	Spiroplasma helicoides	unclassified Spiroplasma helicoides subspecies/strain	0	0	0	0	0	0	0	0	0	0	0	0	0	0	0	0	0	3	0	0	0	0	0	1	1	0
GCF_001717565.1	NZ_CP017040.1	2559073	Actinomycetota	Actinomycetes	Propionibacteriales	Propionibacteriaceae	Cutibacterium	Cutibacterium modestum	unclassified Cutibacterium modestum subspecies/strain	0	0	0	0	0	0	0	0	0	0	0	0	0	0	0	0	0	5	0	2	0	0	0	2	4	0
GCF_001719165.1	NZ_CP017057.1	39960	Pseudomonadota	Alphaproteobacteria	Sphingomonadales	Erythrobacteraceae	Erythrobacter	Erythrobacter litoralis	unclassified Erythrobacter litoralis subspecies/strain	0	0	0	0	0	0	0	0	0	0	0	0	0	0	0	0	0	35	0	8	0	0	0	1	0	0
GCF_002220285.1	NZ_CP017060.1	1396	Bacillota	Bacilli	Bacillales	Bacillaceae	Bacillus	Bacillus cereus	unclassified Bacillus cereus subspecies/strain	0	0	0	0	0	0	0	0	0	0	0	0	0	0	0	0	0	24	0	5	0	0	0	0	1	0
GCF_001742225.1	NZ_CP017075.1	158500	Pseudomonadota	Alphaproteobacteria	Sphingomonadales	Sphingomonadaceae	Novosphingobium	Novosphingobium resinovorum	unclassified Novosphingobium resinovorum subspecies/strain	1	0	0	0	0	0	0	0	0	0	0	0	0	0	0	0	1	36	0	11	0	0	0	1	2	0
GCF_001723605.1	NZ_CP017111.1	1193502	Campylobacterota	Epsilonproteobacteria	Campylobacterales	Sulfurospirillaceae	Sulfurospirillum	Sulfurospirillum halorespirans	Sulfurospirillum halorespirans DSM 13726	0	0	0	0	0	0	0	0	0	0	0	0	0	0	0	0	0	6	0	4	0	0	0	0	0	0
GCF_009930795.1	NZ_CP017146.1	674079	Actinomycetota	Actinomycetes	Micrococcales	Microbacteriaceae	Marisediminicola	Marisediminicola antarctica	unclassified Marisediminicola antarctica subspecies/strain	0	0	0	0	0	0	0	0	0	0	0	0	0	0	0	0	0	15	0	9	0	0	0	1	1	0
GCF_001741865.1	NZ_CP017147.1	1526658	Pseudomonadota	Alphaproteobacteria	Hyphomicrobiales	Boseaceae	Bosea	Bosea vaviloviae	unclassified Bosea vaviloviae subspecies/strain	0	0	0	0	0	0	0	0	0	0	0	0	0	0	0	0	1	59	1	21	0	0	0	2	2	1
GCF_001729805.1	NZ_CP017184.1	1812935	Pseudomonadota	Gammaproteobacteria	Enterobacterales	Enterobacteriaceae	Enterobacter	Enterobacter roggenkampii	unclassified Enterobacter roggenkampii subspecies/strain	1	0	0	0	0	0	0	0	0	0	0	0	0	0	0	0	1	16	0	5	0	0	0	1	5	0
GCF_006770265.1	NZ_CP017194.1	2749961	Bacillota	Bacilli	Lactobacillales	Streptococcaceae	Lactococcus	Lactococcus carnosus	unclassified Lactococcus carnosus subspecies/strain	0	0	0	0	0	0	0	0	0	0	0	0	0	0	0	0	0	6	1	1	0	0	0	1	1	0
GCF_006770285.1	NZ_CP017195.1	2749962	Bacillota	Bacilli	Lactobacillales	Streptococcaceae	Lactococcus	Lactococcus paracarnosus	unclassified Lactococcus paracarnosus subspecies/strain	0	0	0	0	0	0	0	0	0	0	0	0	0	0	0	0	0	6	1	2	0	0	0	0	0	0
GCF_001874605.1	NZ_CP017237.1	1525	Bacillota	Clostridia	Thermoanaerobacterales	Thermoanaerobacteraceae	Moorella	Moorella thermoacetica	unclassified Moorella thermoacetica subspecies/strain	0	0	0	0	0	0	0	0	0	0	0	0	0	0	0	0	0	3	0	0	0	0	0	1	3	0
GCF_001735805.1	NZ_CP017248.1	1904616	Actinomycetota	Actinomycetes	Kitasatosporales	Streptomycetaceae	Streptomyces	Streptomyces fodineus	unclassified Streptomyces fodineus subspecies/strain	0	0	0	0	0	0	0	0	0	0	0	0	0	0	0	0	0	51	0	18	0	0	1	1	2	0
GCF_001870205.1	NZ_CP017267.1	519472	Bacillota	Bacilli	Lactobacillales	Enterococcaceae	Vagococcus	Vagococcus teuberi	unclassified Vagococcus teuberi subspecies/strain	0	0	0	0	0	0	0	0	1	0	0	0	0	0	0	0	1	5	0	1	1	0	0	1	2	0
GCF_001750685.1	NZ_CP017269.1	1424294	Bacillota	Clostridia	Eubacteriales	Clostridiaceae	Geosporobacter	Geosporobacter ferrireducens	unclassified Geosporobacter ferrireducens subspecies/strain	1	0	1	0	0	0	0	0	0	0	0	0	0	0	0	0	2	13	1	1	0	0	0	4	3	1
GCF_001750725.1	NZ_CP017279.1	299767	Pseudomonadota	Gammaproteobacteria	Enterobacterales	Enterobacteriaceae	Enterobacter	Enterobacter ludwigii	unclassified Enterobacter ludwigii subspecies/strain	1	0	0	0	0	0	0	0	0	0	0	0	0	0	0	0	1	30	1	11	1	1	1	2	5	1
GCF_001747405.1	NZ_CP017305.1	274537	Chlorobiota	Chlorobiia	Chlorobiales	Chlorobiaceae	Chlorobaculum	Chlorobaculum limnaeum	unclassified Chlorobaculum limnaeum subspecies/strain	0	0	0	0	0	0	0	0	0	0	0	0	0	0	0	0	0	9	0	4	0	0	0	0	0	0
GCF_001761545.1	NZ_CP017326.1	155866	Bacillota	Bacilli	Lactobacillales	Lactobacillaceae	Weissella	Weissella soli	unclassified Weissella soli subspecies/strain	0	0	0	0	0	0	0	0	0	0	0	0	0	0	0	0	0	6	0	2	0	0	0	0	1	0
GCF_001753245.1	NZ_CP017415.1	2819280	Pseudomonadota	Gammaproteobacteria	Chromatiales	Ectothiorhodospiraceae	Acidihalobacter	Acidihalobacter yilgarnensis	unclassified Acidihalobacter yilgarnensis subspecies/strain	0	0	0	0	0	0	0	0	0	0	0	0	0	0	0	0	0	11	0	5	0	0	0	0	0	0
GCF_002846995.1	NZ_CP017454.1	1089444	Pseudomonadota	Gammaproteobacteria	Enterobacterales	Pectobacteriaceae	Dickeya	Dickeya solani	unclassified Dickeya solani subspecies/strain	1	0	0	0	0	0	0	0	0	0	0	0	0	0	0	0	1	24	1	6	0	1	2	2	3	1
GCF_002442935.1	NZ_CP017466.1	214473	Bacillota	Bacilli	Bacillales	Staphylococcaceae	Staphylococcus	Staphylococcus nepalensis	unclassified Staphylococcus nepalensis subspecies/strain	0	0	0	0	0	0	0	0	0	0	0	0	0	0	0	0	0	18	0	3	0	0	0	2	3	0
GCF_001761385.1	NZ_CP017476.1	1763535	Pseudomonadota	Betaproteobacteria	Burkholderiales	Comamonadaceae	Hydrogenophaga	Hydrogenophaga crassostreae	unclassified Hydrogenophaga crassostreae subspecies/strain	0	0	0	0	0	0	0	0	0	0	0	0	0	0	0	0	0	30	0	10	0	0	0	2	2	0
GCF_001761365.1	NZ_CP017477.1	1774273	Bacteroidota	Flavobacteriia	Flavobacteriales	Flavobacteriaceae	Polaribacter	Polaribacter vadi	unclassified Polaribacter vadi subspecies/strain	0	0	0	0	0	0	0	0	1	0	0	0	0	0	0	0	1	17	0	10	0	0	1	1	5	1
GCF_001761325.1	NZ_CP017478.1	1850246	Bacteroidota	Flavobacteriia	Flavobacteriales	Flavobacteriaceae	Urechidicola	Urechidicola croceus	unclassified Urechidicola croceus subspecies/strain	0	0	0	0	0	0	0	0	0	0	0	0	0	0	0	0	0	7	0	2	0	0	0	1	2	0
GCF_001761465.1	NZ_CP017479.1	1492737	Bacteroidota	Flavobacteriia	Flavobacteriales	Flavobacteriaceae	Flavobacterium	Flavobacterium gilvum	unclassified Flavobacterium gilvum subspecies/strain	0	0	0	0	0	0	0	0	2	0	0	0	0	0	0	0	2	12	1	8	4	0	6	1	2	1
GCF_001887595.1	NZ_CP017480.1	1440763	Pseudomonadota	Gammaproteobacteria	Xanthomonadales	Rhodanobacteraceae	Luteibacter	Luteibacter rhizovicinus	Luteibacter rhizovicinus DSM 16549	0	0	0	0	0	0	0	0	0	0	0	0	0	0	0	0	0	43	0	17	0	0	0	2	2	0
GCF_002288545.1	NZ_CP017482.1	2042057	Pseudomonadota	Gammaproteobacteria	Enterobacterales	Pectobacteriaceae	Pectobacterium	Pectobacterium polaris	unclassified Pectobacterium polaris subspecies/strain	0	0	0	0	0	0	0	0	0	0	0	0	0	0	0	0	1	13	1	5	0	1	2	2	4	1
GCF_001753205.1	NZ_CP017560.1	298596	Bacillota	Bacilli	Bacillales	Planococcaceae	Sporosarcina	Sporosarcina ureilytica	unclassified Sporosarcina ureilytica subspecies/strain	1	0	0	0	0	0	0	0	0	0	0	0	0	0	0	0	1	17	0	7	0	0	1	1	1	0
GCF_001865575.2	NZ_CP017561.2	754502	Pseudomonadota	Betaproteobacteria	Burkholderiales	Burkholderiaceae	Paraburkholderia	Paraburkholderia sprentiae	Paraburkholderia sprentiae WSM5005	0	0	0	0	0	0	0	0	0	0	0	0	0	0	0	0	0	21	0	6	0	0	0	2	3	0
GCF_001865575.2	NZ_CP017562.2	754502	Pseudomonadota	Betaproteobacteria	Burkholderiales	Burkholderiaceae	Paraburkholderia	Paraburkholderia sprentiae	Paraburkholderia sprentiae WSM5005	0	0	0	0	0	0	0	0	0	0	0	0	0	0	0	0	0	20	0	5	0	0	0	0	0	0
GCF_001983935.1	NZ_CP017641.1	1891926	Planctomycetota	Planctomycetia	Planctomycetales	Planctomycetaceae	Fuerstiella	Fuerstiella marisgermanici	unclassified Fuerstiella marisgermanici subspecies/strain	0	0	0	0	0	0	0	0	0	0	0	0	0	0	0	0	0	23	0	5	0	1	0	1	3	1
GCF_001831475.1	NZ_CP017688.1	1763534	Bacteroidota	Flavobacteriia	Flavobacteriales	Flavobacteriaceae	Flavobacterium	Flavobacterium crassostreae	unclassified Flavobacterium crassostreae subspecies/strain	0	0	0	0	0	0	0	0	0	0	0	0	0	0	0	0	0	6	1	3	0	0	0	0	0	0
GCF_001831495.1	NZ_CP017689.1	1763536	Pseudomonadota	Gammaproteobacteria	Alteromonadales	Colwelliaceae	Thalassotalea	Thalassotalea crassostreae	unclassified Thalassotalea crassostreae subspecies/strain	0	0	0	0	0	0	0	0	0	0	0	0	0	0	0	0	0	10	0	4	0	0	0	4	2	1
GCF_002072065.1	NZ_CP017694.1	33940	Bacillota	Bacilli	Bacillales	Bacillaceae	Geobacillus	Geobacillus thermodenitrificans	unclassified Geobacillus thermodenitrificans subspecies/strain	0	0	0	0	0	0	0	0	0	0	0	0	0	0	0	0	0	15	0	6	0	0	0	4	5	0
GCF_002706745.1	NZ_CP017702.1	936140	Bacillota	Bacilli	Lactobacillales	Lactobacillaceae	Companilactobacillus	Companilactobacillus farciminis	Companilactobacillus farciminis KCTC 3681 = DSM 20184	0	0	0	0	0	0	0	0	0	0	0	0	0	0	0	0	0	8	0	2	0	0	0	0	1	0
GCF_002243645.1	NZ_CP017704.1	1349754	Bacillota	Bacilli	Bacillales	Bacillaceae	Peribacillus	Peribacillus simplex	Peribacillus simplex NBRC 15720 = DSM 1321	1	0	0	0	0	0	0	0	0	0	0	0	0	0	0	0	1	38	0	6	0	0	0	2	6	0
GCF_002706795.1	NZ_CP017705.1	1121121	Bacillota	Bacilli	Bacillales	Paenibacillaceae	Brevibacillus	Brevibacillus laterosporus	Brevibacillus laterosporus DSM 25	0	0	0	0	0	0	0	0	0	0	0	0	0	0	0	0	0	10	0	4	0	0	0	0	1	0
GCF_001855275.1	NZ_CP017707.1	1108595	Pseudomonadota	Betaproteobacteria	Neisseriales	Chromobacteriaceae	Chromobacterium	Chromobacterium vaccinii	unclassified Chromobacterium vaccinii subspecies/strain	0	0	0	0	0	0	0	0	0	0	0	0	0	0	0	0	0	15	0	12	0	0	0	1	0	0
GCF_002706425.1	NZ_CP017713.1	913848	Bacillota	Bacilli	Lactobacillales	Lactobacillaceae	Loigolactobacillus	Loigolactobacillus coryniformis	Loigolactobacillus coryniformis subsp. coryniformis KCTC 3167 = DSM 20001	0	0	0	0	0	0	0	0	0	0	0	0	0	0	0	0	0	14	0	1	0	0	0	0	1	0
GCF_001854125.1	NZ_CP017715.1	1874317	Pseudomonadota	Gammaproteobacteria	Pseudomonadales	Marinobacteraceae	Marinobacter	Marinobacter salinus	unclassified Marinobacter salinus subspecies/strain	0	0	0	0	0	0	0	0	0	0	0	0	0	0	0	0	0	17	0	6	0	0	0	1	0	0
GCF_001854325.1	NZ_CP017754.1	367825	Pseudomonadota	Betaproteobacteria	Burkholderiales	Burkholderiaceae	Cupriavidus	Cupriavidus malaysiensis	unclassified Cupriavidus malaysiensis subspecies/strain	0	0	0	0	0	0	0	0	0	0	0	0	0	0	0	0	0	23	0	8	0	0	0	0	0	0
GCF_001854325.1	NZ_CP017755.1	367825	Pseudomonadota	Betaproteobacteria	Burkholderiales	Burkholderiaceae	Cupriavidus	Cupriavidus malaysiensis	unclassified Cupriavidus malaysiensis subspecies/strain	0	0	0	0	0	0	0	0	0	0	0	0	0	0	0	0	0	31	0	13	0	0	0	1	1	0
GCF_001857945.1	NZ_CP017770.1	1763538	Bacillota	Bacilli	Bacillales	Paenibacillaceae	Paenibacillus	Paenibacillus crassostreae	unclassified Paenibacillus crassostreae subspecies/strain	0	0	0	0	0	0	0	0	0	0	0	0	0	0	0	0	1	24	0	7	2	0	3	2	2	0
GCF_001857965.1	NZ_CP017774.1	1306519	Bacteroidota	Flavobacteriia	Flavobacteriales	Flavobacteriaceae	Flavobacterium	Flavobacterium commune	unclassified Flavobacterium commune subspecies/strain	0	0	0	0	0	0	0	0	1	0	0	0	0	0	0	0	1	15	1	11	4	0	6	1	4	1
GCF_001857925.1	NZ_CP017786.1	1178537	Bacillota	Bacilli	Bacillales	Bacillaceae	Bacillus	Bacillus xiamenensis	unclassified Bacillus xiamenensis subspecies/strain	1	0	0	0	0	0	0	0	0	0	0	0	0	0	0	0	1	17	0	4	0	0	1	1	1	0
GCF_001856685.1	NZ_CP017812.1	1912795	Actinomycetota	Actinomycetes	Actinomycetales	Actinomycetaceae	Boudabousia	Boudabousia tangfeifanii	unclassified Boudabousia tangfeifanii subspecies/strain	0	0	0	0	0	0	0	0	0	0	0	0	0	0	0	0	0	2	0	1	0	0	0	1	1	0
GCF_001858005.1	NZ_CP017830.1	185008	Bacillota	Clostridia	Eubacteriales	Lachnospiraceae	Butyrivibrio	Butyrivibrio hungatei	unclassified Butyrivibrio hungatei subspecies/strain	0	0	0	0	0	0	0	0	0	0	0	0	0	0	0	0	0	1	0	0	0	0	0	0	0	0
GCF_001858005.1	NZ_CP017831.1	185008	Bacillota	Clostridia	Eubacteriales	Lachnospiraceae	Butyrivibrio	Butyrivibrio hungatei	unclassified Butyrivibrio hungatei subspecies/strain	0	0	0	0	0	0	0	0	1	0	0	0	0	0	0	0	1	3	2	1	1	0	3	1	3	1
GCF_002764115.1	NZ_CP017940.1	1867719	Pseudomonadota	Alphaproteobacteria	Hyphomicrobiales	Phyllobacteriaceae	Phyllobacterium	Phyllobacterium zundukense	unclassified Phyllobacterium zundukense subspecies/strain	0	0	0	0	0	0	0	0	0	0	0	0	0	0	0	0	1	30	0	12	0	0	0	1	3	1
GCF_001878675.1	NZ_CP017962.1	1482	Bacillota	Bacilli	Bacillales	Bacillaceae	Virgibacillus	Virgibacillus halodenitrificans	unclassified Virgibacillus halodenitrificans subspecies/strain	0	0	0	0	0	0	0	0	0	0	0	0	0	0	0	0	0	16	0	5	0	0	0	0	1	0
GCF_001951175.1	NZ_CP017996.1	392416	Bacillota	Bacilli	Lactobacillales	Lactobacillaceae	Companilactobacillus	Companilactobacillus crustorum	unclassified Companilactobacillus crustorum subspecies/strain	0	0	0	0	0	0	0	0	0	0	0	0	0	0	0	0	0	6	0	3	0	0	0	0	0	0
GCF_022175585.1	NZ_CP018019.1	439334	Actinomycetota	Actinomycetes	Mycobacteriales	Mycobacteriaceae	Mycobacterium	Mycobacterium avium	Mycobacterium avium subsp. hominissuis	0	0	0	0	0	0	0	0	0	0	0	0	0	0	0	0	0	73	0	31	0	0	0	0	0	0
GCF_001886435.1	NZ_CP018029.1	314275	Pseudomonadota	Gammaproteobacteria	Alteromonadales	Alteromonadaceae	Alteromonas	Alteromonas mediterranea	unclassified Alteromonas mediterranea subspecies/strain	0	0	1	0	0	0	0	0	0	0	0	0	0	0	0	0	1	17	0	5	0	0	1	3	2	0
GCF_002761235.1	NZ_CP018044.1	35760	Actinomycetota	Actinomycetes	Bifidobacteriales	Bifidobacteriaceae	Bifidobacterium	Bifidobacterium choerinum	unclassified Bifidobacterium choerinum subspecies/strain	0	0	0	0	0	0	0	0	0	0	0	0	0	0	0	0	0	1	0	0	0	0	0	0	0	0
GCF_002243665.1	NZ_CP018058.1	33938	Bacillota	Bacilli	Bacillales	Bacillaceae	Geobacillus	Geobacillus thermocatenulatus	unclassified Geobacillus thermocatenulatus subspecies/strain	0	0	0	0	0	0	0	0	0	0	0	0	0	0	0	0	0	14	0	2	0	0	0	1	1	0
GCF_002080125.1	NZ_CP018059.1	480	Pseudomonadota	Gammaproteobacteria	Moraxellales	Moraxellaceae	Moraxella	Moraxella catarrhalis	unclassified Moraxella catarrhalis subspecies/strain	0	0	0	0	0	0	0	0	0	0	0	0	0	0	0	0	0	6	0	0	0	0	0	0	0	0
GCF_002813755.1	NZ_CP018061.1	53346	Bacillota	Bacilli	Lactobacillales	Enterococcaceae	Enterococcus	Enterococcus mundtii	unclassified Enterococcus mundtii subspecies/strain	0	0	0	0	0	0	0	0	1	0	0	0	0	0	0	0	1	6	0	2	2	0	2	1	2	0
GCF_001886595.1	NZ_CP018074.1	54571	Actinomycetota	Actinomycetes	Kitasatosporales	Streptomycetaceae	Streptomyces	Streptomyces venezuelae	unclassified Streptomyces venezuelae subspecies/strain	0	0	0	0	0	0	0	0	0	0	0	0	0	0	0	0	0	43	0	10	0	0	0	1	2	0
GCF_001886715.1	NZ_CP018082.1	2213200	Actinomycetota	Actinomycetes	Mycobacteriales	Nocardiaceae	Nocardia	Nocardia mangyaensis	unclassified Nocardia mangyaensis subspecies/strain	0	0	0	0	0	0	0	0	0	0	0	0	0	0	0	0	0	47	0	24	0	0	0	1	1	0
GCF_002754935.1	NZ_CP018092.1	1917166	Cyanobacteriota	Cyanophyceae	Thermostichales	Thermostichaceae	Thermostichus	Thermostichus lividus	Thermostichus lividus PCC 6715	0	0	0	0	0	0	0	0	0	0	0	0	0	0	0	0	0	6	0	1	0	0	0	1	0	0
GCF_001886695.1	NZ_CP018097.1	502682	Pseudomonadota	Alphaproteobacteria	Sphingomonadales	Erythrobacteraceae	Aurantiacibacter	Aurantiacibacter gangjinensis	unclassified Aurantiacibacter gangjinensis subspecies/strain	0	0	0	0	0	0	0	0	0	0	0	0	0	0	0	0	0	12	0	2	0	0	0	0	1	0
GCF_001886695.1	NZ_CP018098.1	502682	Pseudomonadota	Alphaproteobacteria	Sphingomonadales	Erythrobacteraceae	Aurantiacibacter	Aurantiacibacter gangjinensis	unclassified Aurantiacibacter gangjinensis subspecies/strain	0	0	0	0	0	0	0	0	0	0	0	0	0	0	0	0	0	0	0	0	0	0	0	1	0	0
GCF_001886815.1	NZ_CP018099.1	880073	Calditrichota	Calditrichia	Calditrichales	Calditrichaceae	Caldithrix	Caldithrix abyssi	Caldithrix abyssi DSM 13497	0	0	0	0	0	0	0	0	0	0	0	0	0	0	0	0	0	10	0	3	0	1	0	0	0	0
GCF_001887245.1	NZ_CP018135.1	556325	Actinomycetota	Actinomycetes	Micrococcales	Micrococcaceae	Neomicrococcus	Neomicrococcus aestuarii	unclassified Neomicrococcus aestuarii subspecies/strain	0	0	0	0	0	0	0	0	0	0	0	0	0	0	0	0	0	14	0	3	0	0	0	0	1	0
GCF_001886615.1	NZ_CP018139.1	1897729	Pseudomonadota	Gammaproteobacteria	Oceanospirillales	Halomonadaceae	Halomonas	Halomonas aestuarii	unclassified Halomonas aestuarii subspecies/strain	0	0	0	0	0	0	0	0	0	0	0	0	0	0	0	0	0	15	0	4	0	0	0	1	1	0
GCF_001889005.1	NZ_CP018153.1	1913577	Bacteroidota	Flavobacteriia	Flavobacteriales	Flavobacteriaceae	Gramella	Gramella salexigens	unclassified Gramella salexigens subspecies/strain	0	0	0	0	0	0	0	0	0	0	0	0	0	0	0	0	0	10	0	2	0	0	0	0	2	0
GCF_001889025.1	NZ_CP018154.1	1913578	Pseudomonadota	Alphaproteobacteria	Sphingomonadales	Sphingomonadaceae	Sphingorhabdus	Sphingorhabdus lutea	unclassified Sphingorhabdus lutea subspecies/strain	0	0	0	0	0	0	0	0	0	0	0	0	0	0	0	0	0	16	0	4	0	0	0	2	1	0
GCF_001889045.1	NZ_CP018155.1	1850252	Bacteroidota	Flavobacteriia	Flavobacteriales	Flavobacteriaceae	Tenacibaculum	Tenacibaculum todarodis	unclassified Tenacibaculum todarodis subspecies/strain	0	0	0	0	0	0	0	0	0	0	0	0	0	0	0	0	0	13	0	2	0	0	0	0	1	0
GCF_001889605.1	NZ_CP018171.1	1670800	Pseudomonadota	Alphaproteobacteria	Hyphomicrobiales	Phyllobacteriaceae	Aquibium	Aquibium oceanicum	unclassified Aquibium oceanicum subspecies/strain	1	0	0	0	0	0	0	0	0	0	0	0	0	0	0	0	1	37	0	10	0	0	0	1	1	1
GCF_001889445.1	NZ_CP018193.1	364410	Pseudomonadota	Alphaproteobacteria	Rhodospirillales	Acetobacteraceae	Granulibacter	Granulibacter bethesdensis	unclassified Granulibacter bethesdensis subspecies/strain	0	0	0	0	0	0	0	0	0	0	0	0	0	0	0	0	0	7	0	2	0	0	0	1	1	0
GCF_001902315.1	NZ_CP018199.1	61015	Bacillota	Bacilli	Bacillales	Staphylococcaceae	Staphylococcus	Staphylococcus succinus	unclassified Staphylococcus succinus subspecies/strain	0	0	0	0	0	0	0	0	0	0	0	0	0	0	0	0	0	15	0	7	0	0	0	1	5	0
GCF_001888925.1	NZ_CP018218.1	1217420	Bacillota	Bacilli	Lactobacillales	Lactobacillaceae	Lactobacillus	Lactobacillus delbrueckii	Lactobacillus delbrueckii subsp. jakobsenii ZN7a-9 = DSM 26046	0	0	0	0	0	0	0	0	0	0	0	0	0	0	0	0	0	3	0	0	0	0	0	0	0	0
GCF_001890385.1	NZ_CP018221.1	1921510	Pseudomonadota	Alphaproteobacteria	Sphingomonadales	Sphingomonadaceae	Tardibacter	Tardibacter chloracetimidivorans	unclassified Tardibacter chloracetimidivorans subspecies/strain	0	0	0	0	0	0	0	0	0	0	0	0	0	0	0	0	0	44	0	17	0	0	0	0	0	0
GCF_001953175.1	NZ_CP018258.1	1839801	Chloroflexota	Dehalococcoidia	unclassified Dehalococcoidia order	unclassified Dehalococcoidia family	Dehalogenimonas	Dehalogenimonas formicexedens	unclassified Dehalogenimonas formicexedens subspecies/strain	0	0	0	0	0	0	0	0	0	0	0	0	0	0	0	0	0	2	0	1	0	0	0	0	0	0
GCF_002214395.1	NZ_CP018311.1	190895	Pseudomonadota	Gammaproteobacteria	Vibrionales	Vibrionaceae	Vibrio	Vibrio rotiferianus	unclassified Vibrio rotiferianus subspecies/strain	0	0	0	0	0	0	0	0	0	0	0	0	0	0	0	0	0	5	0	1	0	0	0	1	1	0
GCF_002214395.1	NZ_CP018312.1	190895	Pseudomonadota	Gammaproteobacteria	Vibrionales	Vibrionaceae	Vibrio	Vibrio rotiferianus	unclassified Vibrio rotiferianus subspecies/strain	0	0	0	0	0	0	0	0	0	0	0	0	0	0	0	0	0	4	0	3	0	1	0	1	0	0
GCF_002849875.1	NZ_CP018321.1	28108	Pseudomonadota	Gammaproteobacteria	Alteromonadales	Alteromonadaceae	Alteromonas	Alteromonas macleodii	unclassified Alteromonas macleodii subspecies/strain	0	0	1	0	0	0	0	0	0	0	0	0	0	0	0	0	1	19	1	4	0	0	1	3	3	1
GCF_002028325.1	NZ_CP018420.1	76761	Pseudomonadota	Gammaproteobacteria	Pseudomonadales	Pseudomonadaceae	Pseudomonas	Pseudomonas veronii	unclassified Pseudomonas veronii subspecies/strain	0	0	0	0	0	0	0	0	0	0	0	0	0	0	0	0	0	40	0	12	0	0	0	2	3	0
GCF_002277955.1	NZ_CP018477.1	1331910	Planctomycetota	Planctomycetia	Pirellulales	Thermoguttaceae	Thermogutta	Thermogutta terrifontis	unclassified Thermogutta terrifontis subspecies/strain	0	0	0	0	0	0	0	0	0	0	0	0	0	0	0	0	0	10	0	1	1	0	0	1	0	0
GCF_001908275.1	NZ_CP018620.1	528191	Bacillota	Bacilli	Bacillales	Paenibacillaceae	Paenibacillus	Paenibacillus xylanexedens	unclassified Paenibacillus xylanexedens subspecies/strain	0	0	0	0	0	0	0	0	0	0	0	0	0	0	0	0	1	33	0	11	1	0	6	2	3	1
GCF_002327205.1	NZ_CP018630.1	46867	Bacillota	Clostridia	Eubacteriales	Clostridiaceae	Clostridium	Clostridium chauvoei	unclassified Clostridium chauvoei subspecies/strain	0	0	0	0	0	0	0	0	0	0	0	0	0	0	0	0	1	6	0	0	1	0	0	1	2	0
GCF_002215215.1	NZ_CP018632.1	1192854	Pseudomonadota	Gammaproteobacteria	Chromatiales	Granulosicoccaceae	Granulosicoccus	Granulosicoccus antarcticus	Granulosicoccus antarcticus IMCC3135	0	0	0	0	0	0	0	0	0	0	0	0	0	0	0	0	1	35	0	17	1	0	0	3	3	1
GCF_001908725.1	NZ_CP018725.1	925775	Pseudomonadota	Gammaproteobacteria	Xanthomonadales	Xanthomonadaceae	Xanthomonas	Xanthomonas vesicatoria	Xanthomonas vesicatoria ATCC 35937	1	0	0	0	0	0	0	0	0	0	0	0	0	0	1	0	1	26	1	10	0	0	0	2	2	0
GCF_001913155.1	NZ_CP018760.1	1836467	Bacteroidota	Flavobacteriia	Flavobacteriales	Flavobacteriaceae	Maribacter	Maribacter hydrothermalis	unclassified Maribacter hydrothermalis subspecies/strain	0	0	0	0	0	0	0	0	0	0	0	0	0	0	0	0	0	17	0	6	1	0	0	1	3	1
GCF_001974985.1	NZ_CP018762.1	36805	Actinomycetota	Actinomycetes	Micrococcales	Microbacteriaceae	Microbacterium	Microbacterium aurum	unclassified Microbacterium aurum subspecies/strain	0	0	0	0	0	0	0	0	0	0	0	0	0	0	0	0	0	11	0	9	0	0	0	1	1	0
GCF_001922405.1	NZ_CP018776.1	70255	Bacillota	Bacilli	Bacillales	Staphylococcaceae	Staphylococcus	Staphylococcus condimenti	unclassified Staphylococcus condimenti subspecies/strain	0	0	0	0	0	0	0	0	0	0	0	0	0	0	0	0	0	14	0	1	0	0	0	0	1	0
GCF_002795805.1	NZ_CP018799.1	1921086	Pseudomonadota	Zetaproteobacteria	Mariprofundales	Mariprofundaceae	Mariprofundus	Mariprofundus aestuarium	unclassified Mariprofundus aestuarium subspecies/strain	0	0	0	0	0	0	0	0	0	0	0	0	0	0	0	0	0	2	0	3	0	0	0	0	0	0
GCF_002795825.1	NZ_CP018800.1	1921087	Pseudomonadota	Zetaproteobacteria	Mariprofundales	Mariprofundaceae	Mariprofundus	Mariprofundus ferrinatatus	unclassified Mariprofundus ferrinatatus subspecies/strain	0	0	0	0	0	0	0	0	0	0	0	0	0	0	0	0	0	2	0	3	0	0	0	0	0	0
GCF_001936235.1	NZ_CP018809.1	109790	Bacillota	Bacilli	Lactobacillales	Lactobacillaceae	Lactobacillus	Lactobacillus jensenii	unclassified Lactobacillus jensenii subspecies/strain	0	0	0	0	0	0	0	0	0	0	0	0	0	0	0	0	0	2	0	0	0	0	0	0	0	0
GCF_001922385.1	NZ_CP018820.1	93064	Pseudomonadota	Alphaproteobacteria	Sphingomonadales	Sphingomonadaceae	Sphingomonas	Sphingomonas koreensis	unclassified Sphingomonas koreensis subspecies/strain	1	0	0	0	0	0	0	0	0	0	0	0	0	0	0	0	1	36	1	12	0	0	1	2	1	0
GCF_002196515.1	NZ_CP018835.1	687	Pseudomonadota	Gammaproteobacteria	Vibrionales	Vibrionaceae	Vibrio	Vibrio gazogenes	unclassified Vibrio gazogenes subspecies/strain	0	0	0	0	0	0	0	0	0	0	0	0	0	0	1	0	0	7	1	5	0	1	0	2	2	1
GCF_002196515.1	NZ_CP018836.1	687	Pseudomonadota	Gammaproteobacteria	Vibrionales	Vibrionaceae	Vibrio	Vibrio gazogenes	unclassified Vibrio gazogenes subspecies/strain	0	0	0	0	0	0	0	0	0	0	0	0	0	0	0	0	0	3	0	1	0	0	0	0	0	0
GCF_001922305.1	NZ_CP018839.1	96773	Pseudomonadota	Betaproteobacteria	Rhodocyclales	Zoogloeaceae	Thauera	Thauera chlorobenzoica	unclassified Thauera chlorobenzoica subspecies/strain	0	0	0	0	0	0	0	0	0	0	0	0	0	0	0	0	0	14	0	3	0	0	0	0	0	0
GCF_002025725.1	NZ_CP018845.1	2014887	Pseudomonadota	Betaproteobacteria	Burkholderiales	Oxalobacteraceae	Herbaspirillum	Herbaspirillum robiniae	unclassified Herbaspirillum robiniae subspecies/strain	0	0	0	0	0	0	0	0	0	0	0	0	0	0	0	0	0	37	0	10	0	0	0	3	2	0
GCF_002849715.1	NZ_CP018863.1	37928	Actinomycetota	Actinomycetes	Micrococcales	Micrococcaceae	Arthrobacter	Arthrobacter crystallopoietes	unclassified Arthrobacter crystallopoietes subspecies/strain	0	0	0	0	0	0	0	0	0	0	0	0	0	0	0	0	1	22	0	7	0	0	0	2	3	0
GCF_002250055.1	NZ_CP018866.1	33932	Bacillota	Bacilli	Bacillales	Bacillaceae	Sutcliffiella	Sutcliffiella cohnii	unclassified Sutcliffiella cohnii subspecies/strain	0	0	0	0	0	0	0	0	0	0	0	0	0	0	0	0	0	22	0	5	0	0	0	0	2	0
GCF_002849895.1	NZ_CP018867.1	1423720	Bacillota	Bacilli	Lactobacillales	Lactobacillaceae	Companilactobacillus	Companilactobacillus alimentarius	Companilactobacillus alimentarius DSM 20249	0	0	0	0	0	0	0	0	0	0	0	0	0	0	0	0	0	15	0	2	0	0	0	1	2	0
GCF_001936335.1	NZ_CP018888.1	1423721	Bacillota	Bacilli	Lactobacillales	Lactobacillaceae	Amylolactobacillus	Amylolactobacillus amylophilus	Amylolactobacillus amylophilus DSM 20533 = JCM 1125	0	0	0	0	0	0	0	0	0	0	0	0	0	0	0	0	0	4	0	0	0	0	0	0	0	0
GCF_000785105.2	NZ_CP018906.1	1138822	Bacillota	Bacilli	Lactobacillales	Lactobacillaceae	Lentilactobacillus	Lentilactobacillus curieae	unclassified Lentilactobacillus curieae subspecies/strain	0	0	0	0	0	0	0	0	0	0	0	0	0	0	0	0	0	14	0	0	0	0	0	2	2	0
GCF_004000605.1	NZ_CP018911.1	1434191	Pseudomonadota	Alphaproteobacteria	Maricaulales	Maricaulaceae	Glycocaulis	Glycocaulis alkaliphilus	unclassified Glycocaulis alkaliphilus subspecies/strain	1	0	0	0	0	0	0	0	0	0	0	0	0	0	0	0	1	17	0	7	0	0	0	1	1	0
GCF_001941825.1	NZ_CP019038.1	1141883	Pseudomonadota	Betaproteobacteria	Burkholderiales	Oxalobacteraceae	Massilia	Massilia putida	unclassified Massilia putida subspecies/strain	1	0	0	0	0	0	0	0	0	0	0	0	0	0	0	0	1	38	0	9	2	1	4	2	2	0
GCF_001953055.1	NZ_CP019044.1	2712698	Pseudomonadota	Alphaproteobacteria	Hyphomicrobiales	Phyllobacteriaceae	Salaquimonas	Salaquimonas pukyongi	unclassified Salaquimonas pukyongi subspecies/strain	0	0	0	0	0	0	0	0	0	0	0	0	0	0	0	0	0	20	0	1	0	0	0	1	0	0
GCF_001956985.1	NZ_CP019082.1	1387353	Planctomycetota	Planctomycetia	Isosphaerales	Isosphaeraceae	Paludisphaera	Paludisphaera borealis	unclassified Paludisphaera borealis subspecies/strain	0	0	0	0	0	0	0	0	0	0	0	0	0	0	0	0	0	20	0	10	1	0	0	1	1	0
GCF_001955715.1	NZ_CP019239.1	1484693	Pseudomonadota	Betaproteobacteria	Burkholderiales	Comamonadaceae	Rhodoferax	Rhodoferax saidenbachensis	unclassified Rhodoferax saidenbachensis subspecies/strain	0	0	0	0	0	0	0	0	0	0	0	0	0	0	0	0	0	33	0	12	0	0	0	2	1	0
GCF_001955735.1	NZ_CP019240.1	81479	Pseudomonadota	Betaproteobacteria	Burkholderiales	Comamonadaceae	Rhodoferax	Rhodoferax antarcticus	unclassified Rhodoferax antarcticus subspecies/strain	0	0	0	0	0	0	0	0	0	0	0	0	0	0	0	0	0	10	0	6	0	0	0	1	0	0
GCF_009901525.1	NZ_CP019288.1	1218801	Bacteroidota	Flavobacteriia	Flavobacteriales	Flavobacteriaceae	Kordia	Kordia antarctica	unclassified Kordia antarctica subspecies/strain	0	0	0	0	0	0	0	0	0	0	0	0	0	0	0	0	0	11	0	3	0	0	0	2	1	1
GCF_001953955.1	NZ_CP019300.1	1122984	Bacteroidota	Bacteroidia	Bacteroidales	Prevotellaceae	Prevotella	Prevotella intermedia	Prevotella intermedia ATCC 25611 = DSM 20706	0	0	0	0	0	0	0	0	0	0	0	0	0	0	0	0	0	0	0	1	0	0	0	0	0	0
GCF_001953955.1	NZ_CP019301.1	1122984	Bacteroidota	Bacteroidia	Bacteroidales	Prevotellaceae	Prevotella	Prevotella intermedia	Prevotella intermedia ATCC 25611 = DSM 20706	0	0	0	0	0	0	0	0	0	0	0	0	0	0	0	0	0	3	0	1	0	0	0	0	0	0
GCF_003732525.1	NZ_CP019306.1	143387	Fusobacteriota	Fusobacteriia	Fusobacteriales	Fusobacteriaceae	Fusobacterium	Fusobacterium necrophorum	Fusobacterium necrophorum subsp. funduliforme	0	0	0	0	0	0	0	0	0	0	0	0	0	0	0	0	0	1	0	2	0	0	0	0	0	0
GCF_001971585.1	NZ_CP019323.1	1847728	Bacillota	Bacilli	Lactobacillales	Lactobacillaceae	Companilactobacillus	Companilactobacillus allii	unclassified Companilactobacillus allii subspecies/strain	0	0	0	0	0	0	0	0	0	0	0	0	0	0	0	0	0	7	0	3	0	0	0	1	3	0
GCF_002117085.1	NZ_CP019342.1	323273	Bacteroidota	Flavobacteriia	Flavobacteriales	Flavobacteriaceae	Nonlabens	Nonlabens tegetincola	unclassified Nonlabens tegetincola subspecies/strain	0	0	0	0	0	0	0	0	0	0	0	0	0	0	0	0	0	7	0	2	0	0	0	0	1	0
GCF_002117105.1	NZ_CP019343.1	716816	Pseudomonadota	Gammaproteobacteria	Cellvibrionales	Spongiibacteraceae	Oceanicoccus	Oceanicoccus sagamiensis	unclassified Oceanicoccus sagamiensis subspecies/strain	0	0	0	0	0	0	0	0	0	0	0	0	0	0	0	0	0	42	0	21	0	0	0	1	0	0
GCF_001971745.1	NZ_CP019352.1	1486034	Bacteroidota	Flavobacteriia	Flavobacteriales	Flavobacteriaceae	Lacinutrix	Lacinutrix venerupis	unclassified Lacinutrix venerupis subspecies/strain	0	0	0	0	0	0	0	0	0	0	0	0	0	0	0	0	0	9	0	5	0	0	0	1	3	1
GCF_002009235.1	NZ_CP019401.1	1598147	Bacillota	Bacilli	Bacillales	Planococcaceae	Planococcus	Planococcus faecalis	unclassified Planococcus faecalis subspecies/strain	0	0	0	0	0	0	0	0	0	0	0	0	0	0	0	0	0	25	0	7	0	0	0	0	1	0
GCF_001975665.1	NZ_CP019419.1	996801	Bacteroidota	Flavobacteriia	Flavobacteriales	Flavobacteriaceae	Polaribacter	Polaribacter reichenbachii	unclassified Polaribacter reichenbachii subspecies/strain	0	0	0	0	0	0	0	0	2	0	0	0	0	0	0	0	2	15	0	7	1	1	3	1	6	1
GCF_001940525.2	NZ_CP019437.1	1915078	Pseudomonadota	Alphaproteobacteria	Rhodobacterales	Paracoccaceae	Thioclava	Thioclava nitratireducens	unclassified Thioclava nitratireducens subspecies/strain	0	0	0	0	0	0	0	0	0	0	0	0	0	0	0	0	0	26	0	7	0	0	0	1	2	0
GCF_002951835.1	NZ_CP019448.1	641147	Pseudomonadota	Betaproteobacteria	Neisseriales	Neisseriaceae	Simonsiella	Simonsiella muelleri	Simonsiella muelleri ATCC 29453	0	0	0	0	0	0	0	0	0	0	0	0	0	0	0	0	0	3	0	2	0	0	0	0	0	0
GCF_001984445.1	NZ_CP019457.1	47763	Actinomycetota	Actinomycetes	Kitasatosporales	Streptomycetaceae	Streptomyces	Streptomyces lydicus	unclassified Streptomyces lydicus subspecies/strain	0	0	0	0	0	0	0	0	0	0	0	0	0	0	0	0	0	42	0	13	0	0	1	3	3	0
GCF_001989575.1	NZ_CP019573.1	1817405	Bacillota	Bacilli	Bacillales	Staphylococcaceae	Abyssicoccus	Abyssicoccus albus	unclassified Abyssicoccus albus subspecies/strain	0	0	0	0	0	0	0	0	0	0	0	0	0	0	0	0	0	7	0	0	0	0	0	0	1	0
GCF_001997295.1	NZ_CP019605.1	1610493	Actinomycetota	Actinomycetes	Propionibacteriales	Propionibacteriaceae	Tessaracoccus	Tessaracoccus flavus	unclassified Tessaracoccus flavus subspecies/strain	0	0	0	0	0	0	0	0	0	0	0	0	0	0	0	0	0	10	0	0	0	0	0	1	1	0
GCF_001997345.1	NZ_CP019606.1	1332264	Actinomycetota	Actinomycetes	Propionibacteriales	Propionibacteriaceae	Tessaracoccus	Tessaracoccus aquimaris	unclassified Tessaracoccus aquimaris subspecies/strain	0	0	1	0	0	0	0	0	0	0	0	0	0	0	0	0	1	10	0	4	1	0	0	2	4	0
GCF_001998865.1	NZ_CP019607.1	399497	Actinomycetota	Actinomycetes	Propionibacteriales	Propionibacteriaceae	Tessaracoccus	Tessaracoccus flavescens	unclassified Tessaracoccus flavescens subspecies/strain	0	0	0	0	0	0	0	0	0	0	0	0	0	0	0	0	0	9	0	4	0	0	0	0	1	0
GCF_001999225.1	NZ_CP019628.1	247523	Pseudomonadota	Gammaproteobacteria	Alteromonadales	Pseudoalteromonadaceae	Pseudoalteromonas	Pseudoalteromonas aliena	unclassified Pseudoalteromonas aliena subspecies/strain	0	0	0	0	0	0	0	0	0	0	0	0	0	0	0	0	0	6	0	1	0	0	0	1	1	0
GCF_001997385.1	NZ_CP019633.1	1940790	Planctomycetota	Phycisphaerae	Sedimentisphaerales	Sedimentisphaeraceae	Sedimentisphaera	Sedimentisphaera cyanobacteriorum	unclassified Sedimentisphaera cyanobacteriorum subspecies/strain	0	0	0	0	0	0	0	0	0	0	0	0	0	0	0	0	1	5	1	0	0	0	2	2	3	0
GCF_001999965.1	NZ_CP019646.1	1851148	Planctomycetota	Phycisphaerae	Sedimentisphaerales	Sedimentisphaeraceae	Limihaloglobus	Limihaloglobus sulfuriphilus	unclassified Limihaloglobus sulfuriphilus subspecies/strain	0	0	0	0	0	0	0	0	0	0	0	0	0	0	0	0	0	5	0	1	0	1	0	2	4	0
GCF_002951935.1	NZ_CP019659.1	147375	Bacillota	Bacilli	Bacillales	Paenibacillaceae	Paenibacillus	Paenibacillus larvae	Paenibacillus larvae subsp. larvae	0	0	0	0	0	0	0	0	0	0	0	0	0	0	0	0	1	9	0	3	1	0	0	1	2	0
GCF_002220755.1	NZ_CP019684.1	1032066	Campylobacterota	Epsilonproteobacteria	Campylobacterales	Campylobacteraceae	Campylobacter	Campylobacter sputorum	Campylobacter sputorum bv. paraureolyticus LMG 11764	0	0	0	0	0	0	0	0	0	0	0	0	0	0	0	0	0	3	0	1	0	0	0	0	0	0
GCF_002005145.1	NZ_CP019698.1	1833852	Bacillota	Clostridia	Eubacteriales	Peptococcaceae	Desulforamulus	Desulforamulus ferrireducens	unclassified Desulforamulus ferrireducens subspecies/strain	0	0	0	0	0	0	0	0	0	0	0	0	0	0	0	0	0	2	0	0	0	0	0	0	0	0
GCF_002005165.1	NZ_CP019699.1	1471761	Bacillota	Bacilli	Bacillales	Thermoactinomycetaceae	Novibacillus	Novibacillus thermophilus	unclassified Novibacillus thermophilus subspecies/strain	0	0	0	0	0	0	0	0	0	0	0	0	0	0	0	0	0	13	0	3	0	0	1	4	6	0
GCF_002007645.1	NZ_CP019791.1	1936003	Planctomycetota	Phycisphaerae	Sedimentisphaerales	Anaerohalosphaeraceae	Anaerohalosphaera	Anaerohalosphaera lusitana	unclassified Anaerohalosphaera lusitana subspecies/strain	1	0	0	0	0	0	0	0	0	0	0	0	0	0	0	0	1	5	0	1	0	0	1	1	1	0
GCF_002009295.1	NZ_CP019875.1	265960	Pseudomonadota	Alphaproteobacteria	Rhodospirillales	Acetobacteraceae	Komagataeibacter	Komagataeibacter nataicola	unclassified Komagataeibacter nataicola subspecies/strain	0	0	0	0	0	0	0	0	0	0	0	0	0	0	0	0	0	12	0	10	0	0	0	1	1	0
GCF_002009335.2	NZ_CP019913.2	897	Thermodesulfobacteriota	Desulfobacteria	Desulfobacterales	Desulfococcaceae	Desulfococcus	Desulfococcus multivorans	unclassified Desulfococcus multivorans subspecies/strain	0	0	0	0	0	0	0	0	0	0	0	0	0	0	0	0	0	8	0	0	0	0	0	0	0	0
GCF_002216815.1	NZ_CP019958.1	34021	Pseudomonadota	Alphaproteobacteria	Hyphomicrobiales	Rhizobiaceae	Liberibacter	Candidatus Liberibacter asiaticus	unclassified Candidatus Liberibacter asiaticus subspecies/strain	0	0	0	0	0	0	0	0	0	0	0	0	0	0	0	0	0	2	0	1	0	0	0	0	0	0
GCF_002021755.1	NZ_CP019959.1	696485	Pseudomonadota	Gammaproteobacteria	Vibrionales	Vibrionaceae	Vibrio	Vibrio owensii	unclassified Vibrio owensii subspecies/strain	0	0	0	0	0	0	0	0	0	0	0	0	0	0	1	0	0	7	1	1	0	1	0	2	1	2
GCF_002021755.1	NZ_CP019960.1	696485	Pseudomonadota	Gammaproteobacteria	Vibrionales	Vibrionaceae	Vibrio	Vibrio owensii	unclassified Vibrio owensii subspecies/strain	0	0	0	0	0	0	0	0	0	0	0	0	0	0	0	0	0	9	1	1	0	0	0	3	4	0
GCF_000807675.2	NZ_CP019962.1	1736	Bacillota	Clostridia	Eubacteriales	Eubacteriaceae	Eubacterium	Eubacterium limosum	unclassified Eubacterium limosum subspecies/strain	0	0	0	0	0	0	0	0	0	0	0	0	0	0	0	0	0	9	0	1	0	0	0	0	0	0
GCF_002982135.1	NZ_CP019981.1	114090	Bacillota	Bacilli	Lactobacillales	Lactobacillaceae	Pediococcus	Pediococcus inopinatus	unclassified Pediococcus inopinatus subspecies/strain	0	0	0	0	0	0	0	0	0	0	0	0	0	0	0	0	0	9	0	1	0	0	0	0	0	0
GCF_002055515.1	NZ_CP020000.1	471	Pseudomonadota	Gammaproteobacteria	Moraxellales	Moraxellaceae	Acinetobacter	Acinetobacter calcoaceticus	unclassified Acinetobacter calcoaceticus subspecies/strain	0	0	0	0	0	0	0	0	0	0	0	0	0	0	0	0	0	32	0	9	0	0	0	1	0	0
GCF_002240415.1	NZ_CP020028.1	172713	Bacillota	Bacilli	Bacillales	Paenibacillaceae	Paenibacillus	Paenibacillus kribbensis	unclassified Paenibacillus kribbensis subspecies/strain	0	0	0	0	0	0	0	0	0	0	0	0	0	0	0	0	1	26	0	7	1	0	3	2	3	1
GCF_002157225.2	NZ_CP020038.1	1737490	Pseudomonadota	Gammaproteobacteria	Cellvibrionales	Cellvibrionaceae	Agarilytica	Agarilytica rhodophyticola	unclassified Agarilytica rhodophyticola subspecies/strain	0	0	0	0	0	0	0	0	0	0	0	0	0	0	0	0	1	26	0	9	0	0	1	3	2	1
GCF_002028405.1	NZ_CP020046.1	926	Pseudomonadota	Betaproteobacteria	Burkholderiales	unclassified Burkholderiales family	Thiomonas	Thiomonas intermedia	unclassified Thiomonas intermedia subspecies/strain	0	0	0	0	0	0	0	0	0	0	0	0	0	0	0	0	0	13	0	3	0	0	0	1	0	0
GCF_003431825.1	NZ_CP020083.1	1550728	Pseudomonadota	Alphaproteobacteria	Sphingomonadales	Sphingomonadaceae	Blastomonas	Blastomonas fulva	unclassified Blastomonas fulva subspecies/strain	0	0	0	0	0	0	0	0	0	0	0	0	1	0	0	0	0	48	1	12	0	0	0	1	1	0
GCF_002056795.1	NZ_CP020104.1	1211326	Bacteroidota	Cytophagia	Cytophagales	Cytophagaceae	Spirosoma	Spirosoma aerolatum	unclassified Spirosoma aerolatum subspecies/strain	0	0	0	0	0	0	0	0	0	0	0	0	0	0	0	0	1	52	0	13	2	0	3	2	4	1
GCF_002067135.1	NZ_CP020105.1	564064	Bacteroidota	Cytophagia	Cytophagales	Cytophagaceae	Spirosoma	Spirosoma rigui	unclassified Spirosoma rigui subspecies/strain	0	0	0	0	0	0	0	0	0	0	0	0	0	0	0	0	1	39	0	11	1	0	2	1	3	1
GCF_002056725.1	NZ_CP020121.1	225992	Pseudomonadota	Betaproteobacteria	Burkholderiales	Comamonadaceae	Comamonas	Comamonas kerstersii	unclassified Comamonas kerstersii subspecies/strain	0	0	0	0	0	0	0	0	0	0	0	0	0	0	0	0	0	11	0	5	0	0	0	0	0	0
GCF_002043005.1	NZ_CP020330.1	1122214	Pseudomonadota	Alphaproteobacteria	Hyphomicrobiales	Aurantimonadaceae	Martelella	Martelella mediterranea	Martelella mediterranea DSM 17316	0	0	0	0	0	0	0	0	0	0	0	0	0	0	0	0	1	41	0	18	0	0	1	2	2	0
GCF_019090985.1	NZ_CP020335.1	171438	Pseudomonadota	Gammaproteobacteria	Enterobacterales	Morganellaceae	Photorhabdus	Photorhabdus akhurstii	unclassified Photorhabdus akhurstii subspecies/strain	0	0	0	0	0	0	0	0	0	0	0	0	0	0	0	0	0	12	0	4	0	1	0	1	3	0
GCF_003957745.1	NZ_CP020373.1	1965282	Pseudomonadota	Gammaproteobacteria	Alteromonadales	Shewanellaceae	Shewanella	Shewanella khirikhana	unclassified Shewanella khirikhana subspecies/strain	0	0	0	0	0	0	0	0	0	0	0	0	0	0	0	0	0	10	0	6	0	0	0	1	0	0
GCF_003019925.1	NZ_CP020388.1	61647	Pseudomonadota	Gammaproteobacteria	Enterobacterales	Enterobacteriaceae	Pluralibacter	Pluralibacter gergoviae	unclassified Pluralibacter gergoviae subspecies/strain	1	0	0	0	0	0	0	0	0	0	0	0	0	0	0	0	1	14	1	12	1	0	2	3	4	0
GCF_003019965.1	NZ_CP020397.1	87883	Pseudomonadota	Betaproteobacteria	Burkholderiales	Burkholderiaceae	Burkholderia	Burkholderia multivorans	unclassified Burkholderia multivorans subspecies/strain	0	0	0	0	0	0	0	0	0	0	0	0	0	0	0	0	0	19	0	2	0	0	0	2	4	0
GCF_003019965.1	NZ_CP020398.1	87883	Pseudomonadota	Betaproteobacteria	Burkholderiales	Burkholderiaceae	Burkholderia	Burkholderia multivorans	unclassified Burkholderia multivorans subspecies/strain	0	0	0	0	0	0	0	0	0	0	0	0	0	0	0	0	0	25	0	7	0	0	0	0	0	0
GCF_002073255.2	NZ_CP020405.2	747	Pseudomonadota	Gammaproteobacteria	Pasteurellales	Pasteurellaceae	Pasteurella	Pasteurella multocida	unclassified Pasteurella multocida subspecies/strain	0	0	0	0	0	0	0	0	0	0	0	0	0	0	0	0	0	4	0	1	0	0	0	1	1	0
GCF_002073495.2	NZ_CP020414.2	44275	Spirochaetota	Spirochaetia	Leptospirales	Leptospiraceae	Leptospira	Leptospira interrogans	Leptospira interrogans serovar Copenhageni	0	0	0	0	0	0	0	0	0	0	0	0	0	0	0	0	0	9	0	2	0	0	0	0	0	0
GCF_002076915.1	NZ_CP020468.1	1960083	Actinomycetota	Actinomycetes	Actinomycetales	Actinomycetaceae	Actinomyces	Actinomyces gaoshouyii	unclassified Actinomyces gaoshouyii subspecies/strain	0	0	0	0	0	0	0	0	0	0	0	0	0	0	0	0	0	2	0	2	0	0	0	0	2	0
GCF_003071405.1	NZ_CP020470.1	1075	Pseudomonadota	Alphaproteobacteria	Rhodobacterales	Paracoccaceae	Fuscovulum	Fuscovulum blasticum	unclassified Fuscovulum blasticum subspecies/strain	0	0	0	0	0	0	0	0	0	0	0	0	0	0	0	0	0	14	1	7	0	0	0	2	1	0
GCF_002075795.1	NZ_CP020472.1	93973	Pseudomonadota	Gammaproteobacteria	Alteromonadales	Shewanellaceae	Shewanella	Shewanella japonica	unclassified Shewanella japonica subspecies/strain	0	0	0	0	0	0	0	0	0	0	0	0	0	0	0	0	0	11	0	4	0	0	0	3	2	1
GCF_002080395.1	NZ_CP020478.1	28898	Campylobacterota	Epsilonproteobacteria	Campylobacterales	Campylobacteraceae	Campylobacter	Campylobacter helveticus	unclassified Campylobacter helveticus subspecies/strain	0	0	0	0	0	0	0	0	0	0	0	0	0	0	0	0	0	3	0	3	0	0	0	0	0	0
GCF_002080475.1	NZ_CP020559.1	1497	Bacillota	Clostridia	Eubacteriales	Clostridiaceae	Clostridium	Clostridium formicaceticum	unclassified Clostridium formicaceticum subspecies/strain	1	0	0	0	0	0	0	0	0	0	0	0	0	0	0	0	2	14	0	0	0	0	1	1	3	0
GCF_002082605.1	NZ_CP020567.1	1894	Actinomycetota	Actinomycetes	Kitasatosporales	Streptomycetaceae	Kitasatospora	Kitasatospora aureofaciens	unclassified Kitasatospora aureofaciens subspecies/strain	0	0	0	0	0	0	0	0	0	0	0	0	0	0	0	0	0	25	0	12	0	0	0	2	2	0
GCF_002105555.1	NZ_CP020612.1	1945662	Pseudomonadota	Alphaproteobacteria	Rhodobacterales	Paracoccaceae	Paracoccus	Paracoccus contaminans	unclassified Paracoccus contaminans subspecies/strain	0	0	0	0	0	0	0	0	0	0	0	0	0	0	0	0	0	13	0	8	0	0	0	2	1	0
GCF_002096055.1	NZ_CP020715.1	1619308	Actinomycetota	Actinomycetes	Micrococcales	Microbacteriaceae	Cnuibacter	Cnuibacter physcomitrellae	unclassified Cnuibacter physcomitrellae subspecies/strain	0	0	0	0	0	0	0	0	0	0	0	0	0	0	0	0	0	39	0	11	0	0	0	3	3	0
GCF_002097715.1	NZ_CP020737.1	265293	Pseudomonadota	Betaproteobacteria	Burkholderiales	Burkholderiaceae	Burkholderia	Burkholderia ubonensis	Burkholderia ubonensis subsp. mesacidophila	0	0	0	0	0	0	0	0	0	0	0	0	0	0	0	0	0	19	0	6	0	0	0	2	3	0
GCF_002097715.1	NZ_CP020738.1	265293	Pseudomonadota	Betaproteobacteria	Burkholderiales	Burkholderiaceae	Burkholderia	Burkholderia ubonensis	Burkholderia ubonensis subsp. mesacidophila	0	0	0	0	0	0	0	0	0	0	0	0	0	0	0	0	0	16	0	9	0	0	0	0	0	0
GCF_002097715.1	NZ_CP020739.1	265293	Pseudomonadota	Betaproteobacteria	Burkholderiales	Burkholderiaceae	Burkholderia	Burkholderia ubonensis	Burkholderia ubonensis subsp. mesacidophila	0	0	0	0	0	0	0	0	0	0	0	0	0	0	0	0	0	7	0	1	0	0	0	0	0	0
GCF_002101335.1	NZ_CP020773.1	155085	Bacillota	Bacilli	Bacillales	Staphylococcaceae	Staphylococcus	Staphylococcus lutrae	unclassified Staphylococcus lutrae subspecies/strain	0	0	0	0	0	0	0	0	0	0	0	0	0	0	0	0	0	3	0	0	0	0	0	0	1	0
GCF_002157835.1	NZ_CP020809.1	482462	Actinomycetota	Actinomycetes	Mycobacteriales	Mycobacteriaceae	Mycobacterium	Mycobacterium dioxanotrophicus	unclassified Mycobacterium dioxanotrophicus subspecies/strain	0	0	0	0	0	0	0	0	0	0	0	0	0	0	0	0	0	92	0	37	0	0	0	2	3	0
GCF_004803875.1	NZ_CP020822.1	107401	Bacteroidota	Flavobacteriia	Flavobacteriales	Flavobacteriaceae	Tenacibaculum	Tenacibaculum maritimum	unclassified Tenacibaculum maritimum subspecies/strain	0	0	0	0	0	0	0	0	0	0	0	0	0	0	0	0	0	5	0	4	0	0	0	0	0	0
GCF_002104335.1	NZ_CP020867.1	1121267	Campylobacterota	Epsilonproteobacteria	Campylobacterales	Campylobacteraceae	Campylobacter	Campylobacter cuniculorum	Campylobacter cuniculorum DSM 23162 = LMG 24588	0	0	0	0	0	0	0	0	0	0	0	0	0	0	0	0	0	3	0	2	0	0	0	1	0	0
GCF_002119845.1	NZ_CP020906.1	29449	Pseudomonadota	Alphaproteobacteria	Hyphomicrobiales	Rhizobiaceae	Rhizobium	Rhizobium etli	unclassified Rhizobium etli subspecies/strain	0	0	0	0	0	0	0	0	0	0	0	0	0	0	0	0	0	33	0	8	0	0	0	2	2	0
GCF_003076455.1	NZ_CP020918.1	1355330	Bacteroidota	Flavobacteriia	Flavobacteriales	Flavobacteriaceae	Flavobacterium	Flavobacterium faecale	unclassified Flavobacterium faecale subspecies/strain	0	0	0	0	0	0	0	0	1	0	0	0	0	0	0	0	1	15	1	8	0	0	1	2	2	1
GCF_003076475.1	NZ_CP020919.1	1678728	Bacteroidota	Flavobacteriia	Flavobacteriales	Flavobacteriaceae	Flavobacterium	Flavobacterium kingsejongi	unclassified Flavobacterium kingsejongi subspecies/strain	0	0	0	0	0	0	0	0	0	0	0	0	0	0	0	0	0	18	0	2	0	0	0	1	1	1
GCF_003057965.1	NZ_CP020921.1	1794699	Bacillota	Clostridia	Thermoanaerobacterales	Thermodesulfobiaceae	Thermodesulfobium	Thermodesulfobium acidiphilum	unclassified Thermodesulfobium acidiphilum subspecies/strain	0	0	0	0	0	0	0	0	0	0	0	0	0	0	0	0	0	1	0	1	0	0	0	0	0	0
GCF_002116735.1	NZ_CP020931.1	1420917	Pseudomonadota	Gammaproteobacteria	Pseudomonadales	Marinobacteraceae	Marinobacter	Marinobacter salarius	unclassified Marinobacter salarius subspecies/strain	0	0	0	0	0	0	0	0	0	0	0	0	0	0	0	0	0	23	0	8	1	0	0	1	0	0
GCF_003096175.1	NZ_CP020953.1	332101	Bacillota	Clostridia	Eubacteriales	Clostridiaceae	Clostridium	Clostridium drakei	unclassified Clostridium drakei subspecies/strain	0	0	0	0	0	0	0	0	0	0	0	0	0	0	0	0	0	15	0	0	0	0	0	3	3	0
GCF_002117005.1	NZ_CP021023.1	1941349	Planctomycetota	Phycisphaerae	Sedimentisphaerales	Sedimentisphaeraceae	Sedimentisphaera	Sedimentisphaera salicampi	unclassified Sedimentisphaera salicampi subspecies/strain	0	0	0	0	0	0	0	0	0	0	0	0	0	0	0	0	1	5	0	0	0	0	2	2	3	0
GCF_002381365.1	NZ_CP021047.1	60890	Pseudomonadota	Alphaproteobacteria	Rhodobacterales	Roseobacteraceae	Phaeobacter	Phaeobacter gallaeciensis	unclassified Phaeobacter gallaeciensis subspecies/strain	0	0	0	0	0	0	0	0	0	0	0	0	0	0	0	0	0	19	1	9	0	0	0	2	1	0
GCF_002288025.1	NZ_CP021060.1	29575	Pseudomonadota	Betaproteobacteria	Burkholderiales	Alcaligenaceae	Taylorella	Taylorella equigenitalis	unclassified Taylorella equigenitalis subspecies/strain	0	0	0	0	0	0	0	0	0	0	0	0	0	0	0	0	0	1	0	1	0	0	0	0	0	0
GCF_000802245.2	NZ_CP021080.1	1355015	Actinomycetota	Actinomycetes	Kitasatosporales	Streptomycetaceae	Streptomyces	Streptomyces pluripotens	unclassified Streptomyces pluripotens subspecies/strain	0	0	0	0	0	0	0	0	0	0	0	0	0	0	0	0	0	25	0	12	0	0	0	1	2	0
GCF_003444775.1	NZ_CP021081.1	317577	Deinococcota	Deinococci	Deinococcales	Deinococcaceae	Deinococcus	Deinococcus ficus	unclassified Deinococcus ficus subspecies/strain	0	0	0	0	0	0	0	0	0	0	0	0	0	0	0	0	0	9	0	4	0	0	0	0	0	0
GCF_000355765.4	NZ_CP021106.3	1288494	Pseudomonadota	Betaproteobacteria	Nitrosomonadales	Nitrosomonadaceae	Nitrosospira	Nitrosospira lacus	unclassified Nitrosospira lacus subspecies/strain	0	0	0	0	0	0	0	0	0	0	0	0	0	0	0	0	0	6	0	4	0	0	0	0	0	0
GCF_002119765.1	NZ_CP021112.1	1235591	Pseudomonadota	Alphaproteobacteria	Hyphomicrobiales	unclassified Hyphomicrobiales family	Pseudorhodoplanes	Pseudorhodoplanes sinuspersici	unclassified Pseudorhodoplanes sinuspersici subspecies/strain	0	0	0	0	0	0	0	0	0	0	0	0	0	0	0	0	0	45	0	11	0	0	0	1	1	0
GCF_002128305.1	NZ_CP021121.1	2878388	Actinomycetota	Actinomycetes	Kitasatosporales	Streptomycetaceae	Streptomyces	Streptomyces marincola	unclassified Streptomyces marincola subspecies/strain	0	0	0	0	0	0	0	0	0	0	0	0	0	0	0	0	0	41	0	13	0	0	0	1	2	0
GCF_003568585.1	NZ_CP021130.1	1339250	Deinococcota	Deinococci	Thermales	Thermaceae	Meiothermus	Meiothermus taiwanensis	Meiothermus taiwanensis WR-220	0	0	0	0	0	0	0	0	0	0	0	0	0	0	0	0	0	12	0	7	0	1	0	1	3	1
GCF_003585765.1	NZ_CP021235.1	323450	Bacteroidota	Cytophagia	Cytophagales	Hymenobacteraceae	Pontibacter	Pontibacter actiniarum	unclassified Pontibacter actiniarum subspecies/strain	0	0	0	0	0	0	0	0	0	0	0	0	0	0	0	0	0	25	0	8	0	0	0	1	1	0
GCF_002952055.1	NZ_CP021255.1	1986146	Thermodesulfobacteriota	Desulfobulbia	Desulfobulbales	Desulfobulbaceae	Desulfobulbus	Desulfobulbus oralis	unclassified Desulfobulbus oralis subspecies/strain	0	0	0	0	0	0	0	0	0	0	0	0	0	0	0	0	0	5	0	1	0	0	0	0	0	0
GCF_002155145.1	NZ_CP021323.1	698828	Pseudomonadota	Gammaproteobacteria	Oceanospirillales	Halomonadaceae	Kushneria	Kushneria konosiri	unclassified Kushneria konosiri subspecies/strain	0	0	0	0	0	0	0	0	0	0	0	0	0	0	0	0	0	19	0	5	0	0	0	2	1	0
GCF_003433515.1	NZ_CP021330.1	454601	Pseudomonadota	Alphaproteobacteria	Hyphomicrobiales	Devosiaceae	Maritalea	Maritalea myrionectae	unclassified Maritalea myrionectae subspecies/strain	0	0	0	0	0	0	0	0	0	0	0	0	0	0	0	0	0	17	0	4	0	0	0	2	1	0
GCF_003130705.1	NZ_CP021354.1	1990687	Actinomycetota	Actinomycetes	Mycobacteriales	Nocardiaceae	Rhodococcus	Rhodococcus oxybenzonivorans	unclassified Rhodococcus oxybenzonivorans subspecies/strain	0	0	0	0	0	0	0	0	0	0	0	0	0	0	0	0	0	98	0	31	0	0	0	1	2	0
GCF_002157205.1	NZ_CP021358.1	157779	Pseudomonadota	Gammaproteobacteria	Oceanospirillales	Halomonadaceae	Kushneria	Kushneria marisflavi	unclassified Kushneria marisflavi subspecies/strain	0	0	0	0	0	0	0	0	0	0	0	0	0	0	0	0	0	17	0	9	0	0	0	2	1	0
GCF_002157165.1	NZ_CP021359.1	553814	Pseudomonadota	Betaproteobacteria	Burkholderiales	Comamonadaceae	Acidovorax	Acidovorax carolinensis	unclassified Acidovorax carolinensis subspecies/strain	0	0	0	0	0	0	0	0	0	0	0	0	0	0	0	0	0	20	0	7	0	0	1	1	0	0
GCF_002157875.1	NZ_CP021376.1	1903694	Pseudomonadota	Gammaproteobacteria	Aeromonadales	Aeromonadaceae	Oceanisphaera	Oceanisphaera avium	unclassified Oceanisphaera avium subspecies/strain	0	0	0	0	0	0	0	0	0	0	0	0	0	0	0	0	0	9	0	3	0	0	0	0	0	0
GCF_002157895.1	NZ_CP021377.1	1416627	Pseudomonadota	Gammaproteobacteria	Aeromonadales	Aeromonadaceae	Oceanisphaera	Oceanisphaera profunda	unclassified Oceanisphaera profunda subspecies/strain	0	0	0	0	0	0	0	0	0	0	0	0	0	0	0	0	0	11	0	2	0	0	0	0	0	0
GCF_006770325.1	NZ_CP021395.1	103855	Pseudomonadota	Betaproteobacteria	Burkholderiales	Alcaligenaceae	Bordetella	Bordetella hinzii	unclassified Bordetella hinzii subspecies/strain	0	0	0	0	0	0	0	0	0	0	0	0	0	0	0	0	0	44	0	15	0	0	0	2	1	0
GCF_002504165.1	NZ_CP021404.1	1411902	Pseudomonadota	Alphaproteobacteria	Rhodobacterales	Paracoccaceae	Pacificitalea	Pacificitalea manganoxidans	unclassified Pacificitalea manganoxidans subspecies/strain	0	0	0	0	0	0	0	0	0	0	0	0	0	0	0	0	0	15	0	6	0	0	0	1	0	0
GCF_002162115.1	NZ_CP021417.1	2320431	Actinomycetota	Actinomycetes	Mycobacteriales	Corynebacteriaceae	Corynebacterium	Corynebacterium silvaticum	unclassified Corynebacterium silvaticum subspecies/strain	0	0	0	0	0	0	0	0	0	0	0	0	0	0	0	0	0	1	0	1	0	0	0	0	0	0
GCF_002162375.1	NZ_CP021425.1	141451	Pseudomonadota	Gammaproteobacteria	Oceanospirillales	Oleiphilaceae	Oleiphilus	Oleiphilus messinensis	unclassified Oleiphilus messinensis subspecies/strain	0	0	0	0	0	0	0	0	0	0	0	0	0	0	0	0	0	26	0	7	0	0	0	1	1	0
GCF_002162355.1	NZ_CP021434.1	1903704	Bacillota	Bacilli	Bacillales	Alicyclobacillaceae	Tumebacillus	Tumebacillus avium	unclassified Tumebacillus avium subspecies/strain	0	0	0	0	0	0	0	0	0	0	0	0	0	0	0	0	0	16	0	3	0	0	0	0	1	0
GCF_002158865.1	NZ_CP021455.1	1082851	Pseudomonadota	Betaproteobacteria	Burkholderiales	Comamonadaceae	Comamonas	Comamonas serinivorans	unclassified Comamonas serinivorans subspecies/strain	0	0	0	0	0	0	0	0	0	0	0	0	0	0	0	0	0	30	0	15	0	0	0	0	0	0
GCF_002173515.1	NZ_CP021467.1	33995	Pseudomonadota	Alphaproteobacteria	Rhodospirillales	Acetobacteraceae	Komagataeibacter	Komagataeibacter europaeus	unclassified Komagataeibacter europaeus subspecies/strain	0	0	0	0	0	0	0	0	0	0	0	0	0	0	0	0	0	15	0	11	0	0	0	1	0	0
GCF_008330805.1	NZ_CP021520.1	487	Pseudomonadota	Betaproteobacteria	Neisseriales	Neisseriaceae	Neisseria	Neisseria meningitidis	unclassified Neisseria meningitidis subspecies/strain	0	0	0	0	0	0	0	0	0	0	0	0	0	0	0	0	0	2	0	2	0	0	0	1	0	0
GCF_002173775.1	NZ_CP021524.1	481146	Pseudomonadota	Alphaproteobacteria	Rhodospirillales	Acetobacteraceae	Acetobacter	Acetobacter ascendens	unclassified Acetobacter ascendens subspecies/strain	0	0	0	0	0	0	0	0	0	0	0	0	0	0	0	0	0	12	0	5	0	0	0	0	0	0
GCF_003595305.1	NZ_CP021762.1	1310165	Pseudomonadota	Betaproteobacteria	Burkholderiales	Burkholderiaceae	Ralstonia	Ralstonia pseudosolanacearum	unclassified Ralstonia pseudosolanacearum subspecies/strain	0	0	0	0	0	0	0	0	0	0	0	0	0	0	0	0	0	22	0	3	0	0	0	1	1	0
GCF_002192415.1	NZ_CP021780.1	414771	Bacillota	Bacilli	Bacillales	Paenibacillaceae	Paenibacillus	Paenibacillus donghaensis	unclassified Paenibacillus donghaensis subspecies/strain	0	0	0	0	0	0	0	0	0	0	0	0	0	0	0	0	1	33	0	4	6	0	11	1	3	1
GCF_003290445.1	NZ_CP021781.1	2007306	Pseudomonadota	Gammaproteobacteria	Thiotrichales	Francisellaceae	Francisella	Francisella adeliensis	unclassified Francisella adeliensis subspecies/strain	0	0	0	0	0	0	0	0	0	0	0	0	0	0	0	0	0	9	0	1	0	0	0	1	3	0
GCF_002896855.1	NZ_CP021850.1	84032	Bacillota	Clostridia	Eubacteriales	Oscillospiraceae	Pseudoclostridium	Pseudoclostridium thermosuccinogenes	unclassified Pseudoclostridium thermosuccinogenes subspecies/strain	0	0	0	0	0	0	0	0	0	0	0	0	0	0	0	0	0	11	0	2	0	0	1	1	4	0
GCF_002197645.1	NZ_CP021874.1	2005703	Bacillota	Bacilli	Lactobacillales	Enterococcaceae	Enterococcus	Enterococcus wangshanyuanii	unclassified Enterococcus wangshanyuanii subspecies/strain	0	0	0	0	0	0	0	0	1	0	0	0	0	0	0	0	1	9	0	1	1	0	0	2	2	0
GCF_002201795.1	NZ_CP021904.1	889453	Bacteroidota	Bacteroidia	Marinilabiliales	Marinilabiliaceae	Alkalitalea	Alkalitalea saponilacus	unclassified Alkalitalea saponilacus subspecies/strain	0	0	0	0	0	0	0	0	1	0	0	0	0	0	0	0	1	11	0	4	0	0	6	1	3	1
GCF_004803895.1	NZ_CP021978.1	67305	Actinomycetota	Actinomycetes	Kitasatosporales	Streptomycetaceae	Streptomyces	Streptomyces hawaiiensis	unclassified Streptomyces hawaiiensis subspecies/strain	0	0	0	0	0	0	0	0	0	0	0	0	0	0	0	0	0	51	0	19	0	0	0	1	3	0
GCF_002075285.3	NZ_CP021983.2	1641165	Cyanobacteriota	Cyanophyceae	Pseudanabaenales	Prochlorotrichaceae	Halomicronema	Halomicronema hongdechloris	Halomicronema hongdechloris C2206	0	0	0	0	0	0	0	0	0	0	0	0	0	0	0	0	0	13	0	1	0	0	0	1	2	0
GCF_002209445.1	NZ_CP022022.1	2708117	Bacteroidota	Flavobacteriia	Flavobacteriales	Flavobacteriaceae	Capnocytophaga	Capnocytophaga endodontalis	unclassified Capnocytophaga endodontalis subspecies/strain	0	0	0	0	0	0	0	0	0	0	0	0	0	0	0	0	0	3	0	3	0	0	0	0	0	0
GCF_002208765.2	NZ_CP022043.2	330922	Pseudomonadota	Gammaproteobacteria	Moraxellales	Moraxellaceae	Psychrobacter	Psychrobacter cryohalolentis	unclassified Psychrobacter cryohalolentis subspecies/strain	0	0	0	0	0	0	0	0	0	0	0	0	0	0	0	0	0	14	0	4	0	0	0	0	0	0
GCF_002209165.2	NZ_CP022046.2	1296	Bacillota	Bacilli	Bacillales	Staphylococcaceae	Mammaliicoccus	Mammaliicoccus sciuri	unclassified Mammaliicoccus sciuri subspecies/strain	0	0	0	0	0	0	0	0	0	0	0	0	0	0	0	0	0	13	0	3	0	0	0	2	4	0
GCF_002208825.2	NZ_CP022048.2	41276	Pseudomonadota	Alphaproteobacteria	Caulobacterales	Caulobacteraceae	Brevundimonas	Brevundimonas vesicularis	unclassified Brevundimonas vesicularis subspecies/strain	0	0	0	0	0	0	0	0	0	0	0	0	0	0	0	0	0	22	0	6	0	0	0	2	0	0
GCF_002209125.2	NZ_CP022088.2	37326	Actinomycetota	Actinomycetes	Mycobacteriales	Nocardiaceae	Nocardia	Nocardia brasiliensis	unclassified Nocardia brasiliensis subspecies/strain	0	0	0	0	0	0	0	0	0	0	0	0	0	0	0	0	0	77	0	27	0	0	0	2	3	0
GCF_002208805.2	NZ_CP022096.2	170573	Bacillota	Bacilli	Bacillales	Staphylococcaceae	Staphylococcus	Staphylococcus pettenkoferi	unclassified Staphylococcus pettenkoferi subspecies/strain	0	0	0	0	0	0	0	0	0	0	0	0	0	0	0	0	0	10	0	2	0	0	0	0	1	0
GCF_002224645.1	NZ_CP022121.1	51515	Bacillota	Clostridia	Eubacteriales	Peptococcaceae	Dehalobacterium	Dehalobacterium formicoaceticum	unclassified Dehalobacterium formicoaceticum subspecies/strain	0	0	0	0	0	0	0	0	0	0	0	0	0	0	0	0	0	4	0	0	0	0	0	0	0	0
GCF_002209385.1	NZ_CP022129.1	1704499	Pseudomonadota	Gammaproteobacteria	Methylococcales	Methylococcaceae	Methylovulum	Methylovulum psychrotolerans	unclassified Methylovulum psychrotolerans subspecies/strain	0	0	0	0	0	0	0	0	0	0	0	0	0	0	0	0	0	8	0	2	0	0	0	1	0	0
GCF_002211785.1	NZ_CP022132.1	549298	Pseudomonadota	Gammaproteobacteria	Thiotrichales	Francisellaceae	Francisella	Francisella halioticida	unclassified Francisella halioticida subspecies/strain	0	0	0	0	0	0	0	0	0	0	0	0	0	0	0	0	0	9	0	3	0	0	0	1	1	0
GCF_002407265.1	NZ_CP022196.1	1758178	Pseudomonadota	Alphaproteobacteria	Rhodobacterales	Roseobacteraceae	Celeribacter	Celeribacter ethanolicus	unclassified Celeribacter ethanolicus subspecies/strain	0	0	0	0	0	0	0	0	0	0	0	0	0	0	0	0	0	19	1	7	0	0	0	1	0	0
GCF_004114915.1	NZ_CP022219.1	1325115	Pseudomonadota	Alphaproteobacteria	Hyphomicrobiales	Nitrobacteraceae	Bradyrhizobium	Bradyrhizobium guangxiense	unclassified Bradyrhizobium guangxiense subspecies/strain	0	0	0	0	0	0	0	0	0	0	0	0	0	0	0	0	0	70	0	20	0	0	0	2	1	0
GCF_004114935.1	NZ_CP022221.1	1325107	Pseudomonadota	Alphaproteobacteria	Hyphomicrobiales	Nitrobacteraceae	Bradyrhizobium	Bradyrhizobium zhanjiangense	unclassified Bradyrhizobium zhanjiangense subspecies/strain	0	0	0	0	0	0	0	0	0	0	0	0	0	0	0	0	0	86	0	26	1	0	0	2	1	0
GCF_002215585.1	NZ_CP022272.1	260364	Pseudomonadota	Gammaproteobacteria	Alteromonadales	Shewanellaceae	Shewanella	Shewanella marisflavi	unclassified Shewanella marisflavi subspecies/strain	0	0	0	0	0	0	0	0	0	0	0	0	0	0	0	0	0	9	0	4	0	0	0	1	2	0
GCF_017309995.1	NZ_CP022295.1	200618	Actinomycetota	Actinomycetes	Propionibacteriales	Nocardioidaceae	Nocardioides	Nocardioides aromaticivorans	unclassified Nocardioides aromaticivorans subspecies/strain	0	0	0	0	0	0	0	0	0	0	0	0	0	0	0	0	0	49	0	19	0	0	0	1	0	0
GCF_017310015.1	NZ_CP022297.1	48076	Pseudomonadota	Gammaproteobacteria	Oceanospirillales	Oceanospirillaceae	Marinobacterium	Marinobacterium georgiense	unclassified Marinobacterium georgiense subspecies/strain	0	0	0	0	0	0	0	0	0	0	0	0	0	0	0	0	0	16	0	1	0	0	0	0	0	0
GCF_006716135.1	NZ_CP022310.1	67282	Actinomycetota	Actinomycetes	Kitasatosporales	Streptomycetaceae	Streptomyces	Streptomyces calvus	unclassified Streptomyces calvus subspecies/strain	0	0	0	0	0	0	0	0	0	0	0	0	0	0	0	0	0	38	0	10	0	0	0	1	5	0
GCF_002216775.1	NZ_CP022315.1	2017483	Bacillota	Bacilli	Bacillales	Bacillaceae	Virgibacillus	Virgibacillus phasianinus	unclassified Virgibacillus phasianinus subspecies/strain	0	0	0	0	0	0	0	0	0	0	0	0	0	0	0	0	0	18	0	4	0	0	0	2	3	0
GCF_002216795.1	NZ_CP022316.1	2017485	Actinomycetota	Actinomycetes	Micrococcales	Dermabacteraceae	Brachybacterium	Brachybacterium avium	unclassified Brachybacterium avium subspecies/strain	0	0	0	0	0	0	0	0	0	0	0	0	0	0	0	0	0	13	0	5	1	0	0	1	1	0
GCF_002238335.1	NZ_CP022347.1	522484	Campylobacterota	Epsilonproteobacteria	Campylobacterales	Campylobacteraceae	Campylobacter	Campylobacter avium	Campylobacter avium LMG 24591	0	0	0	0	0	0	0	0	0	0	0	0	0	0	0	0	0	4	0	2	0	0	0	0	0	0
GCF_002216855.1	NZ_CP022355.1	1755811	Pseudomonadota	Gammaproteobacteria	Vibrionales	Vibrionaceae	Paraphotobacterium	Paraphotobacterium marinum	unclassified Paraphotobacterium marinum subspecies/strain	0	0	0	0	0	0	0	0	0	0	0	0	0	0	0	0	0	3	0	0	0	0	0	1	1	0
GCF_002216855.1	NZ_CP022356.1	1755811	Pseudomonadota	Gammaproteobacteria	Vibrionales	Vibrionaceae	Paraphotobacterium	Paraphotobacterium marinum	unclassified Paraphotobacterium marinum subspecies/strain	0	0	0	0	0	0	0	0	0	0	0	0	0	0	0	0	0	6	0	3	0	0	0	0	1	0
GCF_002220195.1	NZ_CP022374.1	1633874	Pseudomonadota	Alphaproteobacteria	Rhodospirillales	Acetobacteraceae	Acetobacter	Acetobacter oryzifermentans	unclassified Acetobacter oryzifermentans subspecies/strain	0	0	0	0	0	0	0	0	0	0	0	0	0	0	0	0	0	10	0	5	0	0	0	0	0	0
GCF_003347095.1	NZ_CP022375.1	2016517	Pseudomonadota	Gammaproteobacteria	Thiotrichales	Francisellaceae	Francisella	Francisella opportunistica	unclassified Francisella opportunistica subspecies/strain	0	0	0	0	0	0	0	0	0	0	0	0	0	0	0	0	0	6	0	2	0	0	0	0	0	0
GCF_002302475.1	NZ_CP022378.1	28189	Bacteroidota	Flavobacteriia	Flavobacteriales	Flavobacteriaceae	Capnocytophaga	Capnocytophaga cynodegmi	unclassified Capnocytophaga cynodegmi subspecies/strain	0	0	0	0	0	0	0	0	0	0	0	0	0	0	0	0	0	2	0	2	0	0	0	1	1	0
GCF_002302495.1	NZ_CP022379.1	1019	Bacteroidota	Flavobacteriia	Flavobacteriales	Flavobacteriaceae	Capnocytophaga	Capnocytophaga sputigena	unclassified Capnocytophaga sputigena subspecies/strain	0	0	0	0	0	0	0	0	0	0	0	0	0	0	0	0	0	3	0	3	0	0	0	0	0	0
GCF_002302565.1	NZ_CP022382.1	28188	Bacteroidota	Flavobacteriia	Flavobacteriales	Flavobacteriaceae	Capnocytophaga	Capnocytophaga canimorsus	unclassified Capnocytophaga canimorsus subspecies/strain	0	0	0	0	0	0	0	0	0	0	0	0	0	0	0	0	0	4	0	1	0	0	0	0	0	0
GCF_002302415.1	NZ_CP022386.1	1017	Bacteroidota	Flavobacteriia	Flavobacteriales	Flavobacteriaceae	Capnocytophaga	Capnocytophaga gingivalis	unclassified Capnocytophaga gingivalis subspecies/strain	0	0	0	0	0	0	0	0	0	0	0	0	0	0	0	0	0	5	0	2	0	0	0	0	0	0
GCF_002222595.2	NZ_CP022413.2	537007	Bacillota	Clostridia	Eubacteriales	Lachnospiraceae	Blautia	Blautia hansenii	Blautia hansenii DSM 20583	0	0	0	0	0	0	1	0	1	0	0	0	0	0	0	0	1	3	1	1	3	0	0	1	6	0
GCF_002224365.1	NZ_CP022437.1	163877	Bacillota	Bacilli	Bacillales	Bacillaceae	Virgibacillus	Virgibacillus necropolis	unclassified Virgibacillus necropolis subspecies/strain	0	0	0	0	0	0	0	0	0	0	0	0	0	0	0	0	0	23	0	6	0	0	0	3	5	0
GCF_002234575.2	NZ_CP022464.2	208479	Bacillota	Clostridia	Eubacteriales	Lachnospiraceae	Enterocloster	Enterocloster bolteae	unclassified Enterocloster bolteae subspecies/strain	0	0	0	0	0	0	0	0	1	0	0	0	0	0	0	0	1	22	3	3	2	0	3	5	3	1
GCF_002234495.1	NZ_CP022515.1	616991	Bacteroidota	Flavobacteriia	Flavobacteriales	Flavobacteriaceae	Arenibacter	Arenibacter algicola	unclassified Arenibacter algicola subspecies/strain	0	0	0	0	0	0	0	0	1	0	0	0	0	0	0	0	1	26	0	13	2	0	4	2	5	0
GCF_002234535.1	NZ_CP022521.1	1470176	Actinomycetota	Actinomycetes	Pseudonocardiales	Pseudonocardiaceae	Actinoalloteichus	Actinoalloteichus hoggarensis	unclassified Actinoalloteichus hoggarensis subspecies/strain	0	0	0	0	0	0	0	0	0	0	0	0	0	0	0	0	0	35	0	12	0	0	0	2	2	1
GCF_002237575.1	NZ_CP022535.1	216934	Mycoplasmatota	Mollicutes	Entomoplasmatales	Spiroplasmataceae	Spiroplasma	Spiroplasma corruscae	unclassified Spiroplasma corruscae subspecies/strain	0	0	0	0	0	0	0	0	0	0	0	0	0	0	0	0	0	2	0	0	0	0	0	1	0	0
GCF_002282915.1	NZ_CP022544.1	1694	Actinomycetota	Actinomycetes	Bifidobacteriales	Bifidobacteriaceae	Bifidobacterium	Bifidobacterium pseudolongum	unclassified Bifidobacterium pseudolongum subspecies/strain	0	0	0	0	0	0	0	0	0	0	0	0	0	0	0	0	0	1	0	0	0	0	0	0	0	0
GCF_003671975.1	NZ_CP022562.1	76759	Pseudomonadota	Gammaproteobacteria	Pseudomonadales	Pseudomonadaceae	Pseudomonas	Pseudomonas monteilii	unclassified Pseudomonas monteilii subspecies/strain	0	0	0	0	0	0	0	0	0	0	0	0	0	0	0	0	0	24	0	7	0	0	0	1	1	0
GCF_002278035.1	NZ_CP022603.1	271865	Pseudomonadota	Alphaproteobacteria	Hyphomicrobiales	Brucellaceae	Brucella	[Ochrobactrum] quorumnocens	unclassified [Ochrobactrum] quorumnocens subspecies/strain	0	0	0	0	0	0	0	0	0	0	0	0	0	0	0	0	0	19	0	10	0	0	0	2	2	0
[truncated: 2,098 more rows]

## Sheet: S2_initial_query
Supplementary Table 2. Initial query for homology search of each gene
[truncated: 11 more rows]

[truncated: 12 more sheets: S3_cluster_phylum, S4_clusterA_operon, S5_clusterB_operon, S6_clusterD_operon, S7_clusterE_operon, S8_clusterF_operon, S9_clusterG_operon, S10_clusterH_operon, S11_clusterAc_operon, S12_clusterBc_operon, S13_clusterHc_operon, S14_specific_genes]
